# Supplementary material for: A machine learning framework for predicting drug–drug interactions
Source: Sci Rep. 2021 Sep 2;11:17619. doi: 10.1038/s41598-021-97193-8 (PMC8413337; doi:10.1038/s41598-021-97193-8)
Supplement: Supplementary file 2 — Supplementary Information 1. [file 41598_2021_97193_MOESM2_ESM.txt]

File S1 contains the predicted drug-drug interactions.
DB02466	DB07543	0.58995
DB02466	DB11730	0.71505
DB02466	DB00413	0.88094
DB02466	DB01224	0.7454
DB02466	DB06605	0.50672
DB02466	DB01179	0.55524
DB02466	DB05127	0.60883
DB02466	DB01148	0.68494
DB02466	DB01594	0.52305
DB02466	DB00196	0.59771
DB02466	DB02789	0.50017
DB02466	DB08911	0.58705
DB02466	DB01415	0.63886
DB02466	DB00940	0.70043
DB02466	DB00816	0.58995
DB02466	DB00543	0.5662
DB02466	DB00936	0.66893
DB02466	DB01165	0.50267
DB02466	DB01618	0.85242
DB02466	DB01023	0.94213
DB02466	DB01029	0.63113
DB02466	DB00866	0.77783
DB02466	DB06233	0.50419
DB02466	DB00843	0.71047
DB02466	DB00987	0.60218
DB02466	DB14011	0.82242
DB02466	DB08877	0.73916
DB02466	DB11641	0.84424
DB02466	DB00292	0.66546
DB02466	DB01218	0.86833
DB02466	DB01099	0.52752
DB02466	DB01204	0.58066
DB02466	DB06267	0.61994
DB02466	DB01198	0.86278
DB02466	DB00854	0.622
DB02466	DB14050	0.51861
DB02466	DB00622	0.86814
DB02466	DB01232	0.84876
DB02466	DB00370	0.88491
DB02466	DB01118	0.54782
DB02466	DB00392	0.67817
DB02466	DB00768	0.70824
DB02466	DB00483	0.62565
DB02466	DB00300	0.81954
DB02466	DB00960	0.93269
DB02466	DB14568	0.91096
DB02466	DB09273	0.63034
DB02466	DB00290	0.61008
DB02466	DB14597	0.6681
DB02466	DB00945	0.84127
DB02466	DB00296	0.7876
DB02466	DB01087	0.81804
DB02466	DB11753	0.77804
DB02466	DB01124	0.94469
DB02466	DB00997	0.82346
DB02466	DB00266	0.72148
DB02466	DB11587	0.58995
DB02466	DB14583	0.61067
DB02466	DB08867	0.89904
DB02466	DB01251	0.54464
DB02466	DB09235	0.62508
DB02466	DB04725	0.83486
DB02466	DB00153	0.66567
DB02466	DB00358	0.53569
DB02466	DB09256	0.71683
DB02466	DB09229	0.95076
DB02466	DB09078	0.8305
DB02466	DB00417	0.65289
DB02466	DB11691	0.95212
DB02466	DB00738	0.67962
DB02466	DB00882	0.77587
DB02466	DB01248	0.51514
DB02466	DB00497	0.94993
DB02466	DB08931	0.97774
DB02466	DB00332	0.86847
DB02466	DB06780	0.92328
DB02466	DB02750	0.55022
DB02466	DB06216	0.92829
DB02466	DB00228	0.78369
DB02466	DB00663	0.51155
DB02466	DB01282	0.72473
DB02466	DB00477	0.71946
DB02466	DB00226	0.68363
DB02466	DB01373	0.63903
DB02466	DB09209	0.622
DB02466	DB13179	0.73731
DB02466	DB01435	0.96065
DB02466	DB00898	0.76672
DB02466	DB00197	0.77757
DB02466	DB01186	0.91353
DB02466	DB11569	0.54423
DB02466	DB01032	0.81416
DB02466	DB00628	0.51865
DB02466	DB09089	0.62974
DB02466	DB09570	0.5067
DB02466	DB08815	0.96774
DB02466	DB00400	0.5637
DB02466	DB00468	0.91596
DB02466	DB00208	0.94356
DB02466	DB01021	0.84503
DB02466	DB00824	0.52091
DB02466	DB08906	0.6117
DB02466	DB02546	0.53577
DB02466	DB11124	0.76813
DB02466	DB09363	0.86489
DB02466	DB00912	0.61477
DB02466	DB14010	0.53705
DB02466	DB14509	0.66916
DB02466	DB00211	0.67792
DB02466	DB08895	0.7012
DB02466	DB01324	0.65397
DB02466	DB14539	0.60221
DB02466	DB00863	0.93288
DB02466	DB05885	0.51423
DB02466	DB09204	0.53077
DB02466	DB01205	0.58114
DB02466	DB09185	0.81041
DB02466	DB00285	0.77358
DB02466	DB00708	0.83847
DB02466	DB00390	0.75891
DB02466	DB00407	0.7115
DB02466	DB00822	0.78137
DB02466	DB00215	0.87382
DB02466	DB00250	0.65825
DB02466	DB00980	0.89343
DB02466	DB00241	0.66708
DB02466	DB00206	0.73133
DB02466	DB01222	0.64058
DB02466	DB01403	0.53343
DB02466	DB14009	0.82242
DB02466	DB11635	0.54704
DB02466	DB00837	0.52367
DB02466	DB13620	0.84491
DB02466	DB00381	0.84788
DB02466	DB01173	0.92779
DB02466	DB00915	0.60293
DB02466	DB00238	0.98334
DB02466	DB00214	0.64516
DB02466	DB00423	0.84309
DB02466	DB06726	0.65752
DB02466	DB00244	0.61119
DB02466	DB11274	0.6457
DB02466	DB00274	0.55156
DB02466	DB01352	0.92714
DB02466	DB14185	0.84166
DB02466	DB00759	0.70109
DB02466	DB01206	0.60386
DB02466	DB12001	0.70298
DB02466	DB01131	0.63115
DB02466	DB00421	0.85006
DB02466	DB00415	0.82918
DB02466	DB00312	0.81511
DB02466	DB09183	0.6743
DB02466	DB01030	0.67767
DB02466	DB01466	0.56255
DB02466	DB00568	0.81573
DB02466	DB01085	0.90727
DB02466	DB00227	0.99094
DB02466	DB00883	0.79306
DB02466	DB01033	0.76714
DB02466	DB06372	0.66526
DB02466	DB08814	0.71268
DB02466	DB11619	0.7305
DB02466	DB09272	0.97916
DB02466	DB00294	0.65462
DB02466	DB00657	0.69345
DB02466	DB01182	0.98811
DB02466	DB00810	0.88562
DB02466	DB01018	0.50704
DB02466	DB05361	0.92125
DB02466	DB01409	0.67389
DB02466	DB00812	0.66236
DB02466	DB00865	0.91488
DB02466	DB13941	0.54934
DB02466	DB00764	0.57584
DB02466	DB00694	0.83012
DB02466	DB00189	0.58114
DB02466	DB01366	0.58995
DB02466	DB08874	0.56122
DB02466	DB13036	0.55137
DB02466	DB01144	0.56821
DB02466	DB01623	0.94775
DB02466	DB00857	0.5402
DB02466	DB13997	0.61675
DB02466	DB00691	0.61795
DB02466	DB09060	0.81254
DB02466	DB00949	0.9432
DB02466	DB08912	0.7139
DB02466	DB00347	0.72196
DB02466	DB11755	0.67859
DB02466	DB00378	0.53627
DB02466	DB08918	0.88054
DB02466	DB03066	0.50072
DB02466	DB01170	0.87207
DB02466	DB00029	0.52782
DB02466	DB01129	0.79524
DB02466	DB06589	0.88135
DB02466	DB00698	0.57161
DB02466	DB01261	0.78875
DB02466	DB01108	0.61469
DB02466	DB04861	0.66865
DB02466	DB06733	0.87846
DB02466	DB02056	0.7637
DB02466	DB01294	0.88499
DB02466	DB04821	0.78172
DB02466	DB00193	0.9854
DB02466	DB01022	0.69629
DB02466	DB00611	0.622
DB02466	DB00726	0.82363
DB02466	DB00745	0.55897
DB02466	DB06770	0.78979
DB02466	DB01234	0.83025
DB02466	DB01016	0.87961
DB02466	DB05928	0.60311
DB02466	DB13952	0.80301
DB02466	DB06704	0.68363
DB02466	DB00439	0.57426
DB02466	DB00593	0.93413
DB02466	DB00508	0.76635
DB02466	DB00486	0.51297
DB02466	DB05120	0.69672
DB02466	DB00198	0.58895
DB02466	DB00188	0.77863
DB02466	DB08871	0.6327
DB02466	DB00304	0.65462
DB02466	DB09223	0.85866
DB02466	DB09285	0.64759
DB02466	DB01174	0.96891
DB02466	DB11251	0.67258
DB02466	DB00973	0.72522
DB02466	DB01577	0.5868
DB02466	DB09330	0.72587
DB02466	DB05740	0.51093
DB02466	DB06616	0.67757
DB02466	DB00473	0.52671
DB02466	DB00441	0.86014
DB02466	DB00540	0.99682
DB02466	DB05015	0.59383
DB02466	DB01396	0.89216
DB02466	DB00404	0.68789
DB02466	DB01407	0.78996
DB02466	DB01439	0.622
DB02466	DB00072	0.60858
DB02466	DB00959	0.69471
DB02466	DB01411	0.90408
DB02466	DB00041	0.6183
DB02466	DB09555	0.58517
DB02466	DB00379	0.87663
DB02466	DB09418	0.55129
DB02466	DB00526	0.74569
DB02466	DB01127	0.62847
DB02466	DB00195	0.55856
DB02466	DB09288	0.95644
DB02466	DB01363	0.91444
DB02466	DB14540	0.60221
DB02466	DB13953	0.80301
DB02466	DB09291	0.65839
DB02466	DB01351	0.85954
DB02466	DB00435	0.84869
DB02466	DB06652	0.52718
DB02466	DB06412	0.61612
DB02466	DB00604	0.55204
DB02466	DB08901	0.88126
DB02466	DB11581	0.82127
DB02466	DB01138	0.96525
DB02466	DB06713	0.52957
DB02466	DB00637	0.69211
DB02466	DB01252	0.67768
DB02466	DB00814	0.82934
DB02466	DB01254	0.78249
DB02466	DB01059	0.50659
DB02466	DB05303	0.50665
DB02466	DB00338	0.91731
DB02466	DB09146	0.80011
DB02466	DB00533	0.79059
DB02466	DB00083	0.54896
DB02466	DB06772	0.80745
DB02466	DB01395	0.94543
DB02466	DB01126	0.52351
DB02466	DB06370	0.77086
DB02466	DB09389	0.6955
DB02466	DB08807	0.93269
DB02466	DB11130	0.88228
DB02466	DB06734	0.87846
DB02466	DB00589	0.97847
DB02466	DB01200	0.97516
DB02466	DB01240	0.78452
DB02466	DB05039	0.87852
DB02466	DB04825	0.68437
DB02466	DB09029	0.54423
DB02466	DB00836	0.87419
DB02466	DB12332	0.85903
DB02466	DB14635	0.77449
DB02466	DB00877	0.75125
DB02466	DB11712	0.50308
DB02466	DB06212	0.52386
DB02466	DB05668	0.52752
DB02466	DB01102	0.51387
DB02466	DB00655	0.98584
DB02466	DB00696	0.97283
DB02466	DB05087	0.73638
DB02466	DB04840	0.9534
DB02466	DB01219	0.59695
DB02466	DB00845	0.60664
DB02466	DB09065	0.55457
DB02466	DB09166	0.86826
DB02466	DB00782	0.57476
DB02466	DB14508	0.66916
DB02466	DB00502	0.915
DB02466	DB00503	0.864
DB02466	DB08838	0.71003
DB02466	DB00131	0.5825
DB02466	DB00594	0.60142
DB02466	DB06288	0.73435
DB02466	DB09282	0.84366
DB02466	DB00630	0.54227
DB02466	DB00237	0.66708
DB02466	DB09053	0.77621
DB02466	DB00276	0.95324
DB02466	DB00458	0.8579
DB02466	DB00346	0.6721
DB02466	DB00675	0.82281
DB02466	DB14065	0.56122
DB02466	DB01496	0.80135
DB02466	DB11637	0.59045
DB02466	DB06148	0.88562
DB02466	DB00315	0.54501
DB02466	DB07720	0.62169
DB02466	DB03566	0.76735
DB02466	DB01074	0.75419
DB02466	DB05091	0.91789
DB02466	DB06595	0.56688
DB02466	DB00790	0.89829
DB02466	DB01296	0.71351
DB02466	DB00849	0.61964
DB02466	DB01412	0.63291
DB02466	DB04827	0.92138
DB02466	DB00549	0.54438
DB02466	DB00531	0.6035
DB02466	DB06700	0.69949
DB02466	DB00852	0.68298
DB02466	DB01588	0.59076
DB02466	DB00396	0.96299
DB02466	DB00289	0.58416
DB02466	DB00946	0.82879
DB02466	DB06751	0.6927
DB02466	DB05521	0.67195
DB02466	DB01288	0.51387
DB02466	DB08827	0.59413
DB02466	DB06155	0.71173
DB02466	DB06274	0.622
DB02466	DB11431	0.55928
DB02466	DB06292	0.96592
DB02466	DB00715	0.97969
DB02466	DB00567	0.94956
DB02466	DB01483	0.89345
DB02466	DB00834	0.65575
DB02466	DB00978	0.80922
DB02466	DB06603	0.8304
DB02466	DB09030	0.82733
DB02466	DB00537	0.8055
DB02466	DB00305	0.57153
DB02466	DB00501	0.55495
DB02466	DB00619	0.83156
DB02466	DB01263	0.56122
DB02466	DB08882	0.52482
DB02466	DB00182	0.85569
DB02466	DB00921	0.89093
DB02466	DB01590	0.61866
DB02466	DB00661	0.96388
DB02466	DB01307	0.8092
DB02466	DB01571	0.622
DB02466	DB00353	0.5161
DB02466	DB08820	0.8003
DB02466	DB00324	0.51155
DB02466	DB04938	0.56328
DB02466	DB13961	0.77451
DB02466	DB00261	0.60239
DB02466	DB00444	0.72905
DB02466	DB01098	0.74946
DB02466	DB01236	0.87216
DB02466	DB09481	0.66519
DB02466	DB13954	0.80301
DB02466	DB00075	0.55666
DB02466	DB09063	0.75803
DB02466	DB00514	0.90167
DB02466	DB01275	0.72628
DB02466	DB01327	0.5319
DB02466	DB00342	0.84668
DB02466	DB00398	0.93013
DB02466	DB09034	0.72625
DB02466	DB01242	0.88576
DB02466	DB00470	0.8848
DB02466	DB00559	0.56928
DB02466	DB00823	0.65462
DB02466	DB01154	0.91762
DB02466	DB01356	0.66916
DB02466	DB06779	0.82996
DB02466	DB06702	0.73474
DB02466	DB00351	0.83971
DB02466	DB11672	0.77449
DB02466	DB00668	0.97951
DB02466	DB09295	0.8791
DB02466	DB00328	0.57297
DB02466	DB00394	0.634
DB02466	DB00286	0.89632
DB02466	DB00811	0.53698
DB02466	DB00577	0.64925
DB02466	DB01149	0.93617
DB02466	DB11582	0.69061
DB02466	DB00202	0.67224
DB02466	DB06697	0.56553
DB02466	DB01095	0.9747
DB02466	DB14063	0.56122
DB02466	DB04953	0.62928
DB02466	DB00320	0.93281
DB02466	DB00368	0.93127
DB02466	DB00074	0.5209
DB02466	DB00755	0.63601
DB02466	DB03128	0.86984
DB02466	DB01306	0.69672
DB02466	DB05773	0.70775
DB02466	DB01614	0.63435
DB02466	DB13151	0.55497
DB02466	DB00475	0.81402
DB02466	DB01431	0.65462
DB02466	DB01382	0.69512
DB02466	DB08836	0.94568
DB02466	DB00714	0.88247
DB02466	DB09099	0.55474
DB02466	DB00176	0.94041
DB02466	DB06822	0.50998
DB02466	DB00200	0.55883
DB02466	DB09564	0.69672
DB02466	DB14517	0.9878
DB02466	DB01212	0.68214
DB02466	DB00762	0.75455
DB02466	DB00243	0.77075
DB02466	DB00884	0.71441
DB02466	DB01056	0.521
DB02466	DB00555	0.93573
DB02466	DB04896	0.72578
DB02466	DB01354	0.80135
DB02466	DB01255	0.64658
DB02466	DB01202	0.79444
DB02466	DB00344	0.77336
DB02466	DB00007	0.57724
DB02466	DB00455	0.83455
DB02466	DB13874	0.74577
DB02466	DB01136	0.76614
DB02466	DB01621	0.97203
DB02466	DB00425	0.70665
DB02466	DB11278	0.76813
DB02466	DB11979	0.83942
DB02466	DB07776	0.85865
DB02466	DB00962	0.73628
DB02466	DB01026	0.87684
DB02466	DB01203	0.6196
DB02466	DB01048	0.52213
DB02466	DB11090	0.64765
DB02466	DB01097	0.60072
DB02466	DB00670	0.57476
DB02466	DB01169	0.71618
DB02466	DB00831	0.60679
DB02466	DB09225	0.92216
DB02466	DB09237	0.58954
DB02466	DB00570	0.81127
DB02466	DB04348	0.6063
DB02466	DB00463	0.66708
DB02466	DB00579	0.53738
DB02466	DB04895	0.52506
DB02466	DB00678	0.76339
DB02466	DB14538	0.60221
DB02466	DB01384	0.51155
DB02466	DB06712	0.72207
DB02466	DB00401	0.74383
DB02466	DB01054	0.90066
DB02466	DB01274	0.77393
DB02466	DB00669	0.79854
DB02466	DB01151	0.99777
DB02466	DB06636	0.56122
DB02466	DB00081	0.62721
DB02466	DB00490	0.63422
DB02466	DB01043	0.50433
DB02466	DB00968	0.56183
DB02466	DB01107	0.58114
DB02466	DB01076	0.67373
DB02466	DB09073	0.71505
DB02466	DB08816	0.7836
DB02466	DB01418	0.90532
DB02466	DB00356	0.93571
DB02466	DB09039	0.58097
DB02466	DB01332	0.83318
DB02466	DB06016	0.91419
DB02466	DB00322	0.69842
DB02466	DB01216	0.70513
DB02466	DB00371	0.72004
DB02466	DB06684	0.66264
DB02466	DB00530	0.7764
DB02466	DB00903	0.54625
DB02466	DB01223	0.93484
DB02466	DB00108	0.95176
DB02466	DB09236	0.78028
DB02466	DB08930	0.62652
DB02466	DB04905	0.7484
DB02466	DB00682	0.9648
DB02466	DB11397	0.66841
DB02466	DB01589	0.5546
DB02466	DB00104	0.7111
DB02466	DB06414	0.6663
DB02466	DB00633	0.9139
DB02466	DB01587	0.79853
DB02466	DB09154	0.63138
DB02466	DB01583	0.92402
DB02466	DB00331	0.57437
DB02466	DB09230	0.60508
DB02466	DB01264	0.57299
DB02466	DB00850	0.84285
DB02466	DB05514	0.56882
DB02466	DB01559	0.88728
DB02466	DB04794	0.73355
DB02466	DB12141	0.72533
DB02466	DB00252	0.71973
DB02466	DB00078	0.71865
DB02466	DB04946	0.79131
DB02466	DB14064	0.56122
DB02466	DB06814	0.58995
DB02466	DB00773	0.85426
DB02466	DB00580	0.66675
DB02466	DB00515	0.83438
DB02466	DB00794	0.81662
DB02466	DB00178	0.97772
DB02466	DB09227	0.84952
DB02466	DB00925	0.91674
DB02466	DB12418	0.82993
DB02466	DB09167	0.95548
DB02466	DB00446	0.55348
DB02466	DB01973	0.73126
DB02466	DB00373	0.51766
DB02466	DB00393	0.9735
DB02466	DB00825	0.82185
DB02466	DB01105	0.50796
DB02466	DB00207	0.93824
DB02466	DB06290	0.79058
DB02466	DB06287	0.64371
DB02466	DB11995	0.69925
DB02466	DB06457	0.51328
DB02466	DB00829	0.77909
DB02466	DB00864	0.7858
DB02466	DB00734	0.66676
DB02466	DB00653	0.97417
DB02466	DB00573	0.61902
DB02466	DB00788	0.85455
DB02466	DB01267	0.9564
DB02466	DB00224	0.78716
DB02466	DB00869	0.88726
DB02466	DB00539	0.62474
DB02466	DB09061	0.5328
DB02466	DB00397	0.8501
DB02466	DB00908	0.99062
DB02466	DB05012	0.68363
DB02466	DB00728	0.68963
DB02466	DB00612	0.66865
DB02466	DB00213	0.61988
DB02466	DB08922	0.50826
DB02466	DB01576	0.64938
DB02466	DB01068	0.79063
DB02466	DB03615	0.51157
DB02466	DB11598	0.65888
DB02466	DB00270	0.6905
DB02466	DB00999	0.5227
DB02466	DB00741	0.60221
DB02466	DB08872	0.80635
DB02466	DB00233	0.92496
DB02466	DB05155	0.69586
DB02466	DB09080	0.55443
DB02466	DB06654	0.87239
DB02466	DB00613	0.6045
DB02466	DB14518	0.9878
DB02466	DB00220	0.71115
DB02466	DB00867	0.77615
DB02466	DB00169	0.6944
DB02466	DB11901	0.5579
DB02466	DB01586	0.57874
DB02466	DB00880	0.54264
DB02466	DB11633	0.74101
DB02466	DB01229	0.85161
DB02466	DB12267	0.51177
DB02466	DB04828	0.87741
DB02466	DB00411	0.84938
DB02466	DB00918	0.55418
DB02466	DB00957	0.88477
DB02466	DB04860	0.60883
DB02466	DB00841	0.56494
DB02466	DB11817	0.66613
DB02466	DB08808	0.65752
DB02466	DB14059	0.62164
DB02466	DB01309	0.69672
DB02466	DB00309	0.56832
DB02466	DB00625	0.74782
DB02466	DB00674	0.79836
DB02466	DB06153	0.65904
DB02466	DB09129	0.69672
DB02466	DB00384	0.75613
DB02466	DB08811	0.64692
DB02466	DB01077	0.56587
DB02466	DB00942	0.57476
DB02466	DB08860	0.72315
DB02466	DB12010	0.7202
DB02466	DB00690	0.87788
DB02466	DB04846	0.90711
DB02466	DB00896	0.51155
DB02466	DB06789	0.55759
DB02466	DB11827	0.7562
DB02466	DB00584	0.99071
DB02466	DB00485	0.67759
DB02466	DB12070	0.96626
DB02466	DB00520	0.65894
DB02466	DB05708	0.62822
DB02466	DB00180	0.51155
DB02466	DB06716	0.65072
DB02466	DB00641	0.8204
DB02466	DB00259	0.62842
DB02466	DB00683	0.67266
DB02466	DB00306	0.66708
DB02466	DB00279	0.74371
DB02466	DB04975	0.73097
DB02466	DB00818	0.60975
DB02466	DB00636	0.52726
DB02466	DB05115	0.69672
DB02466	DB05849	0.58995
DB02466	DB04445	0.63837
DB02466	DB00751	0.95963
DB02466	DB00805	0.57291
DB02466	DB00199	0.87812
DB02466	DB00374	0.87543
DB02466	DB08899	0.7548
DB02466	DB01134	0.92328
DB02466	DB00253	0.51155
DB02466	DB01323	0.60485
DB02466	DB00939	0.53196
DB02466	DB01892	0.59226
DB02466	DB06754	0.65888
DB02466	DB13346	0.59656
DB02466	DB04920	0.71276
DB02466	DB06218	0.88928
DB02466	DB01006	0.5978
DB02466	DB13931	0.9059
DB02466	DB00257	0.58921
DB02466	DB08865	0.62386
DB02466	DB08813	0.64343
DB02466	DB09082	0.81945
DB02466	DB00055	0.73513
DB02466	DB01359	0.87771
DB02466	DB00281	0.93493
DB02466	DB00524	0.65397
DB02466	DB01110	0.93671
DB02466	DB00924	0.71297
DB02466	DB08893	0.93933
DB02466	DB06433	0.72089
DB02466	DB09401	0.63255
DB02466	DB07348	0.57818
DB02466	DB08810	0.50844
DB02466	DB06154	0.61373
DB02466	DB05109	0.68751
DB02466	DB01437	0.60362
DB02466	DB06204	0.85564
DB02466	DB09028	0.60555
DB02466	DB00744	0.84976
DB02466	DB06186	0.52385
DB02466	DB00247	0.92158
DB02466	DB04977	0.60892
DB02466	DB06271	0.7115
DB02466	DB00367	0.59217
DB02466	DB13956	0.80301
DB02466	DB01193	0.6196
DB02466	DB01624	0.72572
DB02466	DB00171	0.62291
DB02466	DB05766	0.801
DB02466	DB08883	0.76785
DB02466	DB00445	0.52319
DB02466	DB06738	0.74629
DB02466	DB05223	0.73988
DB02466	DB12698	0.50442
DB02466	DB00031	0.69168
DB02466	DB02187	0.56287
DB02466	DB01207	0.57762
DB02466	DB01194	0.59205
DB02466	DB00240	0.51155
DB02466	DB08910	0.98166
DB02466	DB00860	0.88733
DB02466	DB00846	0.51155
DB02466	DB06209	0.97966
DB02466	DB01125	0.62471
DB02466	DB00851	0.77198
DB02466	DB00481	0.54727
DB02466	DB01009	0.68485
DB02466	DB01536	0.74762
DB02466	DB11967	0.51568
DB02466	DB00562	0.60093
DB02466	DB01370	0.9878
DB02466	DB01114	0.52691
DB02466	DB00054	0.63843
DB02466	DB00461	0.69936
DB02466	DB00005	0.64137
DB02466	DB00310	0.67928
DB02466	DB00216	0.99162
DB02466	DB00975	0.61286
DB02466	DB00528	0.59285
DB02466	DB05075	0.69651
DB02466	DB01100	0.99031
DB02466	DB00983	0.71553
DB02466	DB00763	0.87848
DB02466	DB08868	0.51261
DB02466	DB00575	0.98872
DB02466	DB08907	0.78377
DB02466	DB12248	0.58995
DB02466	DB11575	0.66477
DB02466	DB14542	0.60221
DB02466	DB11574	0.60467
DB02466	DB00583	0.55291
DB02466	DB05281	0.62697
DB02466	DB00158	0.66618
DB02466	DB00901	0.58995
DB02466	DB01041	0.56472
DB02466	DB01303	0.62577
DB02466	DB08341	0.58093
DB02466	DB00234	0.96925
DB02466	DB00535	0.8011
DB02466	DB11799	0.56528
DB02466	DB12329	0.5393
DB02466	DB01365	0.76813
DB02466	DB01011	0.5378
DB02466	DB00219	0.57476
DB02466	DB13139	0.81661
DB02466	DB00313	0.82192
DB02466	DB00476	0.78764
DB02466	DB11963	0.95206
DB02466	DB00586	0.82509
DB02466	DB14512	0.57584
DB02466	DB00185	0.68172
DB02466	DB00887	0.66946
DB02466	DB09325	0.53935
DB02466	DB06626	0.59904
DB02466	DB00677	0.65284
DB02466	DB00136	0.55159
DB02466	DB00776	0.75076
DB02466	DB14544	0.60221
DB02466	DB05266	0.57687
DB02466	DB01427	0.68666
DB02466	DB00349	0.93019
DB02466	DB05229	0.65067
DB02466	DB01394	0.70328
DB02466	DB14541	0.60221
DB02466	DB01037	0.90306
DB02466	DB01268	0.60071
DB02466	DB00363	0.80585
DB02466	DB00928	0.69792
DB02466	DB00564	0.97435
DB02466	DB13520	0.58575
DB02466	DB09059	0.71797
DB02466	DB01454	0.51764
DB02466	DB00204	0.59275
DB02466	DB00813	0.83547
DB02466	DB00914	0.52451
DB02466	DB00469	0.76869
DB02466	DB00454	0.77072
DB02466	DB00489	0.80903
DB02466	DB01015	0.72322
DB02466	DB00321	0.88363
DB02466	DB02261	0.51488
DB02466	DB00248	0.98861
DB02466	DB00209	0.71054
DB02466	DB00359	0.55
DB02466	DB00761	0.63162
DB02466	DB01028	0.94566
DB02466	DB05104	0.69586
DB02466	DB09071	0.90661
DB02466	DB00900	0.5968
DB02466	DB00977	0.53607
DB02466	DB00246	0.85064
DB02466	DB00907	0.62182
DB02466	DB00605	0.50238
DB02466	DB05838	0.91789
DB02466	DB01355	0.96844
DB02466	DB00651	0.61225
DB02466	DB06230	0.92293
DB02466	DB00457	0.86812
DB02466	DB09048	0.76928
DB02466	DB09216	0.60956
DB02466	DB00820	0.70251
DB02466	DB08889	0.57818
DB02466	DB06728	0.88666
DB02466	DB00687	0.94228
DB02466	DB01544	0.90973
DB02466	DB04743	0.66839
DB02466	DB09477	0.97563
DB02466	DB00571	0.99475
DB02466	DB00806	0.79979
DB02466	DB14146	0.80732
DB02466	DB00808	0.85636
DB02466	DB00159	0.56876
DB02466	DB00951	0.89909
DB02466	DB00988	0.56266
DB02466	DB00317	0.95329
DB02466	DB01184	0.77603
DB02466	DB11915	0.60144
DB02466	DB01579	0.68718
DB02466	DB06663	0.5184
DB02466	DB00082	0.56868
DB02466	DB00870	0.56914
DB02466	DB00899	0.622
DB02466	DB01103	0.68991
DB02466	DB13165	0.9059
DB02466	DB00686	0.5048
DB02466	DB00091	0.81785
DB02466	DB11156	0.577
DB02466	DB05131	0.51985
DB02466	DB09546	0.68363
DB02466	DB08496	0.88096
DB02466	DB08879	0.50782
DB02466	DB01325	0.91164
DB02466	DB01353	0.80135
DB02466	DB00230	0.83911
DB02466	DB00588	0.9904
DB02466	DB08828	0.59147
DB02466	DB07449	0.55491
DB02466	DB00819	0.82052
DB02466	DB00284	0.51965
DB02466	DB01067	0.50596
DB02466	DB01159	0.78649
DB02466	DB01013	0.64661
DB02466	DB04868	0.6213
DB02466	DB14066	0.56122
DB02466	DB00703	0.8787
DB02466	DB01069	0.60531
DB02466	DB00203	0.89191
DB02466	DB06470	0.71503
DB02466	DB01340	0.84167
DB02466	DB00009	0.52782
DB02466	DB01628	0.93211
DB02466	DB01001	0.7693
DB02466	DB01002	0.78781
DB02466	DB04842	0.83022
DB02466	DB01392	0.74446
DB02466	DB01809	0.51955
DB02466	DB00833	0.90722
DB02466	DB00591	0.63854
DB02466	DB01142	0.93814
DB02466	DB05271	0.74784
DB02466	DB12483	0.93905
DB02466	DB11693	0.50557
DB02466	DB05152	0.57476
DB02466	DB00432	0.63338
DB02466	DB00731	0.97125
DB02466	DB04932	0.54378
DB02466	DB00334	0.93293
DB02466	DB00783	0.80301
DB02466	DB14543	0.60221
DB02466	DB01221	0.86603
DB02466	DB05541	0.90906
DB02466	DB00740	0.52907
DB02466	DB00297	0.56192
DB02466	DB00335	0.6626
DB02466	DB14068	0.56122
DB02466	DB01285	0.72622
DB02466	DB08896	0.55976
DB02466	DB00015	0.52782
DB02466	DB00752	0.84736
DB02466	DB00277	0.73739
DB02466	DB12789	0.55137
DB02466	DB01244	0.55472
DB02466	DB01175	0.76784
DB02466	DB00295	0.93541
DB02466	DB01393	0.71779
DB02466	DB00492	0.67614
DB02466	DB05443	0.69586
DB02466	DB00563	0.93777
DB02466	DB00217	0.96487
DB02466	DB01281	0.53462
DB02466	DB00709	0.63431
DB02466	DB01090	0.87066
DB02466	DB00361	0.72917
DB02466	DB00495	0.68562
DB02466	DB09262	0.82871
DB02466	DB01088	0.72818
DB02466	DB05294	0.51352
DB02466	DB00544	0.61945
DB02466	DB00542	0.53529
DB02466	DB08870	0.68104
DB02466	DB08873	0.67904
DB02466	DB09119	0.67668
DB02466	DB00201	0.8312
DB02466	DB00972	0.95942
DB02466	DB00774	0.72831
DB02466	DB01567	0.52305
DB02466	DB00480	0.73793
DB02466	DB00771	0.57476
DB02466	DB00659	0.74109
DB02466	DB00412	0.84868
DB02466	DB01608	0.51708
DB02466	DB01119	0.80841
DB02466	DB04908	0.50646
DB02466	DB00842	0.92896
DB02466	DB00184	0.76786
DB02466	DB04630	0.87714
DB02466	DB00482	0.87996
DB02466	DB01035	0.87675
DB02466	DB00648	0.63837
DB02466	DB01238	0.74222
DB02466	DB06710	0.92982
DB02466	DB07477	0.62818
DB02466	DB01156	0.98178
DB02466	DB00496	0.52102
DB02466	DB00318	0.89475
DB02466	DB00443	0.81613
DB02466	DB01217	0.71754
DB02466	DB01622	0.63435
DB02466	DB09286	0.69121
DB02466	DB01062	0.79139
DB02466	DB00780	0.74934
DB02466	DB01320	0.93631
DB02466	DB00500	0.89981
DB02466	DB00804	0.81655
DB02466	DB01115	0.94788
DB02466	DB09118	0.7903
DB02466	DB11943	0.85219
DB02466	DB01558	0.8411
DB02466	DB08932	0.5043
DB02466	DB13975	0.70286
DB02466	DB00042	0.56443
DB02466	DB00254	0.59951
DB02466	DB13955	0.80301
DB02466	DB00546	0.69508
DB02466	DB14700	0.61864
DB02466	DB00418	0.83794
DB02466	DB00428	0.72768
DB02466	DB09244	0.6855
DB02466	DB11718	0.77373
DB02466	DB01235	0.54357
DB02466	DB02709	0.61409
DB02466	DB00590	0.91564
DB02466	DB00333	0.93859
DB02466	DB01348	0.67614
DB02466	DB09054	0.77759
DB02466	DB01565	0.53809
DB02466	DB14575	0.67668
DB02466	DB01601	0.50735
DB02466	DB00327	0.85627
DB02466	DB08439	0.65236
DB02466	DB02703	0.76096
DB02466	DB00518	0.7177
DB02466	DB00268	0.97136
DB02466	DB01196	0.77686
DB02466	DB06263	0.66565
DB02466	DB00186	0.52205
DB02466	DB00426	0.85506
DB02466	DB00753	0.77846
DB02466	DB01140	0.62894
DB02466	DB12161	0.81707
DB02466	DB08909	0.53718
DB02466	DB01201	0.61778
DB02466	DB00688	0.90061
DB02466	DB00747	0.79316
DB02466	DB04855	0.83524
DB02466	DB00343	0.61716
DB02466	DB00844	0.622
DB02466	DB00624	0.79485
DB02466	DB00934	0.96284
DB02466	DB11386	0.51328
DB02466	DB14003	0.67258
DB02466	DB09128	0.92787
DB02466	DB11642	0.73902
DB02466	DB07177	0.75037
DB02466	DB03793	0.50486
DB02466	DB02925	0.67928
DB02466	DB00603	0.86876
DB02466	DB06480	0.7927
DB02466	DB00472	0.9505
DB02466	DB01250	0.76556
DB02466	DB00881	0.9145
DB02466	DB06403	0.87629
DB02466	DB01333	0.66558
DB02466	DB01339	0.56119
DB02466	DB13857	0.53627
DB02466	DB00909	0.79933
DB02466	DB00222	0.67929
DB02466	DB00721	0.58752
DB02466	DB00273	0.66288
DB02466	DB14507	0.66916
DB02466	DB00996	0.81616
DB02466	DB06637	0.57885
DB02466	DB06207	0.82256
DB02466	DB01259	0.68096
DB02466	DB01406	0.52184
DB02466	DB00862	0.67144
DB02466	DB01215	0.59076
DB02466	DB00448	0.96752
DB02466	DB01181	0.60171
DB02466	DB13170	0.73324
DB02466	DB01073	0.69236
DB02466	DB00436	0.7452
DB02466	DB00484	0.90488
DB02466	DB05207	0.50665
DB02466	DB11737	0.67461
DB02466	DB01225	0.60207
DB02466	DB01020	0.8966
DB02466	DB01065	0.7034
DB02466	DB06681	0.53462
DB02466	DB01535	0.622
DB02466	DB00679	0.88347
DB02466	DB00280	0.94483
DB02466	DB01381	0.73979
DB02466	DB01208	0.91526
DB02466	DB01166	0.68724
DB02466	DB05311	0.6681
DB02466	DB01241	0.63883
DB02466	DB00778	0.56092
DB02466	DB00181	0.53701
DB02466	DB04839	0.75979
DB02466	DB01276	0.55267
DB09245	DB07543	0.95466
DB09245	DB11730	0.97349
DB09245	DB03685	0.77779
DB09245	DB01179	0.94811
DB09245	DB05127	0.95795
DB09245	DB03372	0.55864
DB09245	DB04863	0.89018
DB09245	DB00725	0.73535
DB09245	DB00838	0.80567
DB09245	DB06935	0.53376
DB09245	DB02789	0.93608
DB09245	DB00087	0.92149
DB09245	DB06803	0.85799
DB09245	DB06914	0.5037
DB09245	DB00175	0.85626
DB09245	DB00940	0.97161
DB09245	DB01837	0.69815
DB09245	DB09422	0.84927
DB09245	DB00098	0.90456
DB09245	DB03245	0.70495
DB09245	DB04185	0.54128
DB09245	DB01165	0.93668
DB09245	DB00671	0.90331
DB09245	DB06685	0.88026
DB09245	DB01959	0.69886
DB09245	DB07546	0.61435
DB09245	DB05111	0.91748
DB09245	DB03600	0.76217
DB09245	DB01436	0.80644
DB09245	DB08256	0.71134
DB09245	DB06233	0.93704
DB09245	DB07830	0.66802
DB09245	DB00987	0.95681
DB09245	DB12450	0.79251
DB09245	DB05258	0.93134
DB09245	DB08864	0.91909
DB09245	DB08936	0.59306
DB09245	DB09160	0.85578
DB09245	DB12872	0.83262
DB09245	DB09371	0.78085
DB09245	DB00135	0.82642
DB09245	DB02340	0.63151
DB09245	DB06477	0.77947
DB09245	DB02483	0.61879
DB09245	DB07092	0.66802
DB09245	DB11641	0.98755
DB09245	DB00654	0.82362
DB09245	DB01211	0.85448
DB09245	DB04363	0.6414
DB09245	DB01218	0.98974
DB09245	DB01099	0.94233
DB09245	DB02857	0.74706
DB09245	DB01204	0.95297
DB09245	DB06267	0.95979
DB09245	DB09090	0.91549
DB09245	DB12836	0.89879
DB09245	DB00139	0.90675
DB09245	DB02110	0.68125
DB09245	DB01854	0.58142
DB09245	DB06156	0.82727
DB09245	DB01430	0.80042
DB09245	DB13164	0.74617
DB09245	DB09334	0.64176
DB09245	DB03752	0.69815
DB09245	DB04614	0.68495
DB09245	DB08695	0.68433
DB09245	DB05785	0.84761
DB09245	DB00119	0.8551
DB09245	DB02623	0.57578
DB09245	DB01805	0.59648
DB09245	DB01232	0.98797
DB09245	DB11201	0.87868
DB09245	DB02418	0.58142
DB09245	DB00392	0.96859
DB09245	DB08632	0.77623
DB09245	DB09559	0.74617
DB09245	DB07297	0.67782
DB09245	DB01914	0.82635
DB09245	DB04005	0.70933
DB09245	DB00149	0.74952
DB09245	DB08251	0.52978
DB09245	DB01917	0.75251
DB09245	DB14568	0.99337
DB09245	DB03256	0.68731
DB09245	DB08486	0.77623
DB09245	DB08302	0.63155
DB09245	DB07842	0.63155
DB09245	DB05308	0.80083
DB09245	DB07302	0.63155
DB09245	DB02166	0.68495
DB09245	DB14597	0.96717
DB09245	DB07047	0.53376
DB09245	DB09517	0.64251
DB09245	DB07144	0.64272
DB09245	DB06739	0.9331
DB09245	DB07670	0.88959
DB09245	DB01087	0.98503
DB09245	DB06247	0.82442
DB09245	DB07740	0.58142
DB09245	DB02404	0.68495
DB09245	DB11753	0.98088
DB09245	DB04469	0.64862
DB09245	DB06530	0.71457
DB09245	DB06607	0.63045
DB09245	DB00997	0.98556
DB09245	DB04801	0.78823
DB09245	DB09421	0.77
DB09245	DB07282	0.53376
DB09245	DB02427	0.64272
DB09245	DB00168	0.54995
DB09245	DB12307	0.55099
DB09245	DB12436	0.67612
DB09245	DB04105	0.73233
DB09245	DB05407	0.58142
DB09245	DB12555	0.83676
DB09245	DB06469	0.92817
DB09245	DB08655	0.58142
DB09245	DB02360	0.5156
DB09245	DB07053	0.63155
DB09245	DB14583	0.95825
DB09245	DB08867	0.99238
DB09245	DB04942	0.75321
DB09245	DB04725	0.98666
DB09245	DB00153	0.96682
DB09245	DB00358	0.94409
DB09245	DB00735	0.6947
DB09245	DB00770	0.88183
DB09245	DB05956	0.80341
DB09245	DB04967	0.64559
DB09245	DB07422	0.63985
DB09245	DB09229	0.99647
DB09245	DB06094	0.59475
DB09245	DB09078	0.98625
DB09245	DB04974	0.8251
DB09245	DB00417	0.96495
DB09245	DB04471	0.79251
DB09245	DB06885	0.53376
DB09245	DB02263	0.63361
DB09245	DB06311	0.86005
DB09245	DB02696	0.55416
DB09245	DB08121	0.63155
DB09245	DB03192	0.60801
DB09245	DB14515	0.80042
DB09245	DB03267	0.57913
DB09245	DB00701	0.86591
DB09245	DB12569	0.76875
DB09245	DB00882	0.98064
DB09245	DB07234	0.7473
DB09245	DB01248	0.93957
DB09245	DB05284	0.72979
DB09245	DB08498	0.52978
DB09245	DB01969	0.60736
DB09245	DB00172	0.80602
DB09245	DB01989	0.58142
DB09245	DB00269	0.88166
DB09245	DB02419	0.69887
DB09245	DB12128	0.81174
DB09245	DB07405	0.72515
DB09245	DB00711	0.61946
DB09245	DB05420	0.8546
DB09245	DB08903	0.88026
DB09245	DB03187	0.53661
DB09245	DB01058	0.91973
DB09245	DB05798	0.56314
DB09245	DB07733	0.52444
DB09245	DB14012	0.58142
DB09245	DB07978	0.61081
DB09245	DB08735	0.8114
DB09245	DB00332	0.98976
DB09245	DB05025	0.90395
DB09245	DB06245	0.71376
DB09245	DB06780	0.99435
DB09245	DB05424	0.74617
DB09245	DB05219	0.78182
DB09245	DB00890	0.59701
DB09245	DB05469	0.58945
DB09245	DB02750	0.9471
DB09245	DB11638	0.86456
DB09245	DB01161	0.81389
DB09245	DB07374	0.90551
DB09245	DB04882	0.57862
DB09245	DB14637	0.88026
DB09245	DB06451	0.75077
DB09245	DB07207	0.50125
DB09245	DB00663	0.93875
DB09245	DB02715	0.79251
DB09245	DB01373	0.96284
DB09245	DB01321	0.88026
DB09245	DB08361	0.81879
DB09245	DB07159	0.81879
DB09245	DB00114	0.87582
DB09245	DB02931	0.53948
DB09245	DB05513	0.77111
DB09245	DB11091	0.87115
DB09245	DB13179	0.97623
DB09245	DB13153	0.55729
DB09245	DB03193	0.77247
DB09245	DB11569	0.94587
DB09245	DB06345	0.71134
DB09245	DB01130	0.92897
DB09245	DB06151	0.8074
DB09245	DB03704	0.79913
DB09245	DB06634	0.86817
DB09245	DB05024	0.68597
DB09245	DB00400	0.94977
DB09245	DB07465	0.66802
DB09245	DB05869	0.72522
DB09245	DB01629	0.90395
DB09245	DB12478	0.87406
DB09245	DB00824	0.94087
DB09245	DB11834	0.90627
DB09245	DB08906	0.95843
DB09245	DB02546	0.9441
DB09245	DB00848	0.77575
DB09245	DB04947	0.50825
DB09245	DB01860	0.55468
DB09245	DB02226	0.68495
DB09245	DB09018	0.71286
DB09245	DB01096	0.80888
DB09245	DB06587	0.87263
DB09245	DB05990	0.57919
DB09245	DB05797	0.61897
DB09245	DB04700	0.68203
DB09245	DB04593	0.65124
DB09245	DB02209	0.84908
DB09245	DB05088	0.60102
DB09245	DB08590	0.61435
DB09245	DB05749	0.81967
DB09245	DB01256	0.88026
DB09245	DB04345	0.6414
DB09245	DB13192	0.6849
DB09245	DB01564	0.63985
DB09245	DB08895	0.97171
DB09245	DB05005	0.58142
DB09245	DB08008	0.61081
DB09245	DB14539	0.95681
DB09245	DB03686	0.5783
DB09245	DB03309	0.78541
DB09245	DB04003	0.67782
DB09245	DB04767	0.65124
DB09245	DB05885	0.93937
DB09245	DB08588	0.66802
DB09245	DB08504	0.66802
DB09245	DB06013	0.86042
DB09245	DB05968	0.84136
DB09245	DB14004	0.85876
DB09245	DB03167	0.53376
DB09245	DB05786	0.58142
DB09245	DB00822	0.98124
DB09245	DB06907	0.53376
DB09245	DB05014	0.8556
DB09245	DB11590	0.61265
DB09245	DB06481	0.61081
DB09245	DB09378	0.88026
DB09245	DB12026	0.91632
DB09245	DB00250	0.96574
DB09245	DB07015	0.66802
DB09245	DB00167	0.51961
DB09245	DB02638	0.69263
DB09245	DB05159	0.70533
DB09245	DB06069	0.57862
DB09245	DB02074	0.73334
DB09245	DB14033	0.75336
DB09245	DB05712	0.72949
DB09245	DB00467	0.9242
DB09245	DB08837	0.80131
DB09245	DB03336	0.89483
DB09245	DB06817	0.5932
DB09245	DB09124	0.93422
DB09245	DB06892	0.67668
DB09245	DB05553	0.73484
DB09245	DB08672	0.66802
DB09245	DB07176	0.53376
DB09245	DB09383	0.93137
DB09245	DB14009	0.98546
DB09245	DB00137	0.8114
DB09245	DB01345	0.80042
DB09245	DB00505	0.89877
DB09245	DB00166	0.82888
DB09245	DB04149	0.69886
DB09245	DB11635	0.94645
DB09245	DB08370	0.5783
DB09245	DB06785	0.86366
DB09245	DB11235	0.63473
DB09245	DB13620	0.98761
DB09245	DB05137	0.67238
DB09245	DB14071	0.85578
DB09245	DB07101	0.67668
DB09245	DB04754	0.74706
DB09245	DB03695	0.64272
DB09245	DB02877	0.51687
DB09245	DB08454	0.61435
DB09245	DB00238	0.99884
DB09245	DB11792	0.89787
DB09245	DB03856	0.82829
DB09245	DB07339	0.84312
DB09245	DB04956	0.84136
DB09245	DB06471	0.76875
DB09245	DB01933	0.50372
DB09245	DB03606	0.69886
DB09245	DB03977	0.69205
DB09245	DB11274	0.96386
DB09245	DB00070	0.78587
DB09245	DB06468	0.89782
DB09245	DB07638	0.63267
DB09245	DB06833	0.72628
DB09245	DB13932	0.58142
DB09245	DB06358	0.64272
DB09245	DB02306	0.54536
DB09245	DB08089	0.63985
DB09245	DB01044	0.89485
DB09245	DB04012	0.51651
DB09245	DB02557	0.66835
DB09245	DB04281	0.61081
DB09245	DB04894	0.92789
DB09245	DB00772	0.54669
DB09245	DB07135	0.66802
DB09245	DB01206	0.9571
DB09245	DB09079	0.8329
DB09245	DB12001	0.97194
DB09245	DB07525	0.80533
DB09245	DB06993	0.66802
DB09245	DB02919	0.64272
DB09245	DB01131	0.9616
DB09245	DB07141	0.64272
DB09245	DB05078	0.65804
DB09245	DB05332	0.78426
DB09245	DB01045	0.88055
DB09245	DB05339	0.80951
DB09245	DB07036	0.5124
DB09245	DB00110	0.84181
DB09245	DB01094	0.81407
DB09245	DB05139	0.8393
DB09245	DB11275	0.81153
DB09245	DB00650	0.92271
DB09245	DB08980	0.88026
DB09245	DB09183	0.96805
DB09245	DB05001	0.66802
DB09245	DB00111	0.9129
DB09245	DB13933	0.86246
DB09245	DB04796	0.54456
DB09245	DB08574	0.58142
DB09245	DB00568	0.9848
DB09245	DB07768	0.84365
DB09245	DB05482	0.81245
DB09245	DB01053	0.90278
DB09245	DB03247	0.71665
DB09245	DB03907	0.89483
DB09245	DB01085	0.99306
DB09245	DB06354	0.78766
DB09245	DB12773	0.82311
DB09245	DB00227	0.99938
DB09245	DB04521	0.68203
DB09245	DB04756	0.53376
DB09245	DB01645	0.92916
DB09245	DB11731	0.77309
DB09245	DB04753	0.74706
DB09245	DB01033	0.97968
DB09245	DB05883	0.52941
DB09245	DB06372	0.96676
DB09245	DB00365	0.89595
DB09245	DB07443	0.61081
DB09245	DB11619	0.97541
DB09245	DB07032	0.5124
DB09245	DB00024	0.77
DB09245	DB05814	0.77117
DB09245	DB08844	0.85416
DB09245	DB09110	0.77441
DB09245	DB00810	0.99125
DB09245	DB09460	0.50303
DB09245	DB01405	0.82174
DB09245	DB02613	0.50817
DB09245	DB05361	0.99419
DB09245	DB08875	0.79266
DB09245	DB08784	0.58142
DB09245	DB02285	0.54698
DB09245	DB00038	0.58142
DB09245	DB06231	0.79631
DB09245	DB13941	0.94692
DB09245	DB00160	0.84018
DB09245	DB00764	0.95208
DB09245	DB00596	0.82931
DB09245	DB07008	0.72515
DB09245	DB00694	0.98621
DB09245	DB00094	0.81096
DB09245	DB11639	0.51343
DB09245	DB11075	0.59855
DB09245	DB00385	0.86042
DB09245	DB14596	0.88619
DB09245	DB00920	0.77839
DB09245	DB08874	0.94929
DB09245	DB00033	0.91271
DB09245	DB00857	0.94504
DB09245	DB08168	0.61689
DB09245	DB13997	0.95927
DB09245	DB01083	0.92851
DB09245	DB08044	0.66802
DB09245	DB14582	0.83959
DB09245	DB05442	0.88652
DB09245	DB09060	0.98448
DB09245	DB04733	0.57955
DB09245	DB04114	0.68495
DB09245	DB08912	0.97335
DB09245	DB01599	0.62719
DB09245	DB02485	0.58142
DB09245	DB09046	0.86792
DB09245	DB05936	0.91851
DB09245	DB03604	0.54747
DB09245	DB00378	0.94421
DB09245	DB01005	0.91435
DB09245	DB01425	0.71286
DB09245	DB01057	0.52985
DB09245	DB01998	0.81114
DB09245	DB13168	0.9335
DB09245	DB03066	0.93621
DB09245	DB11892	0.82174
DB09245	DB06756	0.82457
DB09245	DB07389	0.72515
DB09245	DB09332	0.84828
DB09245	DB08051	0.66802
DB09245	DB03023	0.93354
DB09245	DB11779	0.88026
DB09245	DB00550	0.90054
DB09245	DB06419	0.92401
DB09245	DB11960	0.88026
DB09245	DB05130	0.70533
DB09245	DB09052	0.8995
DB09245	DB08834	0.8854
DB09245	DB06589	0.99089
DB09245	DB03153	0.83414
DB09245	DB12651	0.58142
DB09245	DB12489	0.88026
DB09245	DB00145	0.85634
DB09245	DB04410	0.61308
DB09245	DB11805	0.88026
DB09245	DB01708	0.90883
DB09245	DB14017	0.58142
DB09245	DB01108	0.95893
DB09245	DB00052	0.82713
DB09245	DB05967	0.58142
DB09245	DB12243	0.86088
DB09245	DB05448	0.67108
DB09245	DB11830	0.75624
DB09245	DB05532	0.73264
DB09245	DB05449	0.85578
DB09245	DB07180	0.61435
DB09245	DB09348	0.8114
DB09245	DB04988	0.7709
DB09245	DB08058	0.7385
DB09245	DB09539	0.62134
DB09245	DB03953	0.72515
DB09245	DB06733	0.99064
DB09245	DB02933	0.62962
DB09245	DB02056	0.9793
DB09245	DB01294	0.9912
DB09245	DB06643	0.81015
DB09245	DB00105	0.50997
DB09245	DB03166	0.76657
DB09245	DB07616	0.68433
DB09245	DB04576	0.9242
DB09245	DB02337	0.92992
DB09245	DB14641	0.83399
DB09245	DB00116	0.77484
DB09245	DB02158	0.62962
DB09245	DB00767	0.63473
DB09245	DB05033	0.58142
DB09245	DB13998	0.81159
DB09245	DB08835	0.73959
DB09245	DB05460	0.5783
DB09245	DB03288	0.59808
DB09245	DB05299	0.55864
DB09245	DB04877	0.85578
DB09245	DB02105	0.89483
DB09245	DB04960	0.67549
DB09245	DB03203	0.88555
DB09245	DB13988	0.86064
DB09245	DB11726	0.8163
DB09245	DB00745	0.94885
DB09245	DB04657	0.723
DB09245	DB01234	0.98622
DB09245	DB00779	0.90602
DB09245	DB05928	0.95697
DB09245	DB01086	0.59966
DB09245	DB00858	0.5734
DB09245	DB01562	0.80888
DB09245	DB02853	0.72833
DB09245	DB04275	0.51052
DB09245	DB00016	0.82556
DB09245	DB06704	0.96935
DB09245	DB07757	0.5124
DB09245	DB08553	0.66244
DB09245	DB07544	0.70217
DB09245	DB00142	0.91755
DB09245	DB07444	0.51187
DB09245	DB00439	0.95178
DB09245	DB13173	0.83196
DB09245	DB06680	0.84288
DB09245	DB05120	0.97111
DB09245	DB09207	0.87406
DB09245	DB04094	0.51651
DB09245	DB08871	0.96184
DB09245	DB05996	0.82313
DB09245	DB05915	0.82311
DB09245	DB00304	0.9652
DB09245	DB07981	0.69815
DB09245	DB03048	0.84483
DB09245	DB01106	0.86608
DB09245	DB01210	0.90349
DB09245	DB02556	0.76319
DB09245	DB06217	0.93483
DB09245	DB02570	0.58142
DB09245	DB07960	0.82463
DB09245	DB02266	0.89858
DB09245	DB02377	0.91469
DB09245	DB12305	0.82727
DB09245	DB01619	0.59306
DB09245	DB05892	0.6402
DB09245	DB07425	0.54747
DB09245	DB02942	0.58142
DB09245	DB00973	0.97476
DB09245	DB04153	0.79913
DB09245	DB09330	0.97484
DB09245	DB00051	0.84136
DB09245	DB05740	0.93861
DB09245	DB06670	0.78641
DB09245	DB00451	0.90066
DB09245	DB03756	0.83289
DB09245	DB06362	0.9005
DB09245	DB04768	0.58623
DB09245	DB03052	0.88858
DB09245	DB06616	0.96851
DB09245	DB00473	0.94215
DB09245	DB02467	0.55784
DB09245	DB08103	0.53376
DB09245	DB03147	0.89157
DB09245	DB03485	0.67959
DB09245	DB14562	0.65762
DB09245	DB05252	0.72515
DB09245	DB03701	0.76528
DB09245	DB05015	0.95535
DB09245	DB07168	0.61435
DB09245	DB01396	0.99181
DB09245	DB08995	0.63581
DB09245	DB01390	0.86329
DB09245	DB06717	0.90598
DB09245	DB02545	0.54258
DB09245	DB03619	0.9066
DB09245	DB06374	0.79251
DB09245	DB01723	0.51651
DB09245	DB01439	0.96013
DB09245	DB00072	0.9579
DB09245	DB07497	0.73819
DB09245	DB00959	0.97085
DB09245	DB01411	0.9928
DB09245	DB13146	0.88298
DB09245	DB09555	0.9538
DB09245	DB05790	0.67612
DB09245	DB01429	0.92776
DB09245	DB00379	0.99047
DB09245	DB07315	0.59808
DB09245	DB00526	0.97723
DB09245	DB04636	0.78029
DB09245	DB04676	0.58142
DB09245	DB03276	0.54808
DB09245	DB01127	0.96117
DB09245	DB12952	0.88026
DB09245	DB02552	0.82808
DB09245	DB08699	0.80724
DB09245	DB07916	0.52444
DB09245	DB03800	0.80083
DB09245	DB03956	0.53578
DB09245	DB02673	0.68495
DB09245	DB07356	0.66802
DB09245	DB05052	0.5124
DB09245	DB06243	0.82829
DB09245	DB04789	0.84746
DB09245	DB06448	0.78145
DB09245	DB04540	0.65686
DB09245	DB14540	0.95681
DB09245	DB01369	0.88026
DB09245	DB13953	0.98351
DB09245	DB09291	0.96576
DB09245	DB07421	0.63985
DB09245	DB01380	0.92897
DB09245	DB14503	0.88057
DB09245	DB02029	0.71134
DB09245	DB03896	0.55468
DB09245	DB06787	0.91406
DB09245	DB03860	0.5124
DB09245	DB06652	0.94225
DB09245	DB06412	0.95916
DB09245	DB01228	0.88785
DB09245	DB02559	0.64272
DB09245	DB02222	0.74706
DB09245	DB07111	0.63155
DB09245	DB08901	0.99088
DB09245	DB11581	0.98535
DB09245	DB06241	0.79683
DB09245	DB06713	0.94277
DB09245	DB02126	0.77623
DB09245	DB00637	0.9705
DB09245	DB08214	0.72515
DB09245	DB01254	0.98136
DB09245	DB01059	0.9376
DB09245	DB02779	0.58142
DB09245	DB05303	0.93761
DB09245	DB07171	0.58142
DB09245	DB00002	0.91064
DB09245	DB02701	0.90317
DB09245	DB09146	0.98322
DB09245	DB09449	0.88057
DB09245	DB02201	0.58142
DB09245	DB07146	0.67782
DB09245	DB06772	0.98397
DB09245	DB07975	0.61081
DB09245	DB08213	0.52978
DB09245	DB06370	0.98009
DB09245	DB13866	0.88026
DB09245	DB02624	0.78714
DB09245	DB11348	0.91428
DB09245	DB09389	0.97095
DB09245	DB12191	0.90582
DB09245	DB04352	0.57962
DB09245	DB03727	0.54668
DB09245	DB08406	0.64272
DB09245	DB06734	0.99064
DB09245	DB00578	0.76106
DB09245	DB08461	0.63985
DB09245	DB08751	0.52702
DB09245	DB07172	0.63155
DB09245	DB01070	0.54456
DB09245	DB05505	0.88858
DB09245	DB02763	0.6686
DB09245	DB08847	0.72833
DB09245	DB02383	0.59494
DB09245	DB11607	0.8505
DB09245	DB04825	0.96945
DB09245	DB00152	0.56218
DB09245	DB04964	0.82311
DB09245	DB05476	0.88868
DB09245	DB09029	0.94587
DB09245	DB00097	0.79281
DB09245	DB00836	0.99026
DB09245	DB00210	0.85443
DB09245	DB05421	0.67612
DB09245	DB12332	0.98891
DB09245	DB01155	0.82174
DB09245	DB05431	0.86228
DB09245	DB02998	0.9341
DB09245	DB14635	0.98049
DB09245	DB00877	0.97788
DB09245	DB11712	0.93677
DB09245	DB02813	0.81362
DB09245	DB04318	0.57874
DB09245	DB02142	0.53377
DB09245	DB12334	0.87622
DB09245	DB06157	0.68446
DB09245	DB07462	0.89483
DB09245	DB09303	0.85218
DB09245	DB01284	0.64176
DB09245	DB05913	0.74532
DB09245	DB06124	0.58142
DB09245	DB12200	0.5752
DB09245	DB06366	0.72734
DB09245	DB04590	0.65124
DB09245	DB05668	0.94233
DB09245	DB04758	0.65124
DB09245	DB06101	0.65792
DB09245	DB04461	0.54668
DB09245	DB07039	0.63985
DB09245	DB11059	0.71999
DB09245	DB03403	0.9359
DB09245	DB00685	0.9242
DB09245	DB06237	0.9352
DB09245	DB08497	0.52978
DB09245	DB08155	0.73839
DB09245	DB07428	0.77623
DB09245	DB04074	0.86408
DB09245	DB03239	0.53376
DB09245	DB04843	0.84662
DB09245	DB07067	0.66802
DB09245	DB05191	0.71657
DB09245	DB01834	0.57074
DB09245	DB00859	0.70971
DB09245	DB12458	0.78596
DB09245	DB11703	0.89996
DB09245	DB00655	0.99902
DB09245	DB00902	0.59306
DB09245	DB05087	0.97612
DB09245	DB05351	0.87031
DB09245	DB14642	0.92292
DB09245	DB04865	0.77865
DB09245	DB06536	0.80561
DB09245	DB00845	0.95757
DB09245	DB09065	0.94797
DB09245	DB08760	0.63155
DB09245	DB04889	0.88211
DB09245	DB04187	0.6932
DB09245	DB01569	0.7309
DB09245	DB05434	0.83451
DB09245	DB01008	0.92542
DB09245	DB00517	0.89877
DB09245	DB08838	0.97285
DB09245	DB00131	0.95331
DB09245	DB04066	0.68406
DB09245	DB09282	0.9875
DB09245	DB00630	0.94547
DB09245	DB08326	0.58148
DB09245	DB08846	0.7536
DB09245	DB03349	0.79671
DB09245	DB11094	0.924
DB09245	DB05418	0.67612
DB09245	DB05218	0.84136
DB09245	DB07976	0.61081
DB09245	DB09053	0.98068
DB09245	DB00276	0.99666
DB09245	DB02109	0.52923
DB09245	DB03415	0.65207
DB09245	DB06999	0.66244
DB09245	DB04883	0.56064
DB09245	DB00878	0.74974
DB09245	DB11586	0.90234
DB09245	DB07621	0.7795
DB09245	DB11429	0.63985
DB09245	DB00675	0.9855
DB09245	DB14065	0.94929
DB09245	DB05466	0.67612
DB09245	DB05752	0.73535
DB09245	DB04805	0.51129
DB09245	DB06460	0.79507
DB09245	DB01019	0.91406
DB09245	DB13800	0.85819
DB09245	DB04527	0.58142
DB09245	DB08613	0.89529
DB09245	DB01496	0.98334
DB09245	DB05194	0.77836
DB09245	DB11637	0.95475
DB09245	DB13994	0.85703
DB09245	DB02670	0.57962
DB09245	DB06925	0.67782
DB09245	DB08502	0.88026
DB09245	DB00989	0.64241
DB09245	DB01548	0.93224
DB09245	DB11256	0.68844
DB09245	DB11064	0.87019
DB09245	DB05044	0.59808
DB09245	DB07720	0.96008
DB09245	DB07694	0.53376
DB09245	DB05201	0.87349
DB09245	DB05451	0.7036
DB09245	DB03566	0.9797
DB09245	DB09331	0.82311
DB09245	DB06111	0.84703
DB09245	DB00008	0.50997
DB09245	DB01074	0.97821
DB09245	DB04915	0.58142
DB09245	DB05091	0.99392
DB09245	DB06595	0.95038
DB09245	DB08172	0.61081
DB09245	DB01962	0.61807
DB09245	DB01835	0.72515
DB09245	DB03419	0.72242
DB09245	DB01296	0.9733
DB09245	DB12866	0.92271
DB09245	DB02974	0.69947
DB09245	DB04674	0.86562
DB09245	DB13150	0.73762
DB09245	DB00521	0.90349
DB09245	DB06842	0.69926
DB09245	DB00549	0.9459
DB09245	DB00531	0.95704
DB09245	DB05419	0.85394
DB09245	DB07695	0.53376
DB09245	DB07851	0.66802
DB09245	DB09296	0.76462
DB09245	DB02773	0.69815
DB09245	DB06769	0.82174
DB09245	DB05022	0.9005
DB09245	DB00192	0.81339
DB09245	DB00534	0.92013
DB09245	DB08299	0.74511
DB09245	DB05210	0.85135
DB09245	DB00963	0.87868
DB09245	DB00396	0.99738
DB09245	DB05305	0.76048
DB09245	DB06138	0.87632
DB09245	DB07963	0.53376
DB09245	DB11491	0.82174
DB09245	DB02635	0.50233
DB09245	DB06751	0.97058
DB09245	DB04926	0.89608
DB09245	DB07132	0.50372
DB09245	DB01650	0.92271
DB09245	DB05521	0.96772
DB09245	DB01257	0.92136
DB09245	DB02825	0.68495
DB09245	DB02854	0.7606
DB09245	DB06534	0.78426
DB09245	DB05166	0.58142
DB09245	DB12035	0.85578
DB09245	DB08827	0.9554
DB09245	DB12077	0.58142
DB09245	DB06274	0.96013
DB09245	DB11431	0.9489
DB09245	DB05688	0.92676
DB09245	DB04958	0.82605
DB09245	DB04166	0.57424
DB09245	DB12890	0.75994
DB09245	DB00130	0.81758
DB09245	DB14069	0.85578
DB09245	DB07427	0.77623
DB09245	DB00117	0.76168
DB09245	DB04472	0.58142
DB09245	DB06749	0.54543
DB09245	DB00978	0.98415
DB09245	DB06714	0.81583
DB09245	DB06603	0.98624
DB09245	DB04602	0.51129
DB09245	DB01561	0.7847
DB09245	DB05290	0.56064
DB09245	DB09142	0.54543
DB09245	DB06342	0.93233
DB09245	DB04299	0.8771
DB09245	DB03807	0.74553
DB09245	DB07194	0.81879
DB09245	DB09108	0.8505
DB09245	DB07423	0.63985
DB09245	DB02323	0.7847
DB09245	DB00305	0.95127
DB09245	DB02542	0.58142
DB09245	DB01047	0.92745
DB09245	DB04464	0.63442
DB09245	DB00619	0.98635
DB09245	DB02796	0.74706
DB09245	DB02162	0.75713
DB09245	DB01263	0.94929
DB09245	DB08374	0.77372
DB09245	DB04260	0.74706
DB09245	DB08357	0.68495
DB09245	DB08904	0.84136
DB09245	DB03523	0.61081
DB09245	DB05941	0.70466
DB09245	DB01590	0.95958
DB09245	DB00036	0.66934
DB09245	DB07567	0.79251
DB09245	DB03660	0.66802
DB09245	DB06916	0.72515
DB09245	DB03060	0.64272
DB09245	DB01571	0.96013
DB09245	DB00340	0.73535
DB09245	DB08737	0.79251
DB09245	DB04343	0.73035
DB09245	DB08820	0.98324
DB09245	DB04478	0.60801
DB09245	DB00324	0.93875
DB09245	DB07380	0.77372
DB09245	DB03341	0.53948
DB09245	DB04938	0.94969
DB09245	DB05072	0.67612
DB09245	DB13878	0.86259
DB09245	DB02648	0.76497
DB09245	DB02583	0.64272
DB09245	DB04230	0.60736
DB09245	DB02078	0.64181
DB09245	DB13961	0.9805
DB09245	DB00444	0.97523
DB09245	DB01942	0.81127
DB09245	DB01098	0.97767
DB09245	DB08447	0.7664
DB09245	DB08258	0.71134
DB09245	DB01007	0.62869
DB09245	DB00513	0.65511
DB09245	DB07666	0.66802
DB09245	DB04237	0.55562
DB09245	DB03115	0.67668
DB09245	DB02489	0.82174
DB09245	DB13746	0.7288
DB09245	DB01410	0.65285
DB09245	DB03802	0.79251
DB09245	DB04365	0.84662
DB09245	DB01593	0.89303
DB09245	DB00075	0.94839
DB09245	DB09063	0.97865
DB09245	DB13893	0.57855
DB09245	DB08387	0.71754
DB09245	DB00607	0.93295
DB09245	DB05932	0.90007
DB09245	DB06786	0.85979
DB09245	DB13141	0.89787
DB09245	DB13867	0.92836
DB09245	DB00134	0.82569
DB09245	DB05895	0.76048
DB09245	DB02943	0.84327
DB09245	DB07280	0.92078
DB09245	DB03182	0.60736
DB09245	DB00342	0.98778
DB09245	DB02021	0.51746
DB09245	DB04616	0.68495
DB09245	DB13923	0.83931
DB09245	DB01220	0.78082
DB09245	DB14061	0.85578
DB09245	DB00112	0.8815
DB09245	DB07840	0.80533
DB09245	DB05235	0.553
DB09245	DB08164	0.66802
DB09245	DB04539	0.89352
DB09245	DB00823	0.9652
DB09245	DB07908	0.61669
DB09245	DB06586	0.74777
DB09245	DB00174	0.83899
DB09245	DB04873	0.79052
DB09245	DB07046	0.67668
DB09245	DB01031	0.73839
DB09245	DB11937	0.70811
DB09245	DB06159	0.57862
DB09245	DB05501	0.89848
DB09245	DB03839	0.64198
DB09245	DB06862	0.52978
DB09245	DB06492	0.56188
DB09245	DB01426	0.87141
DB09245	DB12520	0.70533
DB09245	DB07558	0.53395
DB09245	DB08830	0.71999
DB09245	DB07958	0.7664
DB09245	DB00462	0.89877
DB09245	DB04850	0.85069
DB09245	DB05142	0.56275
DB09245	DB06266	0.82772
DB09245	DB04858	0.86765
DB09245	DB03348	0.68495
DB09245	DB05930	0.78426
DB09245	DB01864	0.5337
DB09245	DB11672	0.98049
DB09245	DB05457	0.80083
DB09245	DB04489	0.58142
DB09245	DB00394	0.96205
DB09245	DB05678	0.7273
DB09245	DB03283	0.68495
DB09245	DB02391	0.74706
DB09245	DB05478	0.88026
DB09245	DB03214	0.80284
DB09245	DB06987	0.74913
DB09245	DB11623	0.79229
DB09245	DB02299	0.66166
DB09245	DB08799	0.59306
DB09245	DB03934	0.68288
DB09245	DB06081	0.8505
DB09245	DB12637	0.80567
DB09245	DB07000	0.66244
DB09245	DB07070	0.78823
DB09245	DB05447	0.78924
DB09245	DB01190	0.88026
DB09245	DB05107	0.65379
DB09245	DB01990	0.76879
DB09245	DB03682	0.53376
DB09245	DB02868	0.70862
DB09245	DB05243	0.62417
DB09245	DB11692	0.83563
DB09245	DB01404	0.77642
DB09245	DB08006	0.61081
DB09245	DB06735	0.80888
DB09245	DB06697	0.95012
DB09245	DB04682	0.73691
DB09245	DB06997	0.5752
DB09245	DB05464	0.7036
DB09245	DB04381	0.80107
DB09245	DB01095	0.99823
DB09245	DB01644	0.77441
DB09245	DB03991	0.82463
DB09245	DB08350	0.62875
DB09245	DB08743	0.66802
DB09245	DB05200	0.8211
DB09245	DB14707	0.77326
DB09245	DB12960	0.70466
DB09245	DB14063	0.94929
DB09245	DB09333	0.67591
DB09245	DB09143	0.85979
DB09245	DB00293	0.88649
[truncated: 41,726 more rows]
