# Supplementary material for: A machine learning framework for predicting drug–drug interactions
Source: Sci Rep. 2021 Sep 2;11:17619. doi: 10.1038/s41598-021-97193-8 (PMC8413337; doi:10.1038/s41598-021-97193-8)
Supplement: Supplementary file 3 — Supplementary Information 2. [file 41598_2021_97193_MOESM3_ESM.txt]

File S2 contains the genes that are predicted to be targeted by novel drugs for Matador.

1:[DB02466	DB07543]
	DB02466|4-[3-Oxo-3-(5,5,8,8-Tetramethyl-5,6,7,8-Tetrahydro-Naphthalen-2-Yl)-Propenyl]-Benzoic Acid	RARG
	DB07543|(2S)-1-(9H-Carbazol-4-yloxy)-3-(isopropylamino)propan-2-ol	ADRB2
	common genes	
	common pathways
		GO:0045944| positive regulation of transcription from RNA polymerase II promoter	RARG;ADRB2
2:[DB02466	DB11730]
	DB02466|4-[3-Oxo-3-(5,5,8,8-Tetramethyl-5,6,7,8-Tetrahydro-Naphthalen-2-Yl)-Propenyl]-Benzoic Acid	RARG
	DB11730|Ribociclib	CDK4;CDK6;CYP3A4
	common genes	
	common pathways
		GO:0008284| positive regulation of cell proliferation	CDK4;RARG
		GO:0043065| positive regulation of apoptotic process	RARG;CDK4
		GO:0045596| negative regulation of cell differentiation	RARG;CDK6
		GO:0010468| regulation of gene expression	CDK6;CDK4;RARG
		GO:0006367| transcription initiation from RNA polymerase II promoter	RARG;CDK4
		GO:0008285| negative regulation of cell proliferation	RARG;CDK6
3:[DB02466	DB00413]
	DB02466|4-[3-Oxo-3-(5,5,8,8-Tetramethyl-5,6,7,8-Tetrahydro-Naphthalen-2-Yl)-Propenyl]-Benzoic Acid	RARG
	DB00413|Pramipexole	DRD3;DRD2;DRD4;ADRA2B;HTR1A;HTR1D;ADRA2A;HTR1B;HTR2A;HTR2B;HTR2C;ADRA2C;DRD1;DRD5;SLC22A2;SLC22A1
	common genes	
	common pathways
		GO:0008285| negative regulation of cell proliferation	RARG;DRD2
		GO:0000122| negative regulation of transcription from RNA polymerase II promoter	DRD3;RARG
		GO:0043066| negative regulation of apoptotic process	RARG;HTR2B
		GO:0010628| positive regulation of gene expression	RARG;DRD1
		GO:0045944| positive regulation of transcription from RNA polymerase II promoter	RARG;DRD3;DRD2
		GO:0008284| positive regulation of cell proliferation	ADRA2A;DRD3;RARG;HTR2B;HTR1A;HTR2A
4:[DB02466	DB01224]
	DB02466|4-[3-Oxo-3-(5,5,8,8-Tetramethyl-5,6,7,8-Tetrahydro-Naphthalen-2-Yl)-Propenyl]-Benzoic Acid	RARG
	DB01224|Quetiapine	HTR2A;DRD2;HTR1A;HTR1B;HTR1D;HTR1E;HTR2C;HTR3A;HTR6;HTR7;DRD1;DRD5;DRD3;DRD4;HRH1;ADRA1A;ADRA1B;ADRA1D;ADRA2A;ADRA2B;ADRA2C;CHRM1;CHRM2;CHRM3;CHRM4;CHRM5;CYP3A5;CYP3A7;CYP3A4;CYP2C19;CYP2D6;ABCB1
	common genes	
	common pathways
		GO:0010628| positive regulation of gene expression	RARG;DRD1
		GO:0008284| positive regulation of cell proliferation	RARG;HTR1A;HTR2A;ADRA1D;ADRA2A;DRD3;CHRM1
		GO:0045944| positive regulation of transcription from RNA polymerase II promoter	DRD2;DRD3;RARG
		GO:0008285| negative regulation of cell proliferation	ADRA1A;DRD2;RARG
		GO:0000122| negative regulation of transcription from RNA polymerase II promoter	DRD3;RARG
5:[DB02466	DB06605]
	DB02466|4-[3-Oxo-3-(5,5,8,8-Tetramethyl-5,6,7,8-Tetrahydro-Naphthalen-2-Yl)-Propenyl]-Benzoic Acid	RARG
	DB06605|Apixaban	F10;CYP3A4;CYP1A2;CYP2C8;CYP2C9;CYP2C19;CYP2J2;CYP3A5;ABCB1;ABCG2
	common genes	
	common pathways
		GO:0010468| regulation of gene expression	RARG;CYP1A2
6:[DB02466	DB01179]
	DB02466|4-[3-Oxo-3-(5,5,8,8-Tetramethyl-5,6,7,8-Tetrahydro-Naphthalen-2-Yl)-Propenyl]-Benzoic Acid	RARG
	DB01179|Podofilox	TOP2A;TUBA4A;TUBB
	common genes	
	common pathways
		GO:0045944| positive regulation of transcription from RNA polymerase II promoter	RARG;TOP2A
		GO:0043065| positive regulation of apoptotic process	TOP2A;RARG
7:[DB02466	DB05127]
	DB02466|4-[3-Oxo-3-(5,5,8,8-Tetramethyl-5,6,7,8-Tetrahydro-Naphthalen-2-Yl)-Propenyl]-Benzoic Acid	RARG
	DB05127|ANA971	TLR7
	common genes	
	common pathways
8:[DB02466	DB01148]
	DB02466|4-[3-Oxo-3-(5,5,8,8-Tetramethyl-5,6,7,8-Tetrahydro-Naphthalen-2-Yl)-Propenyl]-Benzoic Acid	RARG
	DB01148|Flavoxate	CHRM2;CHRM1
	common genes	
	common pathways
		GO:0008284| positive regulation of cell proliferation	CHRM1;RARG
9:[DB02466	DB01594]
	DB02466|4-[3-Oxo-3-(5,5,8,8-Tetramethyl-5,6,7,8-Tetrahydro-Naphthalen-2-Yl)-Propenyl]-Benzoic Acid	RARG
	DB01594|Cinolazepam	GABRA1;GABRA2;GABRA3;GABRA5;GABRG1;GABRG2;GABRG3;GABRB1;GABRB2;GABRB3;GABRD;GABRE;GABRP;GABRR1;GABRR2;GABRR3
	common genes	
	common pathways
10:[DB02466	DB00196]
	DB02466|4-[3-Oxo-3-(5,5,8,8-Tetramethyl-5,6,7,8-Tetrahydro-Naphthalen-2-Yl)-Propenyl]-Benzoic Acid	RARG
	DB00196|Fluconazole	CYP3A4;CYP2C9;CYP2C19;CYP3A5;CYP3A7;CYP11B1;ABCB1
	common genes	
	common pathways
11:[DB02466	DB02789]
	DB02466|4-[3-Oxo-3-(5,5,8,8-Tetramethyl-5,6,7,8-Tetrahydro-Naphthalen-2-Yl)-Propenyl]-Benzoic Acid	RARG
	DB02789|Pregnenolone	SULT2B1;NR1I2;CYP3A4;SLC10A6
	common genes	
	common pathways
		GO:0006351| transcription, DNA-dependent	RARG;NR1I2
		GO:0043401| steroid hormone mediated signaling pathway	NR1I2;RARG
		GO:0008285| negative regulation of cell proliferation	SULT2B1;RARG
		GO:0006367| transcription initiation from RNA polymerase II promoter	NR1I2;RARG
		GO:0010628| positive regulation of gene expression	RARG;NR1I2
		GO:0045944| positive regulation of transcription from RNA polymerase II promoter	RARG;NR1I2
		GO:0006355| regulation of transcription, DNA-dependent	NR1I2;RARG
12:[DB02466	DB08911]
	DB02466|4-[3-Oxo-3-(5,5,8,8-Tetramethyl-5,6,7,8-Tetrahydro-Naphthalen-2-Yl)-Propenyl]-Benzoic Acid	RARG
	DB08911|Trametinib	MAP2K1;MAP2K2;CYP2C8;CYP3A4
	common genes	
	common pathways
		GO:0008285| negative regulation of cell proliferation	MAP2K1;RARG
		GO:0060324| face development	MAP2K1;RARG
		GO:0010628| positive regulation of gene expression	RARG;MAP2K1
13:[DB02466	DB01415]
	DB02466|4-[3-Oxo-3-(5,5,8,8-Tetramethyl-5,6,7,8-Tetrahydro-Naphthalen-2-Yl)-Propenyl]-Benzoic Acid	RARG
	DB01415|Ceftibuten	mrcA;SLC15A1;SLC15A2;SLC22A6;SLC22A8
	common genes	
	common pathways
14:[DB02466	DB00940]
	DB02466|4-[3-Oxo-3-(5,5,8,8-Tetramethyl-5,6,7,8-Tetrahydro-Naphthalen-2-Yl)-Propenyl]-Benzoic Acid	RARG
	DB00940|Methantheline	CHRM1;HRH2
	common genes	
	common pathways
		GO:0048732| gland development	HRH2;RARG
		GO:0008284| positive regulation of cell proliferation	RARG;CHRM1
15:[DB02466	DB00816]
	DB02466|4-[3-Oxo-3-(5,5,8,8-Tetramethyl-5,6,7,8-Tetrahydro-Naphthalen-2-Yl)-Propenyl]-Benzoic Acid	RARG
	DB00816|Orciprenaline	ADRB2
	common genes	
	common pathways
		GO:0045944| positive regulation of transcription from RNA polymerase II promoter	ADRB2;RARG
16:[DB02466	DB00543]
	DB02466|4-[3-Oxo-3-(5,5,8,8-Tetramethyl-5,6,7,8-Tetrahydro-Naphthalen-2-Yl)-Propenyl]-Benzoic Acid	RARG
	DB00543|Amoxapine	SLC6A2;SLC6A4;DRD2;DRD1;ADRA2A;ADRA1A;CHRM1;GABRA1;HTR2A;HTR2C;HTR6;HTR7;DRD3;DRD4;HRH1;ADRA1A;ADRA1B;ADRA1D;CHRM1;CHRM2;CHRM3;CHRM4;CHRM5;HTR2B;HTR3A;HTR1A;HTR1B;ADRA2A;ADRA2B;ADRA2C;HRH4;GABRA1;GABRA2;GABRA3;GABRA4;GABRA5;GABRA6;GABRB1;GABRB2;GABRB3;GABRD;GABRE;GABRG1;GABRG2;GABRG3;GABRP;GABRQ;SLC6A3;CYP2D6;ORM1
	common genes	
	common pathways
		GO:0008285| negative regulation of cell proliferation	DRD2;ADRA1A;RARG
		GO:0000122| negative regulation of transcription from RNA polymerase II promoter	DRD3;RARG
		GO:0043066| negative regulation of apoptotic process	HTR2B;RARG
		GO:0071300| cellular response to retinoic acid	RARG;SLC6A4
		GO:0010628| positive regulation of gene expression	DRD1;RARG;SLC6A4
		GO:0008284| positive regulation of cell proliferation	DRD3;HTR2A;RARG;CHRM1;ADRA2A;ADRA1D;HTR1A;HTR2B
		GO:0045944| positive regulation of transcription from RNA polymerase II promoter	RARG;DRD3;DRD2
17:[DB02466	DB00936]
	DB02466|4-[3-Oxo-3-(5,5,8,8-Tetramethyl-5,6,7,8-Tetrahydro-Naphthalen-2-Yl)-Propenyl]-Benzoic Acid	RARG
	DB00936|Salicylic acid	PTGS1;PTGS2;AKR1C1;CYP2C9;ALB;SLC22A6;SLC22A10;SLC22A8;SLC22A11;SLCO2B1;SLC16A1;SLC22A7
	common genes	
	common pathways
		GO:0008285| negative regulation of cell proliferation	PTGS2;RARG
		GO:0043066| negative regulation of apoptotic process	RARG;ALB;PTGS2
		GO:0008284| positive regulation of cell proliferation	PTGS2;RARG
		GO:0043065| positive regulation of apoptotic process	RARG;PTGS2
18:[DB02466	DB01165]
	DB02466|4-[3-Oxo-3-(5,5,8,8-Tetramethyl-5,6,7,8-Tetrahydro-Naphthalen-2-Yl)-Propenyl]-Benzoic Acid	RARG
	DB01165|Ofloxacin	parC;gyrA;TOP2A;CYP1A2;SLC22A5;ABCC1;SLC22A6;ABCC2;SLC22A4;ABCB11
	common genes	
	common pathways
		GO:0010468| regulation of gene expression	CYP1A2;RARG
		GO:0043065| positive regulation of apoptotic process	RARG;TOP2A
		GO:0045944| positive regulation of transcription from RNA polymerase II promoter	RARG;TOP2A
19:[DB02466	DB01618]
	DB02466|4-[3-Oxo-3-(5,5,8,8-Tetramethyl-5,6,7,8-Tetrahydro-Naphthalen-2-Yl)-Propenyl]-Benzoic Acid	RARG
	DB01618|Molindone	DRD2;HTR1A;HTR2A;CHRM1
	common genes	
	common pathways
		GO:0045944| positive regulation of transcription from RNA polymerase II promoter	DRD2;RARG
		GO:0008284| positive regulation of cell proliferation	HTR1A;CHRM1;HTR2A;RARG
		GO:0008285| negative regulation of cell proliferation	DRD2;RARG
20:[DB02466	DB01023]
	DB02466|4-[3-Oxo-3-(5,5,8,8-Tetramethyl-5,6,7,8-Tetrahydro-Naphthalen-2-Yl)-Propenyl]-Benzoic Acid	RARG
	DB01023|Felodipine	CACNA1C;CACNA2D1;CACNB2;CACNA1D;CACNA1S;CACNA1H;CACNA2D2;CALM1;PDE1B;PDE1A;NR3C2;TNNC2;TNNC1;CYP3A4;CYP3A5;CYP3A7;CYP2C8;CYP2C9;CYP2D6;ABCB1;ABCB11
	common genes	
	common pathways
		GO:0043010| camera-type eye development	CACNA1C;RARG
		GO:0006355| regulation of transcription, DNA-dependent	NR3C2;RARG
		GO:0043401| steroid hormone mediated signaling pathway	RARG;NR3C2
		GO:0006351| transcription, DNA-dependent	NR3C2;RARG
		GO:0006367| transcription initiation from RNA polymerase II promoter	NR3C2;RARG
21:[DB02466	DB01029]
	DB02466|4-[3-Oxo-3-(5,5,8,8-Tetramethyl-5,6,7,8-Tetrahydro-Naphthalen-2-Yl)-Propenyl]-Benzoic Acid	RARG
	DB01029|Irbesartan	AGTR1;JUN;CYP2C8;CYP2C9;UGT1A3;PTGS1;CYP3A4
	common genes	
	common pathways
		GO:0043065| positive regulation of apoptotic process	JUN;RARG
		GO:0008284| positive regulation of cell proliferation	RARG;JUN
		GO:0045944| positive regulation of transcription from RNA polymerase II promoter	JUN;RARG
		GO:0006355| regulation of transcription, DNA-dependent	RARG;JUN
		GO:0043066| negative regulation of apoptotic process	JUN;RARG
		GO:0008285| negative regulation of cell proliferation	JUN;RARG
		GO:0006351| transcription, DNA-dependent	RARG;JUN
22:[DB02466	DB00866]
	DB02466|4-[3-Oxo-3-(5,5,8,8-Tetramethyl-5,6,7,8-Tetrahydro-Naphthalen-2-Yl)-Propenyl]-Benzoic Acid	RARG
	DB00866|Alprenolol	ADRB1;ADRB2;HTR1A;ADRB3;CYP2D6
	common genes	
	common pathways
		GO:0045944| positive regulation of transcription from RNA polymerase II promoter	ADRB2;RARG
		GO:0008284| positive regulation of cell proliferation	HTR1A;RARG
23:[DB02466	DB06233]
	DB02466|4-[3-Oxo-3-(5,5,8,8-Tetramethyl-5,6,7,8-Tetrahydro-Naphthalen-2-Yl)-Propenyl]-Benzoic Acid	RARG
	DB06233|Ridaforolimus	MTOR;CYP3A4
	common genes	
	common pathways
		GO:0035264| multicellular organism growth	MTOR;RARG
		GO:0010628| positive regulation of gene expression	MTOR;RARG
		GO:0008361| regulation of cell size	MTOR;RARG
		GO:0031641| regulation of myelination	RARG;MTOR
24:[DB02466	DB00843]
	DB02466|4-[3-Oxo-3-(5,5,8,8-Tetramethyl-5,6,7,8-Tetrahydro-Naphthalen-2-Yl)-Propenyl]-Benzoic Acid	RARG
	DB00843|Donepezil	ACHE;HTR2A;CYP2D6;CYP3A4;CYP2C9
	common genes	
	common pathways
		GO:0008284| positive regulation of cell proliferation	HTR2A;RARG
		GO:0060041| retina development in camera-type eye	RARG;ACHE
25:[DB02466	DB00987]
	DB02466|4-[3-Oxo-3-(5,5,8,8-Tetramethyl-5,6,7,8-Tetrahydro-Naphthalen-2-Yl)-Propenyl]-Benzoic Acid	RARG
	DB00987|Cytarabine	POLB;CDA;CYP3A4;DCK;NT5E;DCTD;SLC22A1;ABCC10;SLC29A1
	common genes	
	common pathways
26:[DB02466	DB14011]
	DB02466|4-[3-Oxo-3-(5,5,8,8-Tetramethyl-5,6,7,8-Tetrahydro-Naphthalen-2-Yl)-Propenyl]-Benzoic Acid	RARG
	DB14011|Nabiximols	CNR1;CNR2;GPR12;GLRA1;GLRA1;GLRB;GLRA3;GPR18;GPR55;HTR1A;HTR2A;CHRNA7;OPRD1;OPRM1;PPARG;TRPV1;CACNA1G;CACNA1H;CACNA1I;TRPA1;TRPM8;TRPV2;TRPV3;TRPV4;VDAC1;CYP2C9;CYP2C19;CYP2D6;CYP3A4;CYP3A5;ACAT1;AANAT;CAT;PTGS1;PTGS2;CYP3A7;CYP1A1;CYP1A2;CYP1B1;DAGLA;FAAH;GSR;GPX1;HMGCR;IDO1;ALOX5;ALOX15;NAAA;CRYZ;NAPEPLD;PLA2G1B;CYP17A1;SOD1;SMPD1;ABCC1;ABCG2;SLC29A1
	common genes	
	common pathways
		GO:0006351| transcription, DNA-dependent	RARG;PPARG
		GO:0008285| negative regulation of cell proliferation	RARG;PPARG;CYP1B1;OPRM1;PTGS2
		GO:0043401| steroid hormone mediated signaling pathway	PPARG;RARG
		GO:0010468| regulation of gene expression	CYP1A2;RARG
		GO:0032526| response to retinoic acid	PPARG;RARG
		GO:0000122| negative regulation of transcription from RNA polymerase II promoter	RARG;TRPV4;PPARG;TRPV1
		GO:0006367| transcription initiation from RNA polymerase II promoter	PPARG;RARG
		GO:0043010| camera-type eye development	CYP1A1;RARG
		GO:0043066| negative regulation of apoptotic process	CAT;PTGS2;GPX1;SOD1;RARG;HMGCR
		GO:0071300| cellular response to retinoic acid	PPARG;RARG
		GO:0010628| positive regulation of gene expression	TRPV4;RARG
		GO:0006355| regulation of transcription, DNA-dependent	RARG;PPARG
		GO:0045944| positive regulation of transcription from RNA polymerase II promoter	PPARG;PLA2G1B;RARG
		GO:0008284| positive regulation of cell proliferation	RARG;HTR2A;HMGCR;CHRNA7;PTGS2;HTR1A
		GO:0043065| positive regulation of apoptotic process	CYP1B1;TRPV1;PPARG;PTGS2;SOD1;SMPD1;RARG;CNR1;IDO1
27:[DB02466	DB08877]
	DB02466|4-[3-Oxo-3-(5,5,8,8-Tetramethyl-5,6,7,8-Tetrahydro-Naphthalen-2-Yl)-Propenyl]-Benzoic Acid	RARG
	DB08877|Ruxolitinib	JAK1;JAK2;CYP3A4
	common genes	
	common pathways
		GO:0008285| negative regulation of cell proliferation	JAK2;RARG
		GO:0043065| positive regulation of apoptotic process	JAK2;RARG
		GO:0008284| positive regulation of cell proliferation	RARG;JAK2
28:[DB02466	DB11641]
	DB02466|4-[3-Oxo-3-(5,5,8,8-Tetramethyl-5,6,7,8-Tetrahydro-Naphthalen-2-Yl)-Propenyl]-Benzoic Acid	RARG
	DB11641|Vinflunine	TUBB;CYP3A4;ALB;ORM1;ORM2;ABCB5;ABCB1
	common genes	
	common pathways
		GO:0043066| negative regulation of apoptotic process	ALB;RARG
29:[DB02466	DB00292]
	DB02466|4-[3-Oxo-3-(5,5,8,8-Tetramethyl-5,6,7,8-Tetrahydro-Naphthalen-2-Yl)-Propenyl]-Benzoic Acid	RARG
	DB00292|Etomidate	GABRA1;ADRA2B;GABRA1;GABRA2;GABRA3;GABRA4;GABRA5;GABRA6;GABRB1;GABRB2;GABRB3;GABRD;GABRE;GABRG1;GABRG2;GABRG3;GABRP;GABRQ;CYP11B1;CYP11B2;CYP19A1;SLC2A1
	common genes	
	common pathways
30:[DB02466	DB01218]
	DB02466|4-[3-Oxo-3-(5,5,8,8-Tetramethyl-5,6,7,8-Tetrahydro-Naphthalen-2-Yl)-Propenyl]-Benzoic Acid	RARG
	DB01218|Halofantrine	KCNH2;CYP2D6;CYP3A4;CYP3A5;CYP2C8
	common genes	
	common pathways
31:[DB02466	DB01099]
	DB02466|4-[3-Oxo-3-(5,5,8,8-Tetramethyl-5,6,7,8-Tetrahydro-Naphthalen-2-Yl)-Propenyl]-Benzoic Acid	RARG
	DB01099|Flucytosine	DNMT1
	common genes	
	common pathways
		GO:0010468| regulation of gene expression	RARG;DNMT1
		GO:0000122| negative regulation of transcription from RNA polymerase II promoter	DNMT1;RARG
		GO:0006351| transcription, DNA-dependent	RARG;DNMT1
		GO:0006355| regulation of transcription, DNA-dependent	DNMT1;RARG
		GO:0010628| positive regulation of gene expression	DNMT1;RARG
32:[DB02466	DB01204]
	DB02466|4-[3-Oxo-3-(5,5,8,8-Tetramethyl-5,6,7,8-Tetrahydro-Naphthalen-2-Yl)-Propenyl]-Benzoic Acid	RARG
	DB01204|Mitoxantrone	TOP2A;CYP2E1;CYP1B1;CYP3A4;ABCB1;ABCC1;ABCG2
	common genes	
	common pathways
		GO:0008285| negative regulation of cell proliferation	RARG;CYP1B1
		GO:0043065| positive regulation of apoptotic process	RARG;TOP2A;CYP1B1
		GO:0045944| positive regulation of transcription from RNA polymerase II promoter	TOP2A;RARG
33:[DB02466	DB06267]
	DB02466|4-[3-Oxo-3-(5,5,8,8-Tetramethyl-5,6,7,8-Tetrahydro-Naphthalen-2-Yl)-Propenyl]-Benzoic Acid	RARG
	DB06267|Udenafil	PDE5A;CYP3A4;CYP3A5
	common genes	
	common pathways
34:[DB02466	DB01198]
	DB02466|4-[3-Oxo-3-(5,5,8,8-Tetramethyl-5,6,7,8-Tetrahydro-Naphthalen-2-Yl)-Propenyl]-Benzoic Acid	RARG
	DB01198|Zopiclone	GABRA1;GABRA2;GABRA3;GABRA5;TSPO;CYP3A4;CYP2C8;CYP2C9;PTGS1;CYP2E1
	common genes	
	common pathways
		GO:0043065| positive regulation of apoptotic process	TSPO;RARG
35:[DB02466	DB00854]
	DB02466|4-[3-Oxo-3-(5,5,8,8-Tetramethyl-5,6,7,8-Tetrahydro-Naphthalen-2-Yl)-Propenyl]-Benzoic Acid	RARG
	DB00854|Levorphanol	OPRM1;OPRD1;OPRK1
	common genes	
	common pathways
		GO:0008285| negative regulation of cell proliferation	OPRM1;RARG
36:[DB02466	DB14050]
	DB02466|4-[3-Oxo-3-(5,5,8,8-Tetramethyl-5,6,7,8-Tetrahydro-Naphthalen-2-Yl)-Propenyl]-Benzoic Acid	RARG
	DB14050|Cannabidivarin	TRPV1;TRPV2;TRPA1;DAGLA
	common genes	
	common pathways
		GO:0043065| positive regulation of apoptotic process	RARG;TRPV1
		GO:0000122| negative regulation of transcription from RNA polymerase II promoter	TRPV1;RARG
37:[DB02466	DB00622]
	DB02466|4-[3-Oxo-3-(5,5,8,8-Tetramethyl-5,6,7,8-Tetrahydro-Naphthalen-2-Yl)-Propenyl]-Benzoic Acid	RARG
	DB00622|Nicardipine	CACNA1C;CACNB2;CACNA2D1;CACNA1D;PDE1A;PDE1B;ADRA1A;ADRA1B;ADRA1D;CHRM1;CHRM2;CHRM3;CHRM4;CHRM5;CALM1;CYP3A4;CYP2D6;CYP2C19;CYP2C8;CYP2B6;CYP2E1;CYP3A5;ABCB1;SLCO1B1;ABCB11
	common genes	
	common pathways
		GO:0008284| positive regulation of cell proliferation	ADRA1D;CHRM1;RARG
		GO:0043010| camera-type eye development	CACNA1C;RARG
		GO:0008285| negative regulation of cell proliferation	RARG;ADRA1A
38:[DB02466	DB01232]
	DB02466|4-[3-Oxo-3-(5,5,8,8-Tetramethyl-5,6,7,8-Tetrahydro-Naphthalen-2-Yl)-Propenyl]-Benzoic Acid	RARG
	DB01232|Saquinavir	pol;CYP3A7;CYP3A5;CYP3A4;CYP11A1;CYP2C8;CYP2D6;ORM1;ALB;ABCB1;SLC22A1;SLCO1A2;ABCG2;SLCO1B1;ABCC1;ABCC2;SLCO2B1;ABCB11
	common genes	
	common pathways
		GO:0043066| negative regulation of apoptotic process	RARG;ALB
39:[DB02466	DB00370]
	DB02466|4-[3-Oxo-3-(5,5,8,8-Tetramethyl-5,6,7,8-Tetrahydro-Naphthalen-2-Yl)-Propenyl]-Benzoic Acid	RARG
	DB00370|Mirtazapine	HTR2A;HTR3A;ADRA2A;HTR2C;OPRK1;HRH1;ADRA2C;HTR7;ADRA1A;ADRA1B;ADRA1D;DRD2;DRD3;SLC6A2;SLC6A4;SLC6A3;HTR2B;DRD1;DRD5;HRH3;ADRA1A;ADRB1;ADRB2;CYP3A4;CYP2D6;CYP1A2;CYP2C9;CYP2C8
	common genes	
	common pathways
		GO:0008285| negative regulation of cell proliferation	ADRA1A;DRD2;RARG
		GO:0000122| negative regulation of transcription from RNA polymerase II promoter	RARG;DRD3
		GO:0010468| regulation of gene expression	CYP1A2;RARG
		GO:0071300| cellular response to retinoic acid	SLC6A4;RARG
		GO:0010628| positive regulation of gene expression	SLC6A4;RARG;DRD1
		GO:0043066| negative regulation of apoptotic process	HTR2B;RARG
		GO:0008284| positive regulation of cell proliferation	RARG;HTR2A;DRD3;ADRA1D;HTR2B;ADRA2A
		GO:0045944| positive regulation of transcription from RNA polymerase II promoter	DRD2;ADRB2;RARG;DRD3
40:[DB02466	DB01118]
	DB02466|4-[3-Oxo-3-(5,5,8,8-Tetramethyl-5,6,7,8-Tetrahydro-Naphthalen-2-Yl)-Propenyl]-Benzoic Acid	RARG
	DB01118|Amiodarone	KCNH2;ADRB1;CACNA1H;CACNA2D2;THRA;THRB;PPARG;CYP3A4;CYP2C8;CYP2D6;CYP2C9;CYP1A2;CYP2C19;CYP1A1;CYP3A5;CYP3A7;CYP2A6;ABCB1;ABCB11;SLC22A2
	common genes	
	common pathways
		GO:0010468| regulation of gene expression	RARG;CYP1A2
		GO:0032526| response to retinoic acid	RARG;PPARG
		GO:0006367| transcription initiation from RNA polymerase II promoter	THRB;THRA;PPARG;RARG
		GO:0000122| negative regulation of transcription from RNA polymerase II promoter	PPARG;THRB;RARG
		GO:0006351| transcription, DNA-dependent	THRA;THRB;PPARG;RARG
		GO:0043401| steroid hormone mediated signaling pathway	RARG;PPARG;THRA;THRB
		GO:0008285| negative regulation of cell proliferation	PPARG;RARG
		GO:0045944| positive regulation of transcription from RNA polymerase II promoter	PPARG;THRB;THRA;RARG
		GO:0006355| regulation of transcription, DNA-dependent	THRA;THRB;PPARG;RARG
		GO:0043065| positive regulation of apoptotic process	PPARG;RARG
		GO:0043010| camera-type eye development	RARG;CYP1A1
		GO:0071300| cellular response to retinoic acid	PPARG;RARG
41:[DB02466	DB00392]
	DB02466|4-[3-Oxo-3-(5,5,8,8-Tetramethyl-5,6,7,8-Tetrahydro-Naphthalen-2-Yl)-Propenyl]-Benzoic Acid	RARG
	DB00392|Profenamine	CHRM1;GRIN3A;CHRM2;BCHE
	common genes	
	common pathways
		GO:0008285| negative regulation of cell proliferation	RARG;BCHE
		GO:0008284| positive regulation of cell proliferation	CHRM1;RARG
42:[DB02466	DB00768]
	DB02466|4-[3-Oxo-3-(5,5,8,8-Tetramethyl-5,6,7,8-Tetrahydro-Naphthalen-2-Yl)-Propenyl]-Benzoic Acid	RARG
	DB00768|Olopatadine	HRH1;S100A1;S100A12;S100B;S100A13;S100A2;CYP3A4
	common genes	
	common pathways
		GO:0000122| negative regulation of transcription from RNA polymerase II promoter	RARG;S100A1
		GO:0043065| positive regulation of apoptotic process	S100B;RARG
		GO:0008284| positive regulation of cell proliferation	S100B;RARG;S100A13
43:[DB02466	DB00483]
	DB02466|4-[3-Oxo-3-(5,5,8,8-Tetramethyl-5,6,7,8-Tetrahydro-Naphthalen-2-Yl)-Propenyl]-Benzoic Acid	RARG
	DB00483|Gallamine Triethiodide	CHRM2;ACHE;CHRNA2;CHRM1;CHRM5
	common genes	
	common pathways
		GO:0060041| retina development in camera-type eye	RARG;ACHE
		GO:0008284| positive regulation of cell proliferation	CHRM1;RARG
44:[DB02466	DB00300]
	DB02466|4-[3-Oxo-3-(5,5,8,8-Tetramethyl-5,6,7,8-Tetrahydro-Naphthalen-2-Yl)-Propenyl]-Benzoic Acid	RARG
	DB00300|Tenofovir disoproxil	pol;AK2;AK4;NME1;NME2;SLC22A6;SLC22A8;ABCC10;ABCC4;ABCC2;ABCB1
	common genes	
	common pathways
		GO:0043066| negative regulation of apoptotic process	RARG;NME2
		GO:0045944| positive regulation of transcription from RNA polymerase II promoter	NME2;RARG
		GO:0006355| regulation of transcription, DNA-dependent	RARG;NME2
		GO:0008285| negative regulation of cell proliferation	NME1;RARG
		GO:0006351| transcription, DNA-dependent	RARG;NME2
45:[DB02466	DB00960]
	DB02466|4-[3-Oxo-3-(5,5,8,8-Tetramethyl-5,6,7,8-Tetrahydro-Naphthalen-2-Yl)-Propenyl]-Benzoic Acid	RARG
	DB00960|Pindolol	ADRB1;ADRB2;HTR1A;HTR1B;ADRB3;CYP2D6
	common genes	
	common pathways
		GO:0008284| positive regulation of cell proliferation	RARG;HTR1A
		GO:0045944| positive regulation of transcription from RNA polymerase II promoter	ADRB2;RARG
46:[DB02466	DB14568]
	DB02466|4-[3-Oxo-3-(5,5,8,8-Tetramethyl-5,6,7,8-Tetrahydro-Naphthalen-2-Yl)-Propenyl]-Benzoic Acid	RARG
	DB14568|Ivosidenib	IDH1;CYP3A4;CYP2B6;CYP2C9;CYP2C8;SLC22A8;ABCB1
	common genes	
	common pathways
47:[DB02466	DB09273]
	DB02466|4-[3-Oxo-3-(5,5,8,8-Tetramethyl-5,6,7,8-Tetrahydro-Naphthalen-2-Yl)-Propenyl]-Benzoic Acid	RARG
	DB09273|Doxofylline	PDE2A;ADORA2A;ADRB2;CYP1A2
	common genes	
	common pathways
		GO:0045944| positive regulation of transcription from RNA polymerase II promoter	RARG;ADRB2
		GO:0006355| regulation of transcription, DNA-dependent	ADORA2A;RARG
		GO:0010468| regulation of gene expression	CYP1A2;RARG
		GO:0000122| negative regulation of transcription from RNA polymerase II promoter	RARG;PDE2A
		GO:0008285| negative regulation of cell proliferation	ADORA2A;RARG
48:[DB02466	DB00290]
	DB02466|4-[3-Oxo-3-(5,5,8,8-Tetramethyl-5,6,7,8-Tetrahydro-Naphthalen-2-Yl)-Propenyl]-Benzoic Acid	RARG
	DB00290|Bleomycin	LIG1;LIG3;BLMH
	common genes	
	common pathways
49:[DB02466	DB14597]
	DB02466|4-[3-Oxo-3-(5,5,8,8-Tetramethyl-5,6,7,8-Tetrahydro-Naphthalen-2-Yl)-Propenyl]-Benzoic Acid	RARG
	DB14597|Lanadelumab	KLKB1
	common genes	
	common pathways
50:[DB02466	DB00945]
	DB02466|4-[3-Oxo-3-(5,5,8,8-Tetramethyl-5,6,7,8-Tetrahydro-Naphthalen-2-Yl)-Propenyl]-Benzoic Acid	RARG
	DB00945|Acetylsalicylic acid	PTGS1;PTGS2;AKR1C1;PRKAA1;PRKAA2;PRKAB1;PRKAB2;PRKAG1;PRKAG2;PRKAG3;EDNRA;IKBKB;TP53;HSPA5;RPS6KA3;NFKBIA;NFKB2;NFKB1;CYP2C19;CYP2C8;CYP2C9;ALB;SLC22A6;ABCB1;SLC22A7
	common genes	
	common pathways
		GO:0043066| negative regulation of apoptotic process	PRKAA2;RPS6KA3;PTGS2;PRKAA1;HSPA5;IKBKB;NFKB1;NFKBIA;RARG;ALB;TP53
		GO:0010628| positive regulation of gene expression	PRKAA1;PRKAB1;PRKAG1;RARG;TP53
		GO:0045944| positive regulation of transcription from RNA polymerase II promoter	RPS6KA3;RARG;TP53;NFKB1;NFKBIA;IKBKB;NFKB2
		GO:0008284| positive regulation of cell proliferation	PRKAA1;PTGS2;RARG
		GO:0006355| regulation of transcription, DNA-dependent	PRKAA1;PRKAA2;RARG;TP53;NFKB2;NFKB1
		GO:0043065| positive regulation of apoptotic process	TP53;RARG;PTGS2
		GO:0006351| transcription, DNA-dependent	PRKAA1;PRKAA2;RARG;TP53;NFKB1;NFKB2
		GO:0008285| negative regulation of cell proliferation	PTGS2;TP53;RARG
		GO:0010468| regulation of gene expression	RARG;NFKBIA;PRKAA2
		GO:0032526| response to retinoic acid	RARG;TP53
		GO:0000122| negative regulation of transcription from RNA polymerase II promoter	TP53;RARG;NFKB1;NFKB2
51:[DB02466	DB00296]
	DB02466|4-[3-Oxo-3-(5,5,8,8-Tetramethyl-5,6,7,8-Tetrahydro-Naphthalen-2-Yl)-Propenyl]-Benzoic Acid	RARG
	DB00296|Ropivacaine	SCN10A;CYP1A2;CYP2B6;CYP3A4
	common genes	
	common pathways
		GO:0010468| regulation of gene expression	CYP1A2;RARG
52:[DB02466	DB01087]
	DB02466|4-[3-Oxo-3-(5,5,8,8-Tetramethyl-5,6,7,8-Tetrahydro-Naphthalen-2-Yl)-Propenyl]-Benzoic Acid	RARG
	DB01087|Primaquine	KRT7;NQO2;CYP3A4;CYP1A2;CYP2D6;CYP1A1;CYP1B1;ABCB1
	common genes	
	common pathways
		GO:0008285| negative regulation of cell proliferation	RARG;CYP1B1
		GO:0010468| regulation of gene expression	RARG;CYP1A2
		GO:0043010| camera-type eye development	CYP1A1;RARG
		GO:0043065| positive regulation of apoptotic process	CYP1B1;RARG
53:[DB02466	DB11753]
	DB02466|4-[3-Oxo-3-(5,5,8,8-Tetramethyl-5,6,7,8-Tetrahydro-Naphthalen-2-Yl)-Propenyl]-Benzoic Acid	RARG
	DB11753|Rifamycin	rpoB;rpoA;rpoC;CYP3A4;CYP2C19;CYP2B6;CYP2C8;CYP2C9;CYP2D6;CYP1A2;ALB;SLCO1A2;SLCO1B1;SLCO1B3;SLCO2A1;SLCO2B1;SLC47A1;ABCB1
	common genes	
	common pathways
		GO:0010468| regulation of gene expression	CYP1A2;RARG
		GO:0043066| negative regulation of apoptotic process	ALB;RARG
54:[DB02466	DB01124]
	DB02466|4-[3-Oxo-3-(5,5,8,8-Tetramethyl-5,6,7,8-Tetrahydro-Naphthalen-2-Yl)-Propenyl]-Benzoic Acid	RARG
	DB01124|Tolbutamide	ABCC8;KCNJ1;CYP2C9;CYP2C8;CYP2C19;CYP2C18;ALB;SLC15A1;SLCO1A2;SLC22A6;SLC15A2;SLCO2B1
	common genes	
	common pathways
		GO:0043066| negative regulation of apoptotic process	ALB;RARG
55:[DB02466	DB00997]
	DB02466|4-[3-Oxo-3-(5,5,8,8-Tetramethyl-5,6,7,8-Tetrahydro-Naphthalen-2-Yl)-Propenyl]-Benzoic Acid	RARG
	DB00997|Doxorubicin	TOP2A;NOLC1;CYP3A4;CYP2D6;CYP2B6;CYP1B1;CBR1;CBR3;AKR1A1;AKR1C3;NQO1;XDH;NOS1;NOS2;NOS3;NDUFS2;NDUFS3;NDUFS7;POR;ALB;ABCB1;ABCC1;ABCC3;ABCC6;ABCG2;SLC22A16;ABCC10;ABCB8;ABCB11;RALBP1;ABCC2
	common genes	
	common pathways
		GO:0008285| negative regulation of cell proliferation	NOS3;RARG;CYP1B1
		GO:0045944| positive regulation of transcription from RNA polymerase II promoter	TOP2A;NOS1;RARG
		GO:0008284| positive regulation of cell proliferation	AKR1C3;RARG
		GO:0043065| positive regulation of apoptotic process	RARG;TOP2A;CYP1B1
		GO:0043066| negative regulation of apoptotic process	POR;NQO1;RARG;ALB
56:[DB02466	DB00266]
	DB02466|4-[3-Oxo-3-(5,5,8,8-Tetramethyl-5,6,7,8-Tetrahydro-Naphthalen-2-Yl)-Propenyl]-Benzoic Acid	RARG
	DB00266|Dicoumarol	VKORC1;NQO1;CRYZ;CYP2C9;ALB
	common genes	
	common pathways
		GO:0043066| negative regulation of apoptotic process	NQO1;ALB;RARG
		GO:0060348| bone development	RARG;VKORC1
57:[DB02466	DB11587]
	DB02466|4-[3-Oxo-3-(5,5,8,8-Tetramethyl-5,6,7,8-Tetrahydro-Naphthalen-2-Yl)-Propenyl]-Benzoic Acid	RARG
	DB11587|Etafedrine	ADRB2
	common genes	
	common pathways
		GO:0045944| positive regulation of transcription from RNA polymerase II promoter	RARG;ADRB2
58:[DB02466	DB14583]
	DB02466|4-[3-Oxo-3-(5,5,8,8-Tetramethyl-5,6,7,8-Tetrahydro-Naphthalen-2-Yl)-Propenyl]-Benzoic Acid	RARG
	DB14583|Segesterone acetate	PGR;AR;NR3C1;CYP3A4
	common genes	
	common pathways
		GO:0006351| transcription, DNA-dependent	PGR;AR;RARG;NR3C1
		GO:0008285| negative regulation of cell proliferation	AR;RARG
		GO:0043401| steroid hormone mediated signaling pathway	AR;PGR;NR3C1;RARG
		GO:0048608| reproductive structure development	AR;RARG
		GO:0010468| regulation of gene expression	AR;RARG
		GO:0000122| negative regulation of transcription from RNA polymerase II promoter	RARG;NR3C1;AR
		GO:0006367| transcription initiation from RNA polymerase II promoter	PGR;AR;NR3C1;RARG
		GO:0035264| multicellular organism growth	RARG;AR
		GO:0010628| positive regulation of gene expression	AR;RARG
		GO:0006355| regulation of transcription, DNA-dependent	NR3C1;RARG;PGR;AR
		GO:0045944| positive regulation of transcription from RNA polymerase II promoter	PGR;AR;NR3C1;RARG
		GO:0008284| positive regulation of cell proliferation	AR;RARG
		GO:0060740| prostate gland epithelium morphogenesis	RARG;AR
59:[DB02466	DB08867]
	DB02466|4-[3-Oxo-3-(5,5,8,8-Tetramethyl-5,6,7,8-Tetrahydro-Naphthalen-2-Yl)-Propenyl]-Benzoic Acid	RARG
	DB08867|Ulipristal	PGR;NR3C1;AR;CYP3A4;CYP1A2;ALB;ORM1
	common genes	
	common pathways
		GO:0043401| steroid hormone mediated signaling pathway	AR;PGR;NR3C1;RARG
		GO:0008285| negative regulation of cell proliferation	AR;RARG
		GO:0006351| transcription, DNA-dependent	AR;PGR;RARG;NR3C1
		GO:0006367| transcription initiation from RNA polymerase II promoter	NR3C1;RARG;AR;PGR
		GO:0000122| negative regulation of transcription from RNA polymerase II promoter	NR3C1;RARG;AR
		GO:0010468| regulation of gene expression	CYP1A2;AR;RARG
		GO:0048608| reproductive structure development	RARG;AR
		GO:0010628| positive regulation of gene expression	RARG;AR
		GO:0043066| negative regulation of apoptotic process	RARG;ALB
		GO:0035264| multicellular organism growth	AR;RARG
		GO:0060740| prostate gland epithelium morphogenesis	RARG;AR
		GO:0008284| positive regulation of cell proliferation	RARG;AR
		GO:0045944| positive regulation of transcription from RNA polymerase II promoter	RARG;NR3C1;AR;PGR
		GO:0006355| regulation of transcription, DNA-dependent	RARG;NR3C1;PGR;AR
60:[DB02466	DB01251]
	DB02466|4-[3-Oxo-3-(5,5,8,8-Tetramethyl-5,6,7,8-Tetrahydro-Naphthalen-2-Yl)-Propenyl]-Benzoic Acid	RARG
	DB01251|Gliquidone	ABCC8;KCNJ8;CYP2C9
	common genes	
	common pathways
61:[DB02466	DB09235]
	DB02466|4-[3-Oxo-3-(5,5,8,8-Tetramethyl-5,6,7,8-Tetrahydro-Naphthalen-2-Yl)-Propenyl]-Benzoic Acid	RARG
	DB09235|Efonidipine	CACNA1I;CACNA1C;CYP3A4
	common genes	
	common pathways
		GO:0043010| camera-type eye development	RARG;CACNA1C
62:[DB02466	DB04725]
	DB02466|4-[3-Oxo-3-(5,5,8,8-Tetramethyl-5,6,7,8-Tetrahydro-Naphthalen-2-Yl)-Propenyl]-Benzoic Acid	RARG
	DB04725|Licofelone	PLA2G2E;PTGS2;ALOX5;CYP2C9;CYP2C8;CYP2J2;UGT1A3
	common genes	
	common pathways
		GO:0008285| negative regulation of cell proliferation	RARG;PTGS2
		GO:0043066| negative regulation of apoptotic process	RARG;PTGS2
		GO:0008284| positive regulation of cell proliferation	RARG;PTGS2
		GO:0043065| positive regulation of apoptotic process	PTGS2;RARG
63:[DB02466	DB00153]
	DB02466|4-[3-Oxo-3-(5,5,8,8-Tetramethyl-5,6,7,8-Tetrahydro-Naphthalen-2-Yl)-Propenyl]-Benzoic Acid	RARG
	DB00153|Ergocalciferol	VDR;CYP24A1;CYP27B1;CYP27A1;CYP3A4;CYP2R1
	common genes	
	common pathways
		GO:0010628| positive regulation of gene expression	VDR;RARG
		GO:0045944| positive regulation of transcription from RNA polymerase II promoter	RARG;VDR
		GO:0006355| regulation of transcription, DNA-dependent	RARG;VDR
		GO:0006351| transcription, DNA-dependent	VDR;RARG
		GO:0043401| steroid hormone mediated signaling pathway	VDR;RARG
		GO:0008285| negative regulation of cell proliferation	VDR;RARG;CYP27B1
		GO:0006367| transcription initiation from RNA polymerase II promoter	RARG;VDR
		GO:0000122| negative regulation of transcription from RNA polymerase II promoter	VDR;RARG
64:[DB02466	DB00358]
	DB02466|4-[3-Oxo-3-(5,5,8,8-Tetramethyl-5,6,7,8-Tetrahydro-Naphthalen-2-Yl)-Propenyl]-Benzoic Acid	RARG
	DB00358|Mefloquine	HBA1;ADORA2A;CYP3A4;BCHE;CYP19A1;CYP2D6;ACHE;ABCB1
	common genes	
	common pathways
		GO:0060041| retina development in camera-type eye	ACHE;RARG
		GO:0008285| negative regulation of cell proliferation	RARG;ADORA2A;BCHE
		GO:0006355| regulation of transcription, DNA-dependent	ADORA2A;RARG
65:[DB02466	DB09256]
	DB02466|4-[3-Oxo-3-(5,5,8,8-Tetramethyl-5,6,7,8-Tetrahydro-Naphthalen-2-Yl)-Propenyl]-Benzoic Acid	RARG
	DB09256|Tegafur	TYMS;CYP1A2;CYP2C8;CYP2A6;CYP2E1;CYP3A5
	common genes	
	common pathways
		GO:0010468| regulation of gene expression	CYP1A2;RARG
66:[DB02466	DB09229]
	DB02466|4-[3-Oxo-3-(5,5,8,8-Tetramethyl-5,6,7,8-Tetrahydro-Naphthalen-2-Yl)-Propenyl]-Benzoic Acid	RARG
	DB09229|Aranidipine	CACNA1C;CACNA1D;CACNA1F;CACNA1S;ADRA1A;ADRA1B;ADRA1D;ADRA2A;ADRA2B;ADRA2C;CYP3A4;ALB;ORM1
	common genes	
	common pathways
		GO:0008285| negative regulation of cell proliferation	ADRA1A;RARG
		GO:0043066| negative regulation of apoptotic process	RARG;ALB
		GO:0043010| camera-type eye development	RARG;CACNA1C
		GO:0008284| positive regulation of cell proliferation	RARG;ADRA1D;ADRA2A
67:[DB02466	DB09078]
	DB02466|4-[3-Oxo-3-(5,5,8,8-Tetramethyl-5,6,7,8-Tetrahydro-Naphthalen-2-Yl)-Propenyl]-Benzoic Acid	RARG
	DB09078|Lenvatinib	FLT1;KDR;FLT4;FGFR1;FGFR2;FGFR3;FGFR4;KIT;CYP3A4;AOX1;CYP2C8;CYP2C9;CYP1A2;CYP2B6;CYP2C19;CYP2D6;ABCB1;ABCG2;SLC22A6;SLC22A8;SLC22A2;SLCO1B1;ABCB11
	common genes	
	common pathways
		GO:0006351| transcription, DNA-dependent	RARG;FGFR1
		GO:0060349| bone morphogenesis	RARG;FGFR3;FGFR2
		GO:0000122| negative regulation of transcription from RNA polymerase II promoter	FGFR1;FGFR2;RARG
		GO:0010468| regulation of gene expression	CYP1A2;FGFR1;RARG
		GO:0048608| reproductive structure development	RARG;FGFR2
		GO:0010628| positive regulation of gene expression	KIT;RARG;FGFR4
		GO:0071300| cellular response to retinoic acid	RARG;FGFR2
		GO:0060348| bone development	RARG;FGFR2
		GO:0043066| negative regulation of apoptotic process	FLT4;KDR;RARG
		GO:0035264| multicellular organism growth	RARG;FGFR2
		GO:0045944| positive regulation of transcription from RNA polymerase II promoter	RARG;FGFR2
		GO:0008284| positive regulation of cell proliferation	FLT4;KDR;FGFR3;KIT;RARG;FGFR4;FLT1;FGFR1;FGFR2
		GO:0006355| regulation of transcription, DNA-dependent	FGFR1;RARG
68:[DB02466	DB00417]
	DB02466|4-[3-Oxo-3-(5,5,8,8-Tetramethyl-5,6,7,8-Tetrahydro-Naphthalen-2-Yl)-Propenyl]-Benzoic Acid	RARG
	DB00417|Phenoxymethylpenicillin	SLC15A1
	common genes	
	common pathways
69:[DB02466	DB11691]
	DB02466|4-[3-Oxo-3-(5,5,8,8-Tetramethyl-5,6,7,8-Tetrahydro-Naphthalen-2-Yl)-Propenyl]-Benzoic Acid	RARG
	DB11691|Naldemedine	OPRM1;OPRD1;OPRK1;CYP3A4;CYP3A43;CYP3A5;CYP3A7;UGT1A3;ABCB5
	common genes	
	common pathways
		GO:0008285| negative regulation of cell proliferation	RARG;OPRM1
70:[DB02466	DB00738]
	DB02466|4-[3-Oxo-3-(5,5,8,8-Tetramethyl-5,6,7,8-Tetrahydro-Naphthalen-2-Yl)-Propenyl]-Benzoic Acid	RARG
	DB00738|Pentamidine	TRDMT1;CYP2C19;CYP1A1;CYP2D6;CYP3A5;CYP4A11;CYP2C8
	common genes	
	common pathways
		GO:0043010| camera-type eye development	RARG;CYP1A1
71:[DB02466	DB00882]
	DB02466|4-[3-Oxo-3-(5,5,8,8-Tetramethyl-5,6,7,8-Tetrahydro-Naphthalen-2-Yl)-Propenyl]-Benzoic Acid	RARG
	DB00882|Clomifene	ESR1;SHBG;CYP11A1;CYP19A1;CYP1A1;CYP1A2;CYP2E1;ABCB1
	common genes	
	common pathways
		GO:0043401| steroid hormone mediated signaling pathway	RARG;ESR1
		GO:0006351| transcription, DNA-dependent	RARG;ESR1
		GO:0006367| transcription initiation from RNA polymerase II promoter	RARG;ESR1
		GO:0000122| negative regulation of transcription from RNA polymerase II promoter	ESR1;RARG
		GO:0010468| regulation of gene expression	CYP1A2;RARG
		GO:0043010| camera-type eye development	CYP1A1;RARG
		GO:0045944| positive regulation of transcription from RNA polymerase II promoter	ESR1;RARG
		GO:0006355| regulation of transcription, DNA-dependent	RARG;ESR1
72:[DB02466	DB01248]
	DB02466|4-[3-Oxo-3-(5,5,8,8-Tetramethyl-5,6,7,8-Tetrahydro-Naphthalen-2-Yl)-Propenyl]-Benzoic Acid	RARG
	DB01248|Docetaxel	TUBB1;BCL2;MAP2;MAP4;MAPT;NR1I2;CYP3A4;CYP3A5;CYP3A7;CYP1B1;ABCB1;ABCC10;SLCO1B3;SLC22A7;ABCG2;ABCC2;ABCC1
	common genes	
	common pathways
		GO:0006367| transcription initiation from RNA polymerase II promoter	RARG;NR1I2
		GO:0010468| regulation of gene expression	BCL2;RARG
		GO:0008285| negative regulation of cell proliferation	RARG;BCL2;CYP1B1
		GO:0043401| steroid hormone mediated signaling pathway	RARG;NR1I2
		GO:0006351| transcription, DNA-dependent	RARG;NR1I2
		GO:0043065| positive regulation of apoptotic process	RARG;CYP1B1
		GO:0006355| regulation of transcription, DNA-dependent	NR1I2;RARG
		GO:0008284| positive regulation of cell proliferation	RARG;BCL2
		GO:0045944| positive regulation of transcription from RNA polymerase II promoter	RARG;NR1I2
		GO:0010628| positive regulation of gene expression	NR1I2;RARG
		GO:0043066| negative regulation of apoptotic process	RARG;BCL2
73:[DB02466	DB00497]
	DB02466|4-[3-Oxo-3-(5,5,8,8-Tetramethyl-5,6,7,8-Tetrahydro-Naphthalen-2-Yl)-Propenyl]-Benzoic Acid	RARG
	DB00497|Oxycodone	OPRM1;OPRK1;OPRD1;ORM1;ORM2;CYP2D6;CYP3A4;CYP3A5
	common genes	
	common pathways
		GO:0008285| negative regulation of cell proliferation	RARG;OPRM1
74:[DB02466	DB08931]
	DB02466|4-[3-Oxo-3-(5,5,8,8-Tetramethyl-5,6,7,8-Tetrahydro-Naphthalen-2-Yl)-Propenyl]-Benzoic Acid	RARG
	DB08931|Riociguat	GUCY1A2;CYP1A1;CYP3A4;CYP2C8;CYP2J2;ALB;ORM1;ABCG2
	common genes	
	common pathways
		GO:0043066| negative regulation of apoptotic process	RARG;ALB
		GO:0043010| camera-type eye development	RARG;CYP1A1
75:[DB02466	DB00332]
	DB02466|4-[3-Oxo-3-(5,5,8,8-Tetramethyl-5,6,7,8-Tetrahydro-Naphthalen-2-Yl)-Propenyl]-Benzoic Acid	RARG
	DB00332|Ipratropium	CHRM1;CHRM2;CHRM3;CYP2D6;CYP3A4;SLC22A5;SLC22A4
	common genes	
	common pathways
		GO:0008284| positive regulation of cell proliferation	CHRM1;RARG
76:[DB02466	DB06780]
	DB02466|4-[3-Oxo-3-(5,5,8,8-Tetramethyl-5,6,7,8-Tetrahydro-Naphthalen-2-Yl)-Propenyl]-Benzoic Acid	RARG
	DB06780|Desoxycorticosterone acetate	NR3C2;CYP3A4
	common genes	
	common pathways
		GO:0043401| steroid hormone mediated signaling pathway	RARG;NR3C2
		GO:0006351| transcription, DNA-dependent	NR3C2;RARG
		GO:0006367| transcription initiation from RNA polymerase II promoter	NR3C2;RARG
		GO:0006355| regulation of transcription, DNA-dependent	RARG;NR3C2
77:[DB02466	DB02750]
	DB02466|4-[3-Oxo-3-(5,5,8,8-Tetramethyl-5,6,7,8-Tetrahydro-Naphthalen-2-Yl)-Propenyl]-Benzoic Acid	RARG
	DB02750|S-(Methylmercury)-L-Cysteine	SLC7A5;SLC7A8
	common genes	
	common pathways
78:[DB02466	DB06216]
	DB02466|4-[3-Oxo-3-(5,5,8,8-Tetramethyl-5,6,7,8-Tetrahydro-Naphthalen-2-Yl)-Propenyl]-Benzoic Acid	RARG
	DB06216|Asenapine	DRD2;HTR2A;HTR1A;HTR1B;HTR2B;HTR2C;HTR5A;HTR6;HTR7;ADRA2A;ADRA2B;ADRA2C;ADRA1A;DRD1;DRD3;DRD4;HRH1;HRH2;ADRB1;ADRB2;CYP1A2;CYP2D6;UGT1A4;CYP3A4
	common genes	
	common pathways
		GO:0010468| regulation of gene expression	RARG;CYP1A2
		GO:0000122| negative regulation of transcription from RNA polymerase II promoter	DRD3;RARG
		GO:0008285| negative regulation of cell proliferation	RARG;ADRA1A;DRD2
		GO:0045944| positive regulation of transcription from RNA polymerase II promoter	DRD2;DRD3;RARG;ADRB2
		GO:0008284| positive regulation of cell proliferation	DRD3;RARG;HTR2A;ADRA2A;HTR2B;HTR1A
		GO:0048732| gland development	RARG;HRH2
		GO:0043066| negative regulation of apoptotic process	HTR2B;RARG
		GO:0010628| positive regulation of gene expression	RARG;DRD1
79:[DB02466	DB00228]
	DB02466|4-[3-Oxo-3-(5,5,8,8-Tetramethyl-5,6,7,8-Tetrahydro-Naphthalen-2-Yl)-Propenyl]-Benzoic Acid	RARG
	DB00228|Enflurane	GABRA1;GABRA2;GABRA3;GABRA4;GABRA5;GABRA6;GABRB1;GABRB2;GABRB3;GABRD;GABRE;GABRG1;GABRG2;GABRG3;GABRP;GABRQ;GLRA1;GLRB;KCNN4;KCNA1;ATP2C1;GRIA1;CYP2E1;ALB
	common genes	
	common pathways
		GO:0043066| negative regulation of apoptotic process	RARG;ALB
80:[DB02466	DB00663]
	DB02466|4-[3-Oxo-3-(5,5,8,8-Tetramethyl-5,6,7,8-Tetrahydro-Naphthalen-2-Yl)-Propenyl]-Benzoic Acid	RARG
	DB00663|Flumethasone	NR3C1;CYP3A4;SERPINA6
	common genes	
	common pathways
		GO:0006355| regulation of transcription, DNA-dependent	NR3C1;RARG
		GO:0045944| positive regulation of transcription from RNA polymerase II promoter	RARG;NR3C1
		GO:0000122| negative regulation of transcription from RNA polymerase II promoter	RARG;NR3C1
		GO:0006367| transcription initiation from RNA polymerase II promoter	NR3C1;RARG
		GO:0006351| transcription, DNA-dependent	NR3C1;RARG
		GO:0043401| steroid hormone mediated signaling pathway	NR3C1;RARG
81:[DB02466	DB01282]
	DB02466|4-[3-Oxo-3-(5,5,8,8-Tetramethyl-5,6,7,8-Tetrahydro-Naphthalen-2-Yl)-Propenyl]-Benzoic Acid	RARG
	DB01282|Carbetocin	OXTR
	common genes	
	common pathways
82:[DB02466	DB00477]
	DB02466|4-[3-Oxo-3-(5,5,8,8-Tetramethyl-5,6,7,8-Tetrahydro-Naphthalen-2-Yl)-Propenyl]-Benzoic Acid	RARG
	DB00477|Chlorpromazine	DRD2;DRD1;HTR1A;HTR2A;ADRA1A;ADRA1B;HRH1;KCNH2;DRD1;DRD5;DRD3;DRD4;DRD5;HTR2C;HTR2A;HTR2B;HTR2C;ADRA1A;ADRA1B;ADRA1D;ADRA2A;ADRA2B;ADRA2C;CHRM1;CHRM3;SMPD1;CALM1;ORM1;ORM2;HTR6;HTR7;HRH4;CYP2D6;CYP1A2;CYP2E1;CYP3A4;BCHE;ALB;ABCB1;ABCB11
	common genes	
	common pathways
		GO:0043065| positive regulation of apoptotic process	SMPD1;RARG
		GO:0045944| positive regulation of transcription from RNA polymerase II promoter	DRD2;DRD3;RARG
		GO:0008284| positive regulation of cell proliferation	HTR1A;HTR2B;ADRA1D;ADRA2A;CHRM1;RARG;HTR2A;DRD3
		GO:0010628| positive regulation of gene expression	DRD1;RARG
		GO:0043066| negative regulation of apoptotic process	HTR2B;RARG;ALB
		GO:0000122| negative regulation of transcription from RNA polymerase II promoter	RARG;DRD3
		GO:0010468| regulation of gene expression	RARG;CYP1A2
		GO:0008285| negative regulation of cell proliferation	DRD2;BCHE;ADRA1A;RARG
83:[DB02466	DB00226]
	DB02466|4-[3-Oxo-3-(5,5,8,8-Tetramethyl-5,6,7,8-Tetrahydro-Naphthalen-2-Yl)-Propenyl]-Benzoic Acid	RARG
	DB00226|Guanadrel	SLC6A2
	common genes	
	common pathways
84:[DB02466	DB01373]
	DB02466|4-[3-Oxo-3-(5,5,8,8-Tetramethyl-5,6,7,8-Tetrahydro-Naphthalen-2-Yl)-Propenyl]-Benzoic Acid	RARG
	DB01373|Calcium	CACNA1C;ATP2C1;TNNC2;TNNC1;SPTBN1;S100B;CAST;COMP;CALM1;AOC1;S100A13;ALPP;S100A8;S100A9;S100A2;CP;BMP4;MGP;PCDH19;PDCD6
	common genes	
	common pathways
		GO:0001843| neural tube closure	RARG;BMP4
		GO:0043401| steroid hormone mediated signaling pathway	BMP4;RARG
		GO:0060429| epithelium development	RARG;BMP4
		GO:0008285| negative regulation of cell proliferation	BMP4;RARG
		GO:0010468| regulation of gene expression	BMP4;RARG
		GO:0035116| embryonic hindlimb morphogenesis	BMP4;RARG
		GO:0000122| negative regulation of transcription from RNA polymerase II promoter	RARG;BMP4
		GO:0043066| negative regulation of apoptotic process	BMP4;COMP;RARG
		GO:0003417| growth plate cartilage development	COMP;RARG
		GO:0043010| camera-type eye development	RARG;CACNA1C;BMP4
		GO:0010628| positive regulation of gene expression	RARG;BMP4
		GO:0060348| bone development	BMP4;RARG
		GO:0008284| positive regulation of cell proliferation	S100A13;BMP4;RARG;S100B
		GO:0045944| positive regulation of transcription from RNA polymerase II promoter	BMP4;RARG
		GO:0032331| negative regulation of chondrocyte differentiation	RARG;BMP4
		GO:0060173| limb development	COMP;RARG
		GO:0043065| positive regulation of apoptotic process	BMP4;S100B;RARG
85:[DB02466	DB09209]
	DB02466|4-[3-Oxo-3-(5,5,8,8-Tetramethyl-5,6,7,8-Tetrahydro-Naphthalen-2-Yl)-Propenyl]-Benzoic Acid	RARG
	DB09209|Pholcodine	OPRM1;OPRK1;OPRD1
	common genes	
	common pathways
		GO:0008285| negative regulation of cell proliferation	RARG;OPRM1
86:[DB02466	DB13179]
	DB02466|4-[3-Oxo-3-(5,5,8,8-Tetramethyl-5,6,7,8-Tetrahydro-Naphthalen-2-Yl)-Propenyl]-Benzoic Acid	RARG
	DB13179|Troleandomycin	rpmF;rplD;NR1I2;CYP3A5;CYP2C9;CYP3A43;CYP2C18;CYP2C8;CYP3A4;CYP3A7;ABCB1
	common genes	
	common pathways
		GO:0006355| regulation of transcription, DNA-dependent	NR1I2;RARG
		GO:0045944| positive regulation of transcription from RNA polymerase II promoter	NR1I2;RARG
		GO:0010628| positive regulation of gene expression	NR1I2;RARG
		GO:0006367| transcription initiation from RNA polymerase II promoter	RARG;NR1I2
		GO:0006351| transcription, DNA-dependent	RARG;NR1I2
		GO:0043401| steroid hormone mediated signaling pathway	NR1I2;RARG
87:[DB02466	DB01435]
	DB02466|4-[3-Oxo-3-(5,5,8,8-Tetramethyl-5,6,7,8-Tetrahydro-Naphthalen-2-Yl)-Propenyl]-Benzoic Acid	RARG
	DB01435|Antipyrine	PTGS2;PTGS1;CYP2C8;CYP2C9;CYP1A2;CYP2C19;CYP3A4;CYP2A6;CYP2B6;CYP2C18;CYP2D6;CYP2E1;SLC22A6
	common genes	
	common pathways
		GO:0008285| negative regulation of cell proliferation	PTGS2;RARG
		GO:0010468| regulation of gene expression	CYP1A2;RARG
		GO:0043066| negative regulation of apoptotic process	RARG;PTGS2
		GO:0008284| positive regulation of cell proliferation	RARG;PTGS2
		GO:0043065| positive regulation of apoptotic process	PTGS2;RARG
88:[DB02466	DB00898]
	DB02466|4-[3-Oxo-3-(5,5,8,8-Tetramethyl-5,6,7,8-Tetrahydro-Naphthalen-2-Yl)-Propenyl]-Benzoic Acid	RARG
	DB00898|Ethanol	GABRA1;GRIN3A;GLRA1;GLRA2;CACNB1;HTR3A;GABRA2;CHRNA10;CACNA1C;GABRA5;GABRA4;GABRA3;GRIA1;CACNG1;CHRNA2;GABRA6;GRIA2;GRIA4;GRIA3;CHRNA4;CHRNB2;KCNJ3;KCNJ6;VCAM1;SLC29A1;KCNJ5;CHRNA7;CHRNA9;GABRB1;GABRB3;GABRB2;CACNA1S;CACNA1D;CHRNB4;CHRNA3;CHRNA5;CHRNA6;CHRNB3;GABRG1;GABRG3;GABRE;GABRP;GABRQ;GABRD;SLC29A2;HTR3E;HTR3B;HTR3D;HTR3C;CACNG2;KCNJ9;L1CAM;CYP1A1;CYP1A2;CYP2B6;CYP2C9;CYP2C19;CYP2E1;CYP3A4;CYP4A11;ADH1A;ADH1B;ADH1C;ADH5;ADH4;ADH7;ADH6;AKR1A1
	common genes	
	common pathways
		GO:0010468| regulation of gene expression	CYP1A2;RARG
		GO:0008284| positive regulation of cell proliferation	CHRNA7;RARG
		GO:0043010| camera-type eye development	RARG;CACNA1C;CYP1A1
89:[DB02466	DB00197]
	DB02466|4-[3-Oxo-3-(5,5,8,8-Tetramethyl-5,6,7,8-Tetrahydro-Naphthalen-2-Yl)-Propenyl]-Benzoic Acid	RARG
	DB00197|Troglitazone	PPARG;ACSL4;SERPINE1;SLC29A1;ESRRG;ESRRA;PPARD;PPARA;GSTP1;CYP3A4;CYP2C8;UGT1A1;CYP2C19;CYP19A1;CYP1A1;CYP2B6;CYP2C9;CYP3A5;CYP3A7;UGT1A3;UGT1A4;UGT1A6;UGT1A7;UGT1A8;UGT1A9;UGT1A10;UGT2B7;UGT2B15;ABCB11;SLCO1B1
	common genes	
	common pathways
		GO:0043010| camera-type eye development	CYP1A1;RARG
		GO:0043066| negative regulation of apoptotic process	GSTP1;PPARD;RARG
		GO:0071300| cellular response to retinoic acid	PPARG;RARG
		GO:0010628| positive regulation of gene expression	RARG;PPARD
		GO:0006355| regulation of transcription, DNA-dependent	ESRRA;PPARG;PPARA;RARG;PPARD;ESRRG
		GO:0045944| positive regulation of transcription from RNA polymerase II promoter	PPARA;PPARG;ESRRA;ESRRG;SERPINE1;RARG
		GO:0008284| positive regulation of cell proliferation	PPARD;RARG
		GO:0043065| positive regulation of apoptotic process	PPARG;RARG
		GO:0048384| retinoic acid receptor signaling pathway	ESRRG;RARG
		GO:0006351| transcription, DNA-dependent	ESRRG;PPARD;RARG;PPARA;PPARG;ESRRA
		GO:0008285| negative regulation of cell proliferation	PPARG;RARG
		GO:0043401| steroid hormone mediated signaling pathway	RARG;PPARD;ESRRG;ESRRA;PPARG;PPARA
		GO:0010468| regulation of gene expression	PPARA;RARG
		GO:0032526| response to retinoic acid	PPARG;RARG
		GO:0000122| negative regulation of transcription from RNA polymerase II promoter	ESRRA;PPARG;PPARA;RARG;PPARD
		GO:0006367| transcription initiation from RNA polymerase II promoter	RARG;PPARD;ESRRG;ESRRA;PPARG;PPARA
90:[DB02466	DB01186]
	DB02466|4-[3-Oxo-3-(5,5,8,8-Tetramethyl-5,6,7,8-Tetrahydro-Naphthalen-2-Yl)-Propenyl]-Benzoic Acid	RARG
	DB01186|Pergolide	DRD2;DRD3;DRD4;HTR1A;HTR2B;HTR2A;HTR1D;ADRA2B;ADRA2A;ADRA2C;DRD5;DRD1;HTR1B;HTR2C;ADRA1A;ADRA1B;ADRA1D;CYP3A4;CYP2D6
	common genes	
	common pathways
		GO:0010628| positive regulation of gene expression	RARG;DRD1
		GO:0043066| negative regulation of apoptotic process	RARG;HTR2B
		GO:0045944| positive regulation of transcription from RNA polymerase II promoter	DRD2;RARG;DRD3
		GO:0008284| positive regulation of cell proliferation	DRD3;HTR2A;RARG;ADRA2A;HTR1A;HTR2B;ADRA1D
		GO:0008285| negative regulation of cell proliferation	RARG;DRD2;ADRA1A
		GO:0000122| negative regulation of transcription from RNA polymerase II promoter	RARG;DRD3
91:[DB02466	DB11569]
	DB02466|4-[3-Oxo-3-(5,5,8,8-Tetramethyl-5,6,7,8-Tetrahydro-Naphthalen-2-Yl)-Propenyl]-Benzoic Acid	RARG
	DB11569|Ixekizumab	IL17A
	common genes	
	common pathways
		GO:0045944| positive regulation of transcription from RNA polymerase II promoter	IL17A;RARG
92:[DB02466	DB01032]
	DB02466|4-[3-Oxo-3-(5,5,8,8-Tetramethyl-5,6,7,8-Tetrahydro-Naphthalen-2-Yl)-Propenyl]-Benzoic Acid	RARG
	DB01032|Probenecid	SLC22A6;SLC22A11;SLC22A8;PANX1;TAS2R16;CYP2C19;CYP2C8;CYP3A4;UGT1A1;ALB;SLC22A2;SLC22A1;ABCC3;ABCC4;ABCC5;SLC16A7;SLC22A5;ABCC6;ABCC1;SLCO1A2;SLC16A1;SLC10A1;SLC22A6;SLC22A10;SLC22A8;ABCC2;ABCC11;SLC22A11;SLCO1C1;SLC22A7;SLC22A12;SLC2A9
	common genes	
	common pathways
		GO:0043066| negative regulation of apoptotic process	RARG;ALB
93:[DB02466	DB00628]
	DB02466|4-[3-Oxo-3-(5,5,8,8-Tetramethyl-5,6,7,8-Tetrahydro-Naphthalen-2-Yl)-Propenyl]-Benzoic Acid	RARG
	DB00628|Clorazepate	GABRA1;GABRA2;GABRA3;GABRA4;GABRA5;GABRA6;GABRB1;GABRB2;GABRB3;GABRD;GABRE;GABRG1;GABRG2;GABRG3;GABRP;GABRQ;TSPO;CYP3A4
	common genes	
	common pathways
		GO:0043065| positive regulation of apoptotic process	TSPO;RARG
94:[DB02466	DB09089]
	DB02466|4-[3-Oxo-3-(5,5,8,8-Tetramethyl-5,6,7,8-Tetrahydro-Naphthalen-2-Yl)-Propenyl]-Benzoic Acid	RARG
	DB09089|Trimebutine	OPRM1;CACNA1C;CACNA1D;CACNA1F;CACNA1S;CACNB1;CACNB2;CACNB3;CACNB4;KCNMA1;KCNMB1;KCNMB2;KCNMB3;KCNMB4;KCNN4;KCNN1;KCNN2;KCNN3;CACNA1G;CACNA1H;CACNA1I;CHRM1;CHRM2;CHRM3;CHRM4;CYP3A4
	common genes	
	common pathways
		GO:0008284| positive regulation of cell proliferation	CHRM1;RARG
		GO:0043065| positive regulation of apoptotic process	RARG;KCNMA1
		GO:0043010| camera-type eye development	RARG;CACNA1C
		GO:0008285| negative regulation of cell proliferation	RARG;OPRM1
95:[DB02466	DB09570]
	DB02466|4-[3-Oxo-3-(5,5,8,8-Tetramethyl-5,6,7,8-Tetrahydro-Naphthalen-2-Yl)-Propenyl]-Benzoic Acid	RARG
	DB09570|Ixazomib	CYP3A4;CYP1A2;CYP2B6;CYP2C8;CYP2D6;CYP2C19;CYP2C9
	common genes	
	common pathways
		GO:0010468| regulation of gene expression	CYP1A2;RARG
96:[DB02466	DB08815]
	DB02466|4-[3-Oxo-3-(5,5,8,8-Tetramethyl-5,6,7,8-Tetrahydro-Naphthalen-2-Yl)-Propenyl]-Benzoic Acid	RARG
	DB08815|Lurasidone	DRD2;HTR2A;HTR7;HTR1A;ADRA2C;ADRA2A;CYP3A4
	common genes	
	common pathways
		GO:0008285| negative regulation of cell proliferation	DRD2;RARG
		GO:0008284| positive regulation of cell proliferation	HTR1A;ADRA2A;HTR2A;RARG
		GO:0045944| positive regulation of transcription from RNA polymerase II promoter	DRD2;RARG
97:[DB02466	DB00400]
	DB02466|4-[3-Oxo-3-(5,5,8,8-Tetramethyl-5,6,7,8-Tetrahydro-Naphthalen-2-Yl)-Propenyl]-Benzoic Acid	RARG
	DB00400|Griseofulvin	KRT12;CYP1A2;CYP3A4;CYP2D6
	common genes	
	common pathways
		GO:0010468| regulation of gene expression	CYP1A2;RARG
98:[DB02466	DB00468]
	DB02466|4-[3-Oxo-3-(5,5,8,8-Tetramethyl-5,6,7,8-Tetrahydro-Naphthalen-2-Yl)-Propenyl]-Benzoic Acid	RARG
	DB00468|Quinine	GP9;KCNN4;CYP3A5;CYP1A2;CYP2C8;CYP2C9;CYP2C19;CYP2E1;CYP3A7;CYP1A1;CYP3A4;CYP2D6;SLC22A2;SLC22A1;SLC22A5;ABCB1;SLCO1A2;SLC22A4;SLCO1B1
	common genes	
	common pathways
		GO:0010468| regulation of gene expression	RARG;CYP1A2
		GO:0043010| camera-type eye development	RARG;CYP1A1
99:[DB02466	DB00208]
	DB02466|4-[3-Oxo-3-(5,5,8,8-Tetramethyl-5,6,7,8-Tetrahydro-Naphthalen-2-Yl)-Propenyl]-Benzoic Acid	RARG
	DB00208|Ticlopidine	P2RY12;CYP2C19;CYP2D6;CYP3A4;MPO;CYP2C9;CYP2C8;CYP1A2;CYP1A1;CYP2B6;CYP2E1
	common genes	
	common pathways
		GO:0043010| camera-type eye development	CYP1A1;RARG
		GO:0045596| negative regulation of cell differentiation	P2RY12;RARG
		GO:0043066| negative regulation of apoptotic process	RARG;MPO
		GO:0010468| regulation of gene expression	CYP1A2;RARG
100:[DB02466	DB01021]
	DB02466|4-[3-Oxo-3-(5,5,8,8-Tetramethyl-5,6,7,8-Tetrahydro-Naphthalen-2-Yl)-Propenyl]-Benzoic Acid	RARG
	DB01021|Trichlormethiazide	SLC12A3;ATP1A1;CA1;CA2;CA4;TPMT
	common genes	
	common pathways
101:[DB02466	DB00824]
	DB02466|4-[3-Oxo-3-(5,5,8,8-Tetramethyl-5,6,7,8-Tetrahydro-Naphthalen-2-Yl)-Propenyl]-Benzoic Acid	RARG
	DB00824|Enprofylline	PDE4A;PDE4B;ADORA2B;ADORA1;ADORA2A;ADORA3
	common genes	
	common pathways
		GO:0008285| negative regulation of cell proliferation	RARG;ADORA3;ADORA2A;ADORA1
		GO:0043066| negative regulation of apoptotic process	RARG;ADORA1
		GO:0006355| regulation of transcription, DNA-dependent	ADORA2A;RARG
102:[DB02466	DB08906]
	DB02466|4-[3-Oxo-3-(5,5,8,8-Tetramethyl-5,6,7,8-Tetrahydro-Naphthalen-2-Yl)-Propenyl]-Benzoic Acid	RARG
	DB08906|Fluticasone furoate	NR3C1;CYP3A4;CYP2C8;ABCB1;SLCO1B1
	common genes	
	common pathways
		GO:0006355| regulation of transcription, DNA-dependent	NR3C1;RARG
		GO:0045944| positive regulation of transcription from RNA polymerase II promoter	NR3C1;RARG
		GO:0006351| transcription, DNA-dependent	RARG;NR3C1
		GO:0043401| steroid hormone mediated signaling pathway	RARG;NR3C1
		GO:0000122| negative regulation of transcription from RNA polymerase II promoter	RARG;NR3C1
		GO:0006367| transcription initiation from RNA polymerase II promoter	NR3C1;RARG
103:[DB02466	DB02546]
	DB02466|4-[3-Oxo-3-(5,5,8,8-Tetramethyl-5,6,7,8-Tetrahydro-Naphthalen-2-Yl)-Propenyl]-Benzoic Acid	RARG
	DB02546|Vorinostat	HDAC1;HDAC2;HDAC3;HDAC6;HDAC8
	common genes	
	common pathways
		GO:0008285| negative regulation of cell proliferation	RARG;HDAC1
		GO:0006351| transcription, DNA-dependent	HDAC6;HDAC8;HDAC2;HDAC3;HDAC1;RARG
		GO:0000122| negative regulation of transcription from RNA polymerase II promoter	HDAC8;HDAC2;HDAC1;RARG;HDAC3
		GO:0071300| cellular response to retinoic acid	RARG;HDAC2
		GO:0043066| negative regulation of apoptotic process	HDAC2;RARG;HDAC1;HDAC3
		GO:0006355| regulation of transcription, DNA-dependent	HDAC2;HDAC8;HDAC6;RARG;HDAC1;HDAC3
		GO:0008284| positive regulation of cell proliferation	HDAC2;RARG;HDAC1
		GO:0045944| positive regulation of transcription from RNA polymerase II promoter	HDAC1;RARG;HDAC3;HDAC2
104:[DB02466	DB11124]
	DB02466|4-[3-Oxo-3-(5,5,8,8-Tetramethyl-5,6,7,8-Tetrahydro-Naphthalen-2-Yl)-Propenyl]-Benzoic Acid	RARG
	DB11124|Racepinephrine	ADRA1A;ADRA1B;ADRA2A;ADRA2B;ADRA2C;ADRB1;ADRB2;ADRA1D;ADRB3
	common genes	
	common pathways
		GO:0008285| negative regulation of cell proliferation	RARG;ADRA1A
		GO:0045944| positive regulation of transcription from RNA polymerase II promoter	RARG;ADRB2
		GO:0008284| positive regulation of cell proliferation	ADRA1D;ADRA2A;RARG
105:[DB02466	DB09363]
	DB02466|4-[3-Oxo-3-(5,5,8,8-Tetramethyl-5,6,7,8-Tetrahydro-Naphthalen-2-Yl)-Propenyl]-Benzoic Acid	RARG
	DB09363|Rauwolfia serpentina root	SLC18A2;MAOA;MAOB;SLC6A2;VMAT2
	common genes	
	common pathways
106:[DB02466	DB00912]
	DB02466|4-[3-Oxo-3-(5,5,8,8-Tetramethyl-5,6,7,8-Tetrahydro-Naphthalen-2-Yl)-Propenyl]-Benzoic Acid	RARG
	DB00912|Repaglinide	ABCC8;PPARG;CYP3A4;CYP2C8;ALB;SLCO1B1;ABCB11
	common genes	
	common pathways
		GO:0006367| transcription initiation from RNA polymerase II promoter	RARG;PPARG
		GO:0000122| negative regulation of transcription from RNA polymerase II promoter	RARG;PPARG
		GO:0032526| response to retinoic acid	PPARG;RARG
		GO:0043401| steroid hormone mediated signaling pathway	RARG;PPARG
		GO:0008285| negative regulation of cell proliferation	RARG;PPARG
		GO:0006351| transcription, DNA-dependent	PPARG;RARG
		GO:0043065| positive regulation of apoptotic process	PPARG;RARG
		GO:0045944| positive regulation of transcription from RNA polymerase II promoter	RARG;PPARG
		GO:0006355| regulation of transcription, DNA-dependent	RARG;PPARG
		GO:0071300| cellular response to retinoic acid	PPARG;RARG
		GO:0043066| negative regulation of apoptotic process	RARG;ALB
107:[DB02466	DB14010]
	DB02466|4-[3-Oxo-3-(5,5,8,8-Tetramethyl-5,6,7,8-Tetrahydro-Naphthalen-2-Yl)-Propenyl]-Benzoic Acid	RARG
	DB14010|5-methoxy-N,N-dimethyltryptamine	HTR1A;HTR2A;CYP2D6
	common genes	
	common pathways
		GO:0008284| positive regulation of cell proliferation	HTR1A;HTR2A;RARG
108:[DB02466	DB14509]
	DB02466|4-[3-Oxo-3-(5,5,8,8-Tetramethyl-5,6,7,8-Tetrahydro-Naphthalen-2-Yl)-Propenyl]-Benzoic Acid	RARG
	DB14509|Lithium carbonate	IMPA2;IMPA1;GSK3B;GRIA3
	common genes	
	common pathways
		GO:0010628| positive regulation of gene expression	GSK3B;RARG
		GO:0060070| canonical Wnt receptor signaling pathway	GSK3B;RARG
		GO:0043066| negative regulation of apoptotic process	RARG;GSK3B
109:[DB02466	DB00211]
	DB02466|4-[3-Oxo-3-(5,5,8,8-Tetramethyl-5,6,7,8-Tetrahydro-Naphthalen-2-Yl)-Propenyl]-Benzoic Acid	RARG
	DB00211|Midodrine	ADRA1A;ADRA1B;ADRA1D;CYP2D6;SLC15A1
	common genes	
	common pathways
		GO:0008284| positive regulation of cell proliferation	RARG;ADRA1D
		GO:0008285| negative regulation of cell proliferation	RARG;ADRA1A
110:[DB02466	DB08895]
	DB02466|4-[3-Oxo-3-(5,5,8,8-Tetramethyl-5,6,7,8-Tetrahydro-Naphthalen-2-Yl)-Propenyl]-Benzoic Acid	RARG
	DB08895|Tofacitinib	JAK1;JAK2;JAK3;TYK2;CYP3A4;CYP2C19;ALB
	common genes	
	common pathways
		GO:0008285| negative regulation of cell proliferation	RARG;JAK2
		GO:0008284| positive regulation of cell proliferation	JAK2;RARG
		GO:0043065| positive regulation of apoptotic process	RARG;JAK2
		GO:0043066| negative regulation of apoptotic process	ALB;RARG
111:[DB02466	DB01324]
	DB02466|4-[3-Oxo-3-(5,5,8,8-Tetramethyl-5,6,7,8-Tetrahydro-Naphthalen-2-Yl)-Propenyl]-Benzoic Acid	RARG
	DB01324|Polythiazide	SLC12A3
	common genes	
	common pathways
112:[DB02466	DB14539]
	DB02466|4-[3-Oxo-3-(5,5,8,8-Tetramethyl-5,6,7,8-Tetrahydro-Naphthalen-2-Yl)-Propenyl]-Benzoic Acid	RARG
	DB14539|Hydrocortisone acetate	ANXA1;NR3C1;HSD11B2;HSD3B1;CYP3A4;CYP3A5;CYP3A7;CYP11B1;CYP11B2;CYP2C8;SHBG;SERPINA6;ABCB1;SLCO1A2;ABCG2;SLC22A8
	common genes	
	common pathways
		GO:0006351| transcription, DNA-dependent	NR3C1;RARG
		GO:0043401| steroid hormone mediated signaling pathway	NR3C1;RARG
		GO:0000122| negative regulation of transcription from RNA polymerase II promoter	RARG;NR3C1
		GO:0006367| transcription initiation from RNA polymerase II promoter	NR3C1;RARG
		GO:0043066| negative regulation of apoptotic process	RARG;ANXA1
		GO:0006355| regulation of transcription, DNA-dependent	RARG;NR3C1
		GO:0045944| positive regulation of transcription from RNA polymerase II promoter	NR3C1;RARG
		GO:0043065| positive regulation of apoptotic process	RARG;ANXA1
113:[DB02466	DB00863]
	DB02466|4-[3-Oxo-3-(5,5,8,8-Tetramethyl-5,6,7,8-Tetrahydro-Naphthalen-2-Yl)-Propenyl]-Benzoic Acid	RARG
	DB00863|Ranitidine	HRH2;ACHE;BCHE;CYP1A2;CYP2C19;CYP2D6;CYP3A4;CYP3A5;SLC22A1;ABCB1;SLC22A8;SLC22A2;SLC22A6
	common genes	
	common pathways
		GO:0048732| gland development	HRH2;RARG
		GO:0010468| regulation of gene expression	CYP1A2;RARG
		GO:0008285| negative regulation of cell proliferation	BCHE;RARG
		GO:0060041| retina development in camera-type eye	ACHE;RARG
114:[DB02466	DB05885]
	DB02466|4-[3-Oxo-3-(5,5,8,8-Tetramethyl-5,6,7,8-Tetrahydro-Naphthalen-2-Yl)-Propenyl]-Benzoic Acid	RARG
	DB05885|Seletracetam	SV2A;CACNA1B;GLRA1;GLRB;CYP3A4
	common genes	
	common pathways
115:[DB02466	DB09204]
	DB02466|4-[3-Oxo-3-(5,5,8,8-Tetramethyl-5,6,7,8-Tetrahydro-Naphthalen-2-Yl)-Propenyl]-Benzoic Acid	RARG
	DB09204|Arotinolol	ADRB1;ADRB2;ADRA1A;ADRA1B;ADRA1D;CYP2D6;ALB;ORM1
	common genes	
	common pathways
		GO:0008285| negative regulation of cell proliferation	RARG;ADRA1A
		GO:0043066| negative regulation of apoptotic process	ALB;RARG
		GO:0008284| positive regulation of cell proliferation	ADRA1D;RARG
		GO:0045944| positive regulation of transcription from RNA polymerase II promoter	ADRB2;RARG
116:[DB02466	DB01205]
	DB02466|4-[3-Oxo-3-(5,5,8,8-Tetramethyl-5,6,7,8-Tetrahydro-Naphthalen-2-Yl)-Propenyl]-Benzoic Acid	RARG
	DB01205|Flumazenil	GABRA1;GABRG2;GABRA5;GABRA1;GABRA2;GABRA3;GABRA4;GABRA5;GABRA6;GABRB1;GABRB2;GABRB3;GABRD;GABRE;GABRG1;GABRG2;GABRG3;GABRP;GABRQ
	common genes	
	common pathways
117:[DB02466	DB09185]
	DB02466|4-[3-Oxo-3-(5,5,8,8-Tetramethyl-5,6,7,8-Tetrahydro-Naphthalen-2-Yl)-Propenyl]-Benzoic Acid	RARG
	DB09185|Viloxazine	SLC6A2;CYP1A2
	common genes	
	common pathways
		GO:0010468| regulation of gene expression	CYP1A2;RARG
118:[DB02466	DB00285]
	DB02466|4-[3-Oxo-3-(5,5,8,8-Tetramethyl-5,6,7,8-Tetrahydro-Naphthalen-2-Yl)-Propenyl]-Benzoic Acid	RARG
	DB00285|Venlafaxine	SLC6A4;SLC6A2;SLC6A3;CYP2D6;CYP3A4;CYP2C9;CYP2C19;CYP2B6;ABCB1;ABCG2
	common genes	
	common pathways
		GO:0071300| cellular response to retinoic acid	RARG;SLC6A4
		GO:0010628| positive regulation of gene expression	RARG;SLC6A4
119:[DB02466	DB00708]
	DB02466|4-[3-Oxo-3-(5,5,8,8-Tetramethyl-5,6,7,8-Tetrahydro-Naphthalen-2-Yl)-Propenyl]-Benzoic Acid	RARG
	DB00708|Sufentanil	OPRM1;OPRD1;OPRK1;CYP3A4
	common genes	
	common pathways
		GO:0008285| negative regulation of cell proliferation	RARG;OPRM1
120:[DB02466	DB00390]
	DB02466|4-[3-Oxo-3-(5,5,8,8-Tetramethyl-5,6,7,8-Tetrahydro-Naphthalen-2-Yl)-Propenyl]-Benzoic Acid	RARG
	DB00390|Digoxin	ATP1A1;CYP11A1;CYP3A4;ABCB1;SLCO4C1;SLC22A8;SLCO2B1;ABCB11;SLCO1A2;SLC51A;SLC51B;SLCO4A1;SLCO1B3;SLCO1C1;SLCO1B1
	common genes	
	common pathways
121:[DB02466	DB00407]
	DB02466|4-[3-Oxo-3-(5,5,8,8-Tetramethyl-5,6,7,8-Tetrahydro-Naphthalen-2-Yl)-Propenyl]-Benzoic Acid	RARG
	DB00407|Ardeparin	SERPINC1;SERPIND1
	common genes	
	common pathways
122:[DB02466	DB00822]
	DB02466|4-[3-Oxo-3-(5,5,8,8-Tetramethyl-5,6,7,8-Tetrahydro-Naphthalen-2-Yl)-Propenyl]-Benzoic Acid	RARG
	DB00822|Disulfiram	ALDH2;DBH;CYP2E1;CYP3A4;CYP3A5;ABCB11
	common genes	
	common pathways
123:[DB02466	DB00215]
	DB02466|4-[3-Oxo-3-(5,5,8,8-Tetramethyl-5,6,7,8-Tetrahydro-Naphthalen-2-Yl)-Propenyl]-Benzoic Acid	RARG
	DB00215|Citalopram	SLC6A4;HRH1;ADRA1A;CHRM1;HTR2C;CYP3A4;CYP2C19;CYP2D6;CYP2E1;CYP1A2;CYP2B6;ABCB1;SLC6A3;SLC6A2;SLC6A4
	common genes	
	common pathways
		GO:0071300| cellular response to retinoic acid	RARG;SLC6A4
		GO:0010628| positive regulation of gene expression	SLC6A4;RARG
		GO:0008284| positive regulation of cell proliferation	RARG;CHRM1
		GO:0008285| negative regulation of cell proliferation	RARG;ADRA1A
		GO:0010468| regulation of gene expression	CYP1A2;RARG
124:[DB02466	DB00250]
	DB02466|4-[3-Oxo-3-(5,5,8,8-Tetramethyl-5,6,7,8-Tetrahydro-Naphthalen-2-Yl)-Propenyl]-Benzoic Acid	RARG
	DB00250|Dapsone	CYP3A5;CYP3A4;FMO3;PTGS1;PTGS2;CYP2C8;CYP2C19;NAT2;CYP2C9;CYP3A7;CYP2E1;MPO;CYP2C18
	common genes	
	common pathways
		GO:0043066| negative regulation of apoptotic process	RARG;MPO;PTGS2
		GO:0008284| positive regulation of cell proliferation	RARG;PTGS2
		GO:0043065| positive regulation of apoptotic process	RARG;PTGS2
		GO:0008285| negative regulation of cell proliferation	PTGS2;RARG
125:[DB02466	DB00980]
	DB02466|4-[3-Oxo-3-(5,5,8,8-Tetramethyl-5,6,7,8-Tetrahydro-Naphthalen-2-Yl)-Propenyl]-Benzoic Acid	RARG
	DB00980|Ramelteon	MTNR1A;MTNR1B;CYP1A2;CYP2C19;CYP3A4;CYP2C9
	common genes	
	common pathways
		GO:0010468| regulation of gene expression	CYP1A2;RARG
126:[DB02466	DB00241]
	DB02466|4-[3-Oxo-3-(5,5,8,8-Tetramethyl-5,6,7,8-Tetrahydro-Naphthalen-2-Yl)-Propenyl]-Benzoic Acid	RARG
	DB00241|Butalbital	GABRA1;GABRA2;GABRA3;GABRA4;GABRA5;GABRA6;CHRNA4;CHRNA7;GRIA2;GRIK2;GABRA1;GABRA2;GABRA3;GABRA4;GABRA5;GABRA6;GABRB1;GABRB2;GABRB3;GABRD;GABRE;GABRG1;GABRG2;GABRG3;GABRP;GABRQ
	common genes	
	common pathways
		GO:0008284| positive regulation of cell proliferation	CHRNA7;RARG
127:[DB02466	DB00206]
	DB02466|4-[3-Oxo-3-(5,5,8,8-Tetramethyl-5,6,7,8-Tetrahydro-Naphthalen-2-Yl)-Propenyl]-Benzoic Acid	RARG
	DB00206|Reserpine	SLC18A2;SLC18A1;BIRC5;CYP3A5;ABCB1;SLC22A1;ABCB11;ABCC2;SLC22A2;SLCO1B1;SLCO2B1
	common genes	
	common pathways
		GO:0006351| transcription, DNA-dependent	RARG;BIRC5
		GO:0043066| negative regulation of apoptotic process	BIRC5;RARG
		GO:0008284| positive regulation of cell proliferation	BIRC5;RARG
		GO:0006355| regulation of transcription, DNA-dependent	BIRC5;RARG
128:[DB02466	DB01222]
	DB02466|4-[3-Oxo-3-(5,5,8,8-Tetramethyl-5,6,7,8-Tetrahydro-Naphthalen-2-Yl)-Propenyl]-Benzoic Acid	RARG
	DB01222|Budesonide	NR3C1;CYP3A4;CYP3A5;ABCB11
	common genes	
	common pathways
		GO:0045944| positive regulation of transcription from RNA polymerase II promoter	NR3C1;RARG
		GO:0006355| regulation of transcription, DNA-dependent	NR3C1;RARG
		GO:0006367| transcription initiation from RNA polymerase II promoter	NR3C1;RARG
		GO:0000122| negative regulation of transcription from RNA polymerase II promoter	NR3C1;RARG
		GO:0006351| transcription, DNA-dependent	NR3C1;RARG
		GO:0043401| steroid hormone mediated signaling pathway	RARG;NR3C1
129:[DB02466	DB01403]
	DB02466|4-[3-Oxo-3-(5,5,8,8-Tetramethyl-5,6,7,8-Tetrahydro-Naphthalen-2-Yl)-Propenyl]-Benzoic Acid	RARG
	DB01403|Methotrimeprazine	DRD2;DRD1;DRD5;DRD3;DRD4;HTR2A;HTR2C;HRH1;CHRM1;CHRM2;CHRM3;CHRM4;CHRM5;ADRA1A;ADRA1B;ADRA1D;ADRA2A;ADRA2B;ADRA2C;CYP2D6;CYP2E1
	common genes	
	common pathways
		GO:0000122| negative regulation of transcription from RNA polymerase II promoter	RARG;DRD3
		GO:0008285| negative regulation of cell proliferation	RARG;ADRA1A;DRD2
		GO:0008284| positive regulation of cell proliferation	DRD3;RARG;HTR2A;ADRA2A;CHRM1;ADRA1D
		GO:0045944| positive regulation of transcription from RNA polymerase II promoter	DRD3;RARG;DRD2
		GO:0010628| positive regulation of gene expression	RARG;DRD1
130:[DB02466	DB14009]
	DB02466|4-[3-Oxo-3-(5,5,8,8-Tetramethyl-5,6,7,8-Tetrahydro-Naphthalen-2-Yl)-Propenyl]-Benzoic Acid	RARG
	DB14009|Medical Cannabis	CNR1;CNR2;GPR12;GLRA1;GLRA1;GLRB;GLRA3;GPR18;GPR55;HTR1A;HTR2A;CHRNA7;OPRD1;OPRM1;PPARG;TRPV1;CACNA1G;CACNA1H;CACNA1I;TRPA1;TRPM8;TRPV2;TRPV3;TRPV4;VDAC1;CYP2C9;CYP2C19;CYP2D6;CYP3A4;CYP3A5;ACAT1;AANAT;CAT;PTGS1;PTGS2;CYP3A7;CYP1A1;CYP1A2;CYP1B1;DAGLA;FAAH;GSR;GPX1;HMGCR;IDO1;ALOX5;ALOX15;NAAA;CRYZ;NAPEPLD;PLA2G1B;CYP17A1;SOD1;SMPD1;ABCC1;ABCG2;SLC29A1
	common genes	
	common pathways
		GO:0010628| positive regulation of gene expression	TRPV4;RARG
		GO:0071300| cellular response to retinoic acid	PPARG;RARG
		GO:0043066| negative regulation of apoptotic process	CAT;PTGS2;GPX1;HMGCR;SOD1;RARG
		GO:0043010| camera-type eye development	RARG;CYP1A1
		GO:0043065| positive regulation of apoptotic process	IDO1;SMPD1;SOD1;CNR1;RARG;PTGS2;PPARG;CYP1B1;TRPV1
		GO:0008284| positive regulation of cell proliferation	HTR1A;PTGS2;HMGCR;CHRNA7;RARG;HTR2A
		GO:0045944| positive regulation of transcription from RNA polymerase II promoter	RARG;PPARG;PLA2G1B
		GO:0006355| regulation of transcription, DNA-dependent	PPARG;RARG
		GO:0043401| steroid hormone mediated signaling pathway	PPARG;RARG
		GO:0008285| negative regulation of cell proliferation	PTGS2;OPRM1;CYP1B1;PPARG;RARG
		GO:0006351| transcription, DNA-dependent	RARG;PPARG
		GO:0006367| transcription initiation from RNA polymerase II promoter	RARG;PPARG
		GO:0000122| negative regulation of transcription from RNA polymerase II promoter	PPARG;TRPV1;TRPV4;RARG
		GO:0032526| response to retinoic acid	PPARG;RARG
		GO:0010468| regulation of gene expression	CYP1A2;RARG
131:[DB02466	DB11635]
	DB02466|4-[3-Oxo-3-(5,5,8,8-Tetramethyl-5,6,7,8-Tetrahydro-Naphthalen-2-Yl)-Propenyl]-Benzoic Acid	RARG
	DB11635|Tocofersolan	ABCB1;CYP4F2;CYP3A4;TTPA;SCARB1;NPC1L1;ABCG5;ABCG8;ABCA1;SEC14L4;SEC14L2;SEC14L3;APOBR
	common genes	
	common pathways
		GO:0006355| regulation of transcription, DNA-dependent	RARG;SEC14L2
		GO:0071300| cellular response to retinoic acid	RARG;ABCA1
		GO:0006351| transcription, DNA-dependent	RARG;SEC14L2
132:[DB02466	DB00837]
	DB02466|4-[3-Oxo-3-(5,5,8,8-Tetramethyl-5,6,7,8-Tetrahydro-Naphthalen-2-Yl)-Propenyl]-Benzoic Acid	RARG
	DB00837|Progabide	GABBR1;GABRA1
	common genes	
	common pathways
133:[DB02466	DB13620]
	DB02466|4-[3-Oxo-3-(5,5,8,8-Tetramethyl-5,6,7,8-Tetrahydro-Naphthalen-2-Yl)-Propenyl]-Benzoic Acid	RARG
	DB13620|Potassium gluconate	FXYD2;ATP1A1;SLC12A1;ATP4A;ATP4B
	common genes	
	common pathways
134:[DB02466	DB00381]
	DB02466|4-[3-Oxo-3-(5,5,8,8-Tetramethyl-5,6,7,8-Tetrahydro-Naphthalen-2-Yl)-Propenyl]-Benzoic Acid	RARG
	DB00381|Amlodipine	CACNA1C;CACNA2D1;CACNB2;CACNA1D;CACNA1S;CACNA1B;CACNA2D3;CACNB1;CA1;SMPD1;CYP3A4;CYP3A5;CYP3A7;CYP1A1;CYP2B6;CYP2A6;CYP2C8;CYP2C9;CYP2D6;ABCB1
	common genes	
	common pathways
		GO:0043010| camera-type eye development	CYP1A1;CACNA1C;RARG
		GO:0043065| positive regulation of apoptotic process	SMPD1;RARG
135:[DB02466	DB01173]
	DB02466|4-[3-Oxo-3-(5,5,8,8-Tetramethyl-5,6,7,8-Tetrahydro-Naphthalen-2-Yl)-Propenyl]-Benzoic Acid	RARG
	DB01173|Orphenadrine	GRIN2D;GRIN1;GRIN3B;GRIN3A;HRH1;SLC6A2;SCN10A;CYP2B6;CYP3A4;CYP2E1;CYP1A2
	common genes	
	common pathways
		GO:0043065| positive regulation of apoptotic process	RARG;GRIN1
		GO:0045944| positive regulation of transcription from RNA polymerase II promoter	GRIN1;RARG
		GO:0010468| regulation of gene expression	CYP1A2;RARG
136:[DB02466	DB00915]
	DB02466|4-[3-Oxo-3-(5,5,8,8-Tetramethyl-5,6,7,8-Tetrahydro-Naphthalen-2-Yl)-Propenyl]-Benzoic Acid	RARG
	DB00915|Amantadine	GRIN3A;CHRNA7;DRD2;CHRNA4;CHRNA3;DDC;MAOB;SLC22A2;SLC22A1
	common genes	
	common pathways
		GO:0045944| positive regulation of transcription from RNA polymerase II promoter	RARG;DRD2
		GO:0008284| positive regulation of cell proliferation	CHRNA7;RARG
		GO:0008285| negative regulation of cell proliferation	DRD2;RARG
137:[DB02466	DB00238]
	DB02466|4-[3-Oxo-3-(5,5,8,8-Tetramethyl-5,6,7,8-Tetrahydro-Naphthalen-2-Yl)-Propenyl]-Benzoic Acid	RARG
	DB00238|Nevirapine	pol;CYP2B6;CYP3A4;CYP3A5;CYP2C9;CYP2A6;CYP2D6;CYP1A2;ALB;SLC22A1
	common genes	
	common pathways
		GO:0010468| regulation of gene expression	RARG;CYP1A2
		GO:0043066| negative regulation of apoptotic process	RARG;ALB
138:[DB02466	DB00214]
	DB02466|4-[3-Oxo-3-(5,5,8,8-Tetramethyl-5,6,7,8-Tetrahydro-Naphthalen-2-Yl)-Propenyl]-Benzoic Acid	RARG
	DB00214|Torasemide	SLC12A1;CYP2C8;CYP2C9;PTGS1
	common genes	
	common pathways
139:[DB02466	DB00423]
	DB02466|4-[3-Oxo-3-(5,5,8,8-Tetramethyl-5,6,7,8-Tetrahydro-Naphthalen-2-Yl)-Propenyl]-Benzoic Acid	RARG
	DB00423|Methocarbamol	CA1
	common genes	
	common pathways
140:[DB02466	DB06726]
	DB02466|4-[3-Oxo-3-(5,5,8,8-Tetramethyl-5,6,7,8-Tetrahydro-Naphthalen-2-Yl)-Propenyl]-Benzoic Acid	RARG
	DB06726|Bufuralol	ADRB1;ADRB2;ADRB3;CYP2D6
	common genes	
	common pathways
		GO:0045944| positive regulation of transcription from RNA polymerase II promoter	RARG;ADRB2
141:[DB02466	DB00244]
	DB02466|4-[3-Oxo-3-(5,5,8,8-Tetramethyl-5,6,7,8-Tetrahydro-Naphthalen-2-Yl)-Propenyl]-Benzoic Acid	RARG
	DB00244|Mesalazine	PTGS2;PTGS1;ALOX5;PPARG;CHUK;IKBKB;MPO
	common genes	
	common pathways
		GO:0006351| transcription, DNA-dependent	RARG;PPARG
		GO:0043401| steroid hormone mediated signaling pathway	RARG;PPARG
		GO:0008285| negative regulation of cell proliferation	PPARG;PTGS2;RARG
		GO:0032526| response to retinoic acid	RARG;PPARG
		GO:0006367| transcription initiation from RNA polymerase II promoter	RARG;PPARG
		GO:0000122| negative regulation of transcription from RNA polymerase II promoter	PPARG;RARG
		GO:0043066| negative regulation of apoptotic process	RARG;IKBKB;MPO;PTGS2
		GO:0071300| cellular response to retinoic acid	RARG;PPARG
		GO:0045944| positive regulation of transcription from RNA polymerase II promoter	PPARG;CHUK;RARG;IKBKB
		GO:0008284| positive regulation of cell proliferation	RARG;PTGS2
		GO:0006355| regulation of transcription, DNA-dependent	PPARG;RARG
		GO:0043065| positive regulation of apoptotic process	RARG;PPARG;PTGS2
142:[DB02466	DB11274]
	DB02466|4-[3-Oxo-3-(5,5,8,8-Tetramethyl-5,6,7,8-Tetrahydro-Naphthalen-2-Yl)-Propenyl]-Benzoic Acid	RARG
	DB11274|Dihydro-alpha-ergocryptine	DRD2;DRD1;DRD5;DRD3;CYP3A4
	common genes	
	common pathways
		GO:0008285| negative regulation of cell proliferation	DRD2;RARG
		GO:0000122| negative regulation of transcription from RNA polymerase II promoter	RARG;DRD3
		GO:0010628| positive regulation of gene expression	RARG;DRD1
		GO:0045944| positive regulation of transcription from RNA polymerase II promoter	RARG;DRD3;DRD2
		GO:0008284| positive regulation of cell proliferation	DRD3;RARG
143:[DB02466	DB00274]
	DB02466|4-[3-Oxo-3-(5,5,8,8-Tetramethyl-5,6,7,8-Tetrahydro-Naphthalen-2-Yl)-Propenyl]-Benzoic Acid	RARG
	DB00274|Cefmetazole	mrcA;ALB;SLC15A1;SLC15A2
	common genes	
	common pathways
		GO:0043066| negative regulation of apoptotic process	RARG;ALB
144:[DB02466	DB01352]
	DB02466|4-[3-Oxo-3-(5,5,8,8-Tetramethyl-5,6,7,8-Tetrahydro-Naphthalen-2-Yl)-Propenyl]-Benzoic Acid	RARG
	DB01352|Aprobarbital	GABRA1;GABRA2;GABRA3;GABRA4;GABRA5;GABRA6;CHRNA4;CHRNA7;GRIA2;GRIK2;CYP3A4
	common genes	
	common pathways
		GO:0008284| positive regulation of cell proliferation	RARG;CHRNA7
145:[DB02466	DB14185]
	DB02466|4-[3-Oxo-3-(5,5,8,8-Tetramethyl-5,6,7,8-Tetrahydro-Naphthalen-2-Yl)-Propenyl]-Benzoic Acid	RARG
	DB14185|Aripiprazole lauroxil	DRD2;HTR1A;HTR2A;HTR1B;HTR1D;HTR1E;DRD1;DRD5;DRD3;DRD4;HTR2C;HTR3A;HTR6;HTR7;HRH1;ADRA1A;ADRA1B;ADRA2A;ADRA2B;ADRA2C;CHRM1;CHRM2;CHRM3;CHRM4;CHRM5;CYP3A4;CYP2D6;CYP3A5;CYP3A7;ALB
	common genes	
	common pathways
		GO:0008285| negative regulation of cell proliferation	DRD2;ADRA1A;RARG
		GO:0000122| negative regulation of transcription from RNA polymerase II promoter	DRD3;RARG
		GO:0010628| positive regulation of gene expression	DRD1;RARG
		GO:0043066| negative regulation of apoptotic process	RARG;ALB
		GO:0045944| positive regulation of transcription from RNA polymerase II promoter	DRD2;RARG;DRD3
		GO:0008284| positive regulation of cell proliferation	RARG;HTR2A;DRD3;HTR1A;ADRA2A;CHRM1
146:[DB02466	DB00759]
	DB02466|4-[3-Oxo-3-(5,5,8,8-Tetramethyl-5,6,7,8-Tetrahydro-Naphthalen-2-Yl)-Propenyl]-Benzoic Acid	RARG
	DB00759|Tetracycline	rpsG;rpsN;rpsC;rpsH;rpsS;PRNP;PADI4;CYP3A4;ALB;SLC22A6;SLC22A8;SLC22A11;SLC22A7;SLCO2B1
	common genes	
	common pathways
		GO:0006351| transcription, DNA-dependent	RARG;PADI4
		GO:0006355| regulation of transcription, DNA-dependent	RARG;PADI4
		GO:0043066| negative regulation of apoptotic process	PRNP;RARG;ALB
147:[DB02466	DB01206]
	DB02466|4-[3-Oxo-3-(5,5,8,8-Tetramethyl-5,6,7,8-Tetrahydro-Naphthalen-2-Yl)-Propenyl]-Benzoic Acid	RARG
	DB01206|Lomustine	STMN4;CYP3A4;CYP2D6
	common genes	
	common pathways
148:[DB02466	DB12001]
	DB02466|4-[3-Oxo-3-(5,5,8,8-Tetramethyl-5,6,7,8-Tetrahydro-Naphthalen-2-Yl)-Propenyl]-Benzoic Acid	RARG
	DB12001|Abemaciclib	CDK4;CDK6;CYP3A4;ALB;ORM1;ORM2;SLC47A1;SLC47A2;OTC;ABCB1;ABCG2
	common genes	
	common pathways
		GO:0043065| positive regulation of apoptotic process	CDK4;RARG
		GO:0008284| positive regulation of cell proliferation	RARG;CDK4
		GO:0043066| negative regulation of apoptotic process	ALB;RARG
		GO:0045596| negative regulation of cell differentiation	RARG;CDK6
		GO:0006367| transcription initiation from RNA polymerase II promoter	RARG;CDK4
		GO:0010468| regulation of gene expression	CDK6;RARG;CDK4
		GO:0008285| negative regulation of cell proliferation	RARG;CDK6
149:[DB02466	DB01131]
	DB02466|4-[3-Oxo-3-(5,5,8,8-Tetramethyl-5,6,7,8-Tetrahydro-Naphthalen-2-Yl)-Propenyl]-Benzoic Acid	RARG
	DB01131|Proguanil	DHFR;CYP2C19;CYP2D6;CYP2C9;CYP2E1;CYP3A4
	common genes	
	common pathways
150:[DB02466	DB00421]
	DB02466|4-[3-Oxo-3-(5,5,8,8-Tetramethyl-5,6,7,8-Tetrahydro-Naphthalen-2-Yl)-Propenyl]-Benzoic Acid	RARG
	DB00421|Spironolactone	NR3C2;AR;PGR;NR3C1;CYP11B2;SRD5A1;SRD5A2;SRD5A3;SHBG;CACNG1;CACNA2D1;CACNA2D2;CACNA2D3;CACNA1C;CACNA1D;CACNA1F;CACNA1S;CACNB1;CACNB1;CACNB2;CACNB3;CACNB4;CACNA1B;CACNA1A;CACNA1G;CACNA1H;CACNA1I;NR1I2;CYP2C8;CYP11B1;ABCC2;ABCB1;SLCO1A2;ABCB11
	common genes	
	common pathways
		GO:0006351| transcription, DNA-dependent	AR;PGR;NR3C2;NR1I2;NR3C1;RARG
		GO:0043401| steroid hormone mediated signaling pathway	AR;PGR;NR3C2;RARG;NR3C1;NR1I2
		GO:0008285| negative regulation of cell proliferation	AR;RARG
		GO:0010468| regulation of gene expression	AR;RARG
		GO:0048608| reproductive structure development	AR;RARG
		GO:0006367| transcription initiation from RNA polymerase II promoter	NR3C1;RARG;NR1I2;NR3C2;PGR;AR
		GO:0000122| negative regulation of transcription from RNA polymerase II promoter	AR;NR3C1;RARG
		GO:0035264| multicellular organism growth	RARG;AR
		GO:0043010| camera-type eye development	CACNA1C;RARG
		GO:0010628| positive regulation of gene expression	AR;NR1I2;RARG
		GO:0060348| bone development	RARG;SRD5A2;SRD5A1
		GO:0008284| positive regulation of cell proliferation	AR;RARG
		GO:0045944| positive regulation of transcription from RNA polymerase II promoter	RARG;NR3C1;NR1I2;AR;PGR
		GO:0006355| regulation of transcription, DNA-dependent	NR1I2;RARG;NR3C1;PGR;NR3C2;AR
		GO:0060740| prostate gland epithelium morphogenesis	RARG;AR
151:[DB02466	DB00415]
	DB02466|4-[3-Oxo-3-(5,5,8,8-Tetramethyl-5,6,7,8-Tetrahydro-Naphthalen-2-Yl)-Propenyl]-Benzoic Acid	RARG
	DB00415|Ampicillin	SLC15A1;SLC15A2;TEK;ALB;SLC22A5;SLC15A1;SLC15A2;SLC16A1
	common genes	
	common pathways
		GO:0043066| negative regulation of apoptotic process	TEK;ALB;RARG
152:[DB02466	DB00312]
	DB02466|4-[3-Oxo-3-(5,5,8,8-Tetramethyl-5,6,7,8-Tetrahydro-Naphthalen-2-Yl)-Propenyl]-Benzoic Acid	RARG
	DB00312|Pentobarbital	GABRA1;GABRA2;GABRA3;GABRA4;GABRA5;GABRA6;CHRNA4;CHRNA7;GRIA2;GRIK2;GABRA1;GABRA2;GABRA3;GABRA4;GABRA5;GABRA6;GABRB1;GABRB2;GABRB3;GABRD;GABRE;GABRG1;GABRG2;GABRG3;GABRP;GABRQ;GRIN1;GRIN2A;GRIN2B;GRIN2C;GRIN2D;GRIN3A;GRIN3B;NR1I2;CYP3A4;CYP2C19;CYP2A6
	common genes	
	common pathways
		GO:0010628| positive regulation of gene expression	RARG;NR1I2
		GO:0043065| positive regulation of apoptotic process	GRIN2A;RARG;GRIN1
		GO:0008284| positive regulation of cell proliferation	CHRNA7;RARG
		GO:0045944| positive regulation of transcription from RNA polymerase II promoter	GRIN1;NR1I2;RARG
		GO:0006355| regulation of transcription, DNA-dependent	RARG;NR1I2
		GO:0043401| steroid hormone mediated signaling pathway	NR1I2;RARG
		GO:0006351| transcription, DNA-dependent	NR1I2;RARG
		GO:0006367| transcription initiation from RNA polymerase II promoter	NR1I2;RARG
153:[DB02466	DB09183]
	DB02466|4-[3-Oxo-3-(5,5,8,8-Tetramethyl-5,6,7,8-Tetrahydro-Naphthalen-2-Yl)-Propenyl]-Benzoic Acid	RARG
	DB09183|Dasabuvir	CYP2C8;CYP3A4;CYP2D6;ABCG2;ABCB5;ABCB1
	common genes	
	common pathways
154:[DB02466	DB01030]
	DB02466|4-[3-Oxo-3-(5,5,8,8-Tetramethyl-5,6,7,8-Tetrahydro-Naphthalen-2-Yl)-Propenyl]-Benzoic Acid	RARG
	DB01030|Topotecan	TOP1;TOP1MT;CYP3A4;ABCG2;ABCB1;SLC47A1;SLC47A2
	common genes	
	common pathways
155:[DB02466	DB01466]
	DB02466|4-[3-Oxo-3-(5,5,8,8-Tetramethyl-5,6,7,8-Tetrahydro-Naphthalen-2-Yl)-Propenyl]-Benzoic Acid	RARG
	DB01466|Ethylmorphine	OPRM1;CYP2D6;POR;CYP2B6;CYP3A4
	common genes	
	common pathways
		GO:0008285| negative regulation of cell proliferation	RARG;OPRM1
		GO:0043066| negative regulation of apoptotic process	POR;RARG
156:[DB02466	DB00568]
	DB02466|4-[3-Oxo-3-(5,5,8,8-Tetramethyl-5,6,7,8-Tetrahydro-Naphthalen-2-Yl)-Propenyl]-Benzoic Acid	RARG
	DB00568|Cinnarizine	HRH1;CACNA1C;CACNA1D;CACNA1F;CACNA1S;CACNA1G;CACNA1H;CACNA1I;DRD2;DRD1;DRD5;CHRM1;CHRM2;CHRM3;CHRM4;CHRM5;CYP2D6;CYP2C9;CYP1A2;CYP2B6;CYP2A6;CYP1A1;CYP3A4
	common genes	
	common pathways
		GO:0010468| regulation of gene expression	CYP1A2;RARG
		GO:0008285| negative regulation of cell proliferation	DRD2;RARG
		GO:0008284| positive regulation of cell proliferation	RARG;CHRM1
		GO:0045944| positive regulation of transcription from RNA polymerase II promoter	RARG;DRD2
		GO:0010628| positive regulation of gene expression	DRD1;RARG
		GO:0043010| camera-type eye development	CACNA1C;RARG;CYP1A1
157:[DB02466	DB01085]
	DB02466|4-[3-Oxo-3-(5,5,8,8-Tetramethyl-5,6,7,8-Tetrahydro-Naphthalen-2-Yl)-Propenyl]-Benzoic Acid	RARG
	DB01085|Pilocarpine	CHRM3;CHRM1;CHRM2;CHRM4;CYP2A6;CYP2E1;CYP3A4
	common genes	
	common pathways
		GO:0008284| positive regulation of cell proliferation	RARG;CHRM1
158:[DB02466	DB00227]
	DB02466|4-[3-Oxo-3-(5,5,8,8-Tetramethyl-5,6,7,8-Tetrahydro-Naphthalen-2-Yl)-Propenyl]-Benzoic Acid	RARG
	DB00227|Lovastatin	HMGCR;ITGAL;HDAC2;CYP3A4;CYP3A5;CYP3A7;PON3;CYP2C8;CYP2C9;CYP2D6;UGT1A1;UGT1A3;UGT2B7;ABCB1;SLCO1A2;SLCO1B1;ABCC2;ABCB11
	common genes	
	common pathways
		GO:0000122| negative regulation of transcription from RNA polymerase II promoter	HDAC2;RARG
		GO:0006351| transcription, DNA-dependent	RARG;HDAC2
		GO:0045944| positive regulation of transcription from RNA polymerase II promoter	RARG;HDAC2
		GO:0008284| positive regulation of cell proliferation	HMGCR;RARG;HDAC2
		GO:0006355| regulation of transcription, DNA-dependent	HDAC2;RARG
		GO:0043066| negative regulation of apoptotic process	HMGCR;RARG;HDAC2
		GO:0071300| cellular response to retinoic acid	RARG;HDAC2
159:[DB02466	DB00883]
	DB02466|4-[3-Oxo-3-(5,5,8,8-Tetramethyl-5,6,7,8-Tetrahydro-Naphthalen-2-Yl)-Propenyl]-Benzoic Acid	RARG
	DB00883|Isosorbide dinitrate	NPR1;CYP3A4;CYP2E1
	common genes	
	common pathways
160:[DB02466	DB01033]
	DB02466|4-[3-Oxo-3-(5,5,8,8-Tetramethyl-5,6,7,8-Tetrahydro-Naphthalen-2-Yl)-Propenyl]-Benzoic Acid	RARG
	DB01033|Mercaptopurine	HPRT1;PPAT;IMPDH1;IMPDH2;TPMT;XDH;AOX1;SLC22A8;ABCC4;ABCC5;SLC28A2;SLC28A3;SLC29A1;SLC29A2
	common genes	
	common pathways
		GO:0060041| retina development in camera-type eye	RARG;IMPDH2
161:[DB02466	DB06372]
	DB02466|4-[3-Oxo-3-(5,5,8,8-Tetramethyl-5,6,7,8-Tetrahydro-Naphthalen-2-Yl)-Propenyl]-Benzoic Acid	RARG
	DB06372|Rilonacept	IL1B;IL1A;IL1RN
	common genes	
	common pathways
		GO:0008285| negative regulation of cell proliferation	IL1A;RARG;IL1B
		GO:0045944| positive regulation of transcription from RNA polymerase II promoter	IL1A;RARG;IL1B
		GO:0008284| positive regulation of cell proliferation	IL1B;RARG
		GO:0010628| positive regulation of gene expression	RARG;IL1B;IL1A
162:[DB02466	DB08814]
	DB02466|4-[3-Oxo-3-(5,5,8,8-Tetramethyl-5,6,7,8-Tetrahydro-Naphthalen-2-Yl)-Propenyl]-Benzoic Acid	RARG
	DB08814|Triflusal	PTGS1;NFKB1;NOS2;PDE10A;ALB
	common genes	
	common pathways
		GO:0006351| transcription, DNA-dependent	RARG;NFKB1
		GO:0000122| negative regulation of transcription from RNA polymerase II promoter	RARG;NFKB1
		GO:0043066| negative regulation of apoptotic process	ALB;RARG;NFKB1
		GO:0045944| positive regulation of transcription from RNA polymerase II promoter	RARG;NFKB1
		GO:0006355| regulation of transcription, DNA-dependent	RARG;NFKB1
163:[DB02466	DB11619]
	DB02466|4-[3-Oxo-3-(5,5,8,8-Tetramethyl-5,6,7,8-Tetrahydro-Naphthalen-2-Yl)-Propenyl]-Benzoic Acid	RARG
	DB11619|Gestrinone	SHBG;PGR;NR3C1;AR;GNRHR;ESR1;CYP3A4
	common genes	
	common pathways
		GO:0048608| reproductive structure development	AR;RARG
		GO:0010468| regulation of gene expression	RARG;AR
		GO:0000122| negative regulation of transcription from RNA polymerase II promoter	RARG;NR3C1;AR;ESR1
		GO:0006367| transcription initiation from RNA polymerase II promoter	AR;ESR1;PGR;NR3C1;RARG
		GO:0006351| transcription, DNA-dependent	RARG;NR3C1;PGR;AR;ESR1
		GO:0008285| negative regulation of cell proliferation	RARG;AR
		GO:0043401| steroid hormone mediated signaling pathway	ESR1;AR;PGR;RARG;NR3C1
		GO:0006355| regulation of transcription, DNA-dependent	ESR1;AR;PGR;RARG;NR3C1
		GO:0045944| positive regulation of transcription from RNA polymerase II promoter	NR3C1;RARG;ESR1;AR;PGR
		GO:0008284| positive regulation of cell proliferation	AR;RARG
		GO:0060740| prostate gland epithelium morphogenesis	RARG;AR
		GO:0035264| multicellular organism growth	RARG;AR
		GO:0010628| positive regulation of gene expression	AR;RARG
164:[DB02466	DB09272]
	DB02466|4-[3-Oxo-3-(5,5,8,8-Tetramethyl-5,6,7,8-Tetrahydro-Naphthalen-2-Yl)-Propenyl]-Benzoic Acid	RARG
	DB09272|Eluxadoline	OPRM1;OPRD1;OPRK1;SLCO1B1;ABCC2;SLC22A8
	common genes	
	common pathways
		GO:0008285| negative regulation of cell proliferation	RARG;OPRM1
165:[DB02466	DB00294]
	DB02466|4-[3-Oxo-3-(5,5,8,8-Tetramethyl-5,6,7,8-Tetrahydro-Naphthalen-2-Yl)-Propenyl]-Benzoic Acid	RARG
	DB00294|Etonogestrel	PGR;ESR1;CYP3A4
	common genes	
	common pathways
		GO:0006367| transcription initiation from RNA polymerase II promoter	RARG;ESR1;PGR
		GO:0000122| negative regulation of transcription from RNA polymerase II promoter	RARG;ESR1
		GO:0043401| steroid hormone mediated signaling pathway	PGR;ESR1;RARG
		GO:0006351| transcription, DNA-dependent	ESR1;PGR;RARG
		GO:0045944| positive regulation of transcription from RNA polymerase II promoter	PGR;ESR1;RARG
		GO:0006355| regulation of transcription, DNA-dependent	ESR1;PGR;RARG
166:[DB02466	DB00657]
	DB02466|4-[3-Oxo-3-(5,5,8,8-Tetramethyl-5,6,7,8-Tetrahydro-Naphthalen-2-Yl)-Propenyl]-Benzoic Acid	RARG
	DB00657|Mecamylamine	CHRNA2;CHRNA7;CHRNA4;CHRNB2
	common genes	
	common pathways
		GO:0008284| positive regulation of cell proliferation	RARG;CHRNA7
167:[DB02466	DB01182]
	DB02466|4-[3-Oxo-3-(5,5,8,8-Tetramethyl-5,6,7,8-Tetrahydro-Naphthalen-2-Yl)-Propenyl]-Benzoic Acid	RARG
	DB01182|Propafenone	SCN5A;KCNH2;ADRB1;ADRB2;CYP2D6;CYP3A4;CYP1A2;CYP2C8;ABCB1
	common genes	
	common pathways
		GO:0010468| regulation of gene expression	RARG;CYP1A2
		GO:0045944| positive regulation of transcription from RNA polymerase II promoter	ADRB2;RARG
168:[DB02466	DB00810]
	DB02466|4-[3-Oxo-3-(5,5,8,8-Tetramethyl-5,6,7,8-Tetrahydro-Naphthalen-2-Yl)-Propenyl]-Benzoic Acid	RARG
	DB00810|Biperiden	CHRNA2;CHRM1;CYP2D6
	common genes	
	common pathways
		GO:0008284| positive regulation of cell proliferation	RARG;CHRM1
169:[DB02466	DB01018]
	DB02466|4-[3-Oxo-3-(5,5,8,8-Tetramethyl-5,6,7,8-Tetrahydro-Naphthalen-2-Yl)-Propenyl]-Benzoic Acid	RARG
	DB01018|Guanfacine	ADRA2A;ADRA2B;CYP3A4;CYP2C19
	common genes	
	common pathways
		GO:0008284| positive regulation of cell proliferation	ADRA2A;RARG
170:[DB02466	DB05361]
	DB02466|4-[3-Oxo-3-(5,5,8,8-Tetramethyl-5,6,7,8-Tetrahydro-Naphthalen-2-Yl)-Propenyl]-Benzoic Acid	RARG
	DB05361|SR-123781A	SERPINC1;F2R
	common genes	
	common pathways
		GO:0008284| positive regulation of cell proliferation	RARG;F2R
		GO:0008285| negative regulation of cell proliferation	F2R;RARG
171:[DB02466	DB01409]
	DB02466|4-[3-Oxo-3-(5,5,8,8-Tetramethyl-5,6,7,8-Tetrahydro-Naphthalen-2-Yl)-Propenyl]-Benzoic Acid	RARG
	DB01409|Tiotropium	CHRM3;CHRM1;CHRM2;CHRM4;CHRM5;CYP2D6;CYP3A4;SLC22A5;SLC22A4
	common genes	
	common pathways
		GO:0008284| positive regulation of cell proliferation	RARG;CHRM1
172:[DB02466	DB00812]
	DB02466|4-[3-Oxo-3-(5,5,8,8-Tetramethyl-5,6,7,8-Tetrahydro-Naphthalen-2-Yl)-Propenyl]-Benzoic Acid	RARG
	DB00812|Phenylbutazone	PTGS2;PTGIS;PTGS1;CYP2C9;CYP3A4;SLC22A6;SLC22A8;SLC22A11
	common genes	
	common pathways
		GO:0008285| negative regulation of cell proliferation	PTGS2;RARG
		GO:0043066| negative regulation of apoptotic process	RARG;PTGS2
		GO:0008284| positive regulation of cell proliferation	PTGS2;RARG
		GO:0043065| positive regulation of apoptotic process	PTGS2;RARG
173:[DB02466	DB00865]
	DB02466|4-[3-Oxo-3-(5,5,8,8-Tetramethyl-5,6,7,8-Tetrahydro-Naphthalen-2-Yl)-Propenyl]-Benzoic Acid	RARG
	DB00865|Benzphetamine	SLC18A2;ADRA2A;ADRA1A;SLC6A3;CYP3A4;CYP2B6;POR
	common genes	
	common pathways
		GO:0008285| negative regulation of cell proliferation	RARG;ADRA1A
		GO:0008284| positive regulation of cell proliferation	RARG;ADRA2A
		GO:0043066| negative regulation of apoptotic process	POR;RARG
174:[DB02466	DB13941]
	DB02466|4-[3-Oxo-3-(5,5,8,8-Tetramethyl-5,6,7,8-Tetrahydro-Naphthalen-2-Yl)-Propenyl]-Benzoic Acid	RARG
	DB13941|Piperaquine	CYP3A4;CYP2C19;CYP2C9;CYP2B6;CYP2E1
	common genes	
	common pathways
175:[DB02466	DB00764]
	DB02466|4-[3-Oxo-3-(5,5,8,8-Tetramethyl-5,6,7,8-Tetrahydro-Naphthalen-2-Yl)-Propenyl]-Benzoic Acid	RARG
	DB00764|Mometasone	NR3C1;PGR;CYP2C8;CYP3A4
	common genes	
	common pathways
		GO:0006355| regulation of transcription, DNA-dependent	RARG;NR3C1;PGR
		GO:0045944| positive regulation of transcription from RNA polymerase II promoter	PGR;RARG;NR3C1
		GO:0043401| steroid hormone mediated signaling pathway	PGR;RARG;NR3C1
		GO:0006351| transcription, DNA-dependent	PGR;RARG;NR3C1
		GO:0000122| negative regulation of transcription from RNA polymerase II promoter	NR3C1;RARG
		GO:0006367| transcription initiation from RNA polymerase II promoter	PGR;RARG;NR3C1
176:[DB02466	DB00694]
	DB02466|4-[3-Oxo-3-(5,5,8,8-Tetramethyl-5,6,7,8-Tetrahydro-Naphthalen-2-Yl)-Propenyl]-Benzoic Acid	RARG
	DB00694|Daunorubicin	TOP2A;TOP2B;CYP3A4;CYP3A5;CYP1A1;CYP1B1;XDH;POR;ABCB1;ABCC1;ABCC10;ABCC2;ABCC6;ABCB11;ABCG2
	common genes	
	common pathways
		GO:0043010| camera-type eye development	CYP1A1;RARG
		GO:0043066| negative regulation of apoptotic process	POR;RARG
		GO:0043065| positive regulation of apoptotic process	CYP1B1;TOP2A;RARG
		GO:0045944| positive regulation of transcription from RNA polymerase II promoter	TOP2A;RARG
		GO:0008285| negative regulation of cell proliferation	RARG;CYP1B1
177:[DB02466	DB00189]
	DB02466|4-[3-Oxo-3-(5,5,8,8-Tetramethyl-5,6,7,8-Tetrahydro-Naphthalen-2-Yl)-Propenyl]-Benzoic Acid	RARG
	DB00189|Ethchlorvynol	GABRA1;GABRA2;GABRA3;GABRA4;GABRA5;GABRA6;GABRB1;GABRB2;GABRB3;GABRD;GABRE;GABRG1;GABRG2;GABRG3;GABRP;GABRQ
	common genes	
	common pathways
178:[DB02466	DB01366]
	DB02466|4-[3-Oxo-3-(5,5,8,8-Tetramethyl-5,6,7,8-Tetrahydro-Naphthalen-2-Yl)-Propenyl]-Benzoic Acid	RARG
	DB01366|Procaterol	ADRB2
	common genes	
	common pathways
		GO:0045944| positive regulation of transcription from RNA polymerase II promoter	RARG;ADRB2
179:[DB02466	DB08874]
	DB02466|4-[3-Oxo-3-(5,5,8,8-Tetramethyl-5,6,7,8-Tetrahydro-Naphthalen-2-Yl)-Propenyl]-Benzoic Acid	RARG
	DB08874|Fidaxomicin	CYP3A4;ABCB1
	common genes	
	common pathways
180:[DB02466	DB13036]
	DB02466|4-[3-Oxo-3-(5,5,8,8-Tetramethyl-5,6,7,8-Tetrahydro-Naphthalen-2-Yl)-Propenyl]-Benzoic Acid	RARG
	DB13036|Ramatroban	PTGDR2
	common genes	
	common pathways
181:[DB02466	DB01144]
	DB02466|4-[3-Oxo-3-(5,5,8,8-Tetramethyl-5,6,7,8-Tetrahydro-Naphthalen-2-Yl)-Propenyl]-Benzoic Acid	RARG
	DB01144|Diclofenamide	CA2;CA1;CA4;CA7;CA3
	common genes	
	common pathways
182:[DB02466	DB01623]
	DB02466|4-[3-Oxo-3-(5,5,8,8-Tetramethyl-5,6,7,8-Tetrahydro-Naphthalen-2-Yl)-Propenyl]-Benzoic Acid	RARG
	DB01623|Thiothixene	DRD2;DRD1;HTR2A;CYP1A2;CYP2D6;ALB;SLC22A1
	common genes	
	common pathways
		GO:0043066| negative regulation of apoptotic process	ALB;RARG
		GO:0010628| positive regulation of gene expression	DRD1;RARG
		GO:0008284| positive regulation of cell proliferation	HTR2A;RARG
		GO:0045944| positive regulation of transcription from RNA polymerase II promoter	RARG;DRD2
		GO:0008285| negative regulation of cell proliferation	DRD2;RARG
		GO:0010468| regulation of gene expression	CYP1A2;RARG
183:[DB02466	DB00857]
	DB02466|4-[3-Oxo-3-(5,5,8,8-Tetramethyl-5,6,7,8-Tetrahydro-Naphthalen-2-Yl)-Propenyl]-Benzoic Acid	RARG
	DB00857|Terbinafine	SQLE;CYP2C9;CYP1A2;CYP3A4;CYP2C8;CYP2C19;CYP2D6;PTGS1;CYP11A1;CYP19A1
	common genes	
	common pathways
		GO:0010468| regulation of gene expression	RARG;CYP1A2
184:[DB02466	DB13997]
	DB02466|4-[3-Oxo-3-(5,5,8,8-Tetramethyl-5,6,7,8-Tetrahydro-Naphthalen-2-Yl)-Propenyl]-Benzoic Acid	RARG
	DB13997|Baloxavir marboxil	UGT1A3;CYP3A4;ABCB5
	common genes	
	common pathways
185:[DB02466	DB00691]
	DB02466|4-[3-Oxo-3-(5,5,8,8-Tetramethyl-5,6,7,8-Tetrahydro-Naphthalen-2-Yl)-Propenyl]-Benzoic Acid	RARG
	DB00691|Moexipril	ACE;ACE2;SLC15A1;SLC15A2
	common genes	
	common pathways
186:[DB02466	DB09060]
	DB02466|4-[3-Oxo-3-(5,5,8,8-Tetramethyl-5,6,7,8-Tetrahydro-Naphthalen-2-Yl)-Propenyl]-Benzoic Acid	RARG
	DB09060|Avibactam	bla;bla;bla;bla;bla;ABCC2;SLC22A8
	common genes	
	common pathways
187:[DB02466	DB00949]
	DB02466|4-[3-Oxo-3-(5,5,8,8-Tetramethyl-5,6,7,8-Tetrahydro-Naphthalen-2-Yl)-Propenyl]-Benzoic Acid	RARG
	DB00949|Felbamate	GRIN2B;GRIN3A;GRIN2A;CYP3A4;CYP2C19;CYP2E1;CYP2C9
	common genes	
	common pathways
		GO:0043065| positive regulation of apoptotic process	RARG;GRIN2A
188:[DB02466	DB08912]
	DB02466|4-[3-Oxo-3-(5,5,8,8-Tetramethyl-5,6,7,8-Tetrahydro-Naphthalen-2-Yl)-Propenyl]-Benzoic Acid	RARG
	DB08912|Dabrafenib	BRAF;RAF1;SIK1;NEK11;LIMK1;CYP3A4;CYP2C8;CYP2B6;CYP2C9;ABCB1;ABCG2;SLCO1B1;SLCO1B3;SLC22A6;SLC22A8
	common genes	
	common pathways
		GO:0008285| negative regulation of cell proliferation	RAF1;RARG
		GO:0043066| negative regulation of apoptotic process	RARG;RAF1;BRAF
		GO:0010628| positive regulation of gene expression	BRAF;RARG
		GO:0060324| face development	BRAF;RARG;RAF1
		GO:0045944| positive regulation of transcription from RNA polymerase II promoter	RAF1;RARG
189:[DB02466	DB00347]
	DB02466|4-[3-Oxo-3-(5,5,8,8-Tetramethyl-5,6,7,8-Tetrahydro-Naphthalen-2-Yl)-Propenyl]-Benzoic Acid	RARG
	DB00347|Trimethadione	CACNA1G;CYP2E1;CYP3A4;CYP2C8;CYP2C9;CYP2C19
	common genes	
	common pathways
190:[DB02466	DB11755]
	DB02466|4-[3-Oxo-3-(5,5,8,8-Tetramethyl-5,6,7,8-Tetrahydro-Naphthalen-2-Yl)-Propenyl]-Benzoic Acid	RARG
	DB11755|Tetrahydrocannabivarin	CNR1;CNR2;GPR55;HTR1A;TRPV2;TRPM8;TRPA1
	common genes	
	common pathways
		GO:0043065| positive regulation of apoptotic process	RARG;CNR1
		GO:0008284| positive regulation of cell proliferation	RARG;HTR1A
191:[DB02466	DB00378]
	DB02466|4-[3-Oxo-3-(5,5,8,8-Tetramethyl-5,6,7,8-Tetrahydro-Naphthalen-2-Yl)-Propenyl]-Benzoic Acid	RARG
	DB00378|Dydrogesterone	PGR;CYP3A4
	common genes	
	common pathways
		GO:0006355| regulation of transcription, DNA-dependent	RARG;PGR
		GO:0045944| positive regulation of transcription from RNA polymerase II promoter	PGR;RARG
		GO:0043401| steroid hormone mediated signaling pathway	RARG;PGR
		GO:0006351| transcription, DNA-dependent	RARG;PGR
		GO:0006367| transcription initiation from RNA polymerase II promoter	RARG;PGR
192:[DB02466	DB08918]
	DB02466|4-[3-Oxo-3-(5,5,8,8-Tetramethyl-5,6,7,8-Tetrahydro-Naphthalen-2-Yl)-Propenyl]-Benzoic Acid	RARG
	DB08918|Levomilnacipran	SLC6A4;SLC6A2;CYP3A4;CYP2C8;CYP2C19;CYP2D6;CYP2J2;ABCB1
	common genes	
	common pathways
		GO:0071300| cellular response to retinoic acid	SLC6A4;RARG
		GO:0010628| positive regulation of gene expression	SLC6A4;RARG
193:[DB02466	DB03066]
	DB02466|4-[3-Oxo-3-(5,5,8,8-Tetramethyl-5,6,7,8-Tetrahydro-Naphthalen-2-Yl)-Propenyl]-Benzoic Acid	RARG
	DB03066|D-Lactic acid	SLC16A7;SLC16A1;SLC16A3
	common genes	
	common pathways
194:[DB02466	DB01170]
	DB02466|4-[3-Oxo-3-(5,5,8,8-Tetramethyl-5,6,7,8-Tetrahydro-Naphthalen-2-Yl)-Propenyl]-Benzoic Acid	RARG
	DB01170|Guanethidine	SLC6A2;CYP3A4
	common genes	
	common pathways
195:[DB02466	DB00029]
	DB02466|4-[3-Oxo-3-(5,5,8,8-Tetramethyl-5,6,7,8-Tetrahydro-Naphthalen-2-Yl)-Propenyl]-Benzoic Acid	RARG
	DB00029|Anistreplase	PLG;FGA;PLAUR;SERPINE1
	common genes	
	common pathways
		GO:0008285| negative regulation of cell proliferation	RARG;PLG
		GO:0045944| positive regulation of transcription from RNA polymerase II promoter	RARG;SERPINE1
		GO:0043066| negative regulation of apoptotic process	PLAUR;RARG
196:[DB02466	DB01129]
	DB02466|4-[3-Oxo-3-(5,5,8,8-Tetramethyl-5,6,7,8-Tetrahydro-Naphthalen-2-Yl)-Propenyl]-Benzoic Acid	RARG
	DB01129|Rabeprazole	ATP4A;CYP3A4;CYP2C19;CYP1A1;CYP1A2;CYP2C9;CYP2D6;CYP2C8;ABCG2
	common genes	
	common pathways
		GO:0043010| camera-type eye development	CYP1A1;RARG
		GO:0010468| regulation of gene expression	RARG;CYP1A2
197:[DB02466	DB06589]
	DB02466|4-[3-Oxo-3-(5,5,8,8-Tetramethyl-5,6,7,8-Tetrahydro-Naphthalen-2-Yl)-Propenyl]-Benzoic Acid	RARG
	DB06589|Pazopanib	FLT1;KDR;FLT4;PDGFRA;PDGFRB;KIT;FGFR3;ITK;FGF1;SH2B3;CYP3A4;CYP2D6;CYP2C8;CYP1A2;ABCB1;ABCG2;SLCO1B1;UGT1A1
	common genes	
	common pathways
		GO:0045944| positive regulation of transcription from RNA polymerase II promoter	FGF1;RARG
		GO:0008284| positive regulation of cell proliferation	PDGFRB;FLT1;FGF1;RARG;KIT;FGFR3;KDR;PDGFRA;FLT4
		GO:0043065| positive regulation of apoptotic process	RARG;PDGFRB
		GO:0043066| negative regulation of apoptotic process	FLT4;RARG;KDR;PDGFRB
		GO:0010628| positive regulation of gene expression	KIT;RARG
		GO:0010468| regulation of gene expression	CYP1A2;RARG
		GO:0032526| response to retinoic acid	PDGFRB;RARG
		GO:0060349| bone morphogenesis	RARG;FGFR3
198:[DB02466	DB00698]
	DB02466|4-[3-Oxo-3-(5,5,8,8-Tetramethyl-5,6,7,8-Tetrahydro-Naphthalen-2-Yl)-Propenyl]-Benzoic Acid	RARG
	DB00698|Nitrofurantoin	rpsJ;POR;ABCG2;ABCB11
	common genes	
	common pathways
		GO:0043066| negative regulation of apoptotic process	POR;RARG
199:[DB02466	DB01261]
	DB02466|4-[3-Oxo-3-(5,5,8,8-Tetramethyl-5,6,7,8-Tetrahydro-Naphthalen-2-Yl)-Propenyl]-Benzoic Acid	RARG
	DB01261|Sitagliptin	DPP4;CYP3A4;CYP2C8;ABCB1;SLC22A8
	common genes	
	common pathways
		GO:0008284| positive regulation of cell proliferation	DPP4;RARG
200:[DB02466	DB01108]
	DB02466|4-[3-Oxo-3-(5,5,8,8-Tetramethyl-5,6,7,8-Tetrahydro-Naphthalen-2-Yl)-Propenyl]-Benzoic Acid	RARG
	DB01108|Trilostane	HSD3B1;HSD3B2;ESR1;ESR2;CYP3A4
	common genes	
	common pathways
		GO:0000122| negative regulation of transcription from RNA polymerase II promoter	RARG;ESR2;ESR1
		GO:0006367| transcription initiation from RNA polymerase II promoter	RARG;ESR1;ESR2
		GO:0043401| steroid hormone mediated signaling pathway	ESR2;ESR1;RARG
		GO:0006351| transcription, DNA-dependent	RARG;ESR1;ESR2
		GO:0006355| regulation of transcription, DNA-dependent	ESR2;ESR1;RARG
		GO:0045944| positive regulation of transcription from RNA polymerase II promoter	ESR2;ESR1;RARG
201:[DB02466	DB04861]
	DB02466|4-[3-Oxo-3-(5,5,8,8-Tetramethyl-5,6,7,8-Tetrahydro-Naphthalen-2-Yl)-Propenyl]-Benzoic Acid	RARG
	DB04861|Nebivolol	ADRB1;ADRB2;CYP2D6;CYP3A4
	common genes	
	common pathways
		GO:0045944| positive regulation of transcription from RNA polymerase II promoter	ADRB2;RARG
202:[DB02466	DB06733]
	DB02466|4-[3-Oxo-3-(5,5,8,8-Tetramethyl-5,6,7,8-Tetrahydro-Naphthalen-2-Yl)-Propenyl]-Benzoic Acid	RARG
	DB06733|Bafilomycin A1	ATP6V1A
	common genes	
	common pathways
203:[DB02466	DB02056]
	DB02466|4-[3-Oxo-3-(5,5,8,8-Tetramethyl-5,6,7,8-Tetrahydro-Naphthalen-2-Yl)-Propenyl]-Benzoic Acid	RARG
	DB02056|Prostaglandin D2	AKR1C3;PTGDR2;SLCO2A1
	common genes	
	common pathways
		GO:0008284| positive regulation of cell proliferation	RARG;AKR1C3
204:[DB02466	DB01294]
	DB02466|4-[3-Oxo-3-(5,5,8,8-Tetramethyl-5,6,7,8-Tetrahydro-Naphthalen-2-Yl)-Propenyl]-Benzoic Acid	RARG
	DB01294|Bismuth Subsalicylate	ALB;TF
	common genes	
	common pathways
		GO:0043066| negative regulation of apoptotic process	ALB;RARG
205:[DB02466	DB04821]
	DB02466|4-[3-Oxo-3-(5,5,8,8-Tetramethyl-5,6,7,8-Tetrahydro-Naphthalen-2-Yl)-Propenyl]-Benzoic Acid	RARG
	DB04821|Nomifensine	SLC6A2;SLC6A3;MAOB;MAOA;MPO;SLC6A4;SLC18A2;ORM1
	common genes	
	common pathways
		GO:0043066| negative regulation of apoptotic process	RARG;MPO
		GO:0010628| positive regulation of gene expression	SLC6A4;RARG
		GO:0071300| cellular response to retinoic acid	SLC6A4;RARG
206:[DB02466	DB00193]
	DB02466|4-[3-Oxo-3-(5,5,8,8-Tetramethyl-5,6,7,8-Tetrahydro-Naphthalen-2-Yl)-Propenyl]-Benzoic Acid	RARG
	DB00193|Tramadol	OPRM1;SLC6A2;SLC6A4;HTR2C;OPRK1;OPRD1;GRIN3A;CHRNA7;CHRM3;CHRM1;CYP2D6;CYP3A4;CYP2B6;UGT1A1
	common genes	
	common pathways
		GO:0008284| positive regulation of cell proliferation	CHRM1;RARG;CHRNA7
		GO:0010628| positive regulation of gene expression	SLC6A4;RARG
		GO:0071300| cellular response to retinoic acid	RARG;SLC6A4
		GO:0008285| negative regulation of cell proliferation	RARG;OPRM1
207:[DB02466	DB01022]
	DB02466|4-[3-Oxo-3-(5,5,8,8-Tetramethyl-5,6,7,8-Tetrahydro-Naphthalen-2-Yl)-Propenyl]-Benzoic Acid	RARG
	DB01022|Phylloquinone	GGCX;BGLAP
	common genes	
	common pathways
208:[DB02466	DB00611]
	DB02466|4-[3-Oxo-3-(5,5,8,8-Tetramethyl-5,6,7,8-Tetrahydro-Naphthalen-2-Yl)-Propenyl]-Benzoic Acid	RARG
	DB00611|Butorphanol	OPRK1;OPRD1;OPRM1
	common genes	
	common pathways
		GO:0008285| negative regulation of cell proliferation	OPRM1;RARG
209:[DB02466	DB00726]
	DB02466|4-[3-Oxo-3-(5,5,8,8-Tetramethyl-5,6,7,8-Tetrahydro-Naphthalen-2-Yl)-Propenyl]-Benzoic Acid	RARG
	DB00726|Trimipramine	SLC6A4;SLC6A2;SLC6A3;HTR2A;HTR1A;ADRA1A;ADRA1B;DRD2;ADRA2B;HRH1;HTR2C;HTR3A;HTR1D;ADRA2A;DRD1;DRD5;ADRB1;ADRB2;ADRB3;CHRM1;CHRM2;CHRM3;CHRM4;CHRM5;CYP3A4;CYP2D6;CYP2C19;CYP2C9;ABCB1
	common genes	
	common pathways
		GO:0071300| cellular response to retinoic acid	SLC6A4;RARG
		GO:0010628| positive regulation of gene expression	SLC6A4;RARG;DRD1
		GO:0045944| positive regulation of transcription from RNA polymerase II promoter	DRD2;RARG;ADRB2
		GO:0008284| positive regulation of cell proliferation	HTR2A;RARG;HTR1A;CHRM1;ADRA2A
		GO:0008285| negative regulation of cell proliferation	ADRA1A;DRD2;RARG
210:[DB02466	DB00745]
	DB02466|4-[3-Oxo-3-(5,5,8,8-Tetramethyl-5,6,7,8-Tetrahydro-Naphthalen-2-Yl)-Propenyl]-Benzoic Acid	RARG
	DB00745|Modafinil	SLC6A3;ADRA1B;CYP2C19;CYP3A4;CYP1A2;CYP2B6;CYP2C9;CYP3A5
	common genes	
	common pathways
		GO:0010468| regulation of gene expression	CYP1A2;RARG
211:[DB02466	DB06770]
	DB02466|4-[3-Oxo-3-(5,5,8,8-Tetramethyl-5,6,7,8-Tetrahydro-Naphthalen-2-Yl)-Propenyl]-Benzoic Acid	RARG
	DB06770|Benzyl alcohol	CYP2C8;CYP1A1;ALDH2;CYP1A2;CYP2E1;CYP2D6
	common genes	
	common pathways
		GO:0043010| camera-type eye development	CYP1A1;RARG
		GO:0010468| regulation of gene expression	CYP1A2;RARG
212:[DB02466	DB01234]
	DB02466|4-[3-Oxo-3-(5,5,8,8-Tetramethyl-5,6,7,8-Tetrahydro-Naphthalen-2-Yl)-Propenyl]-Benzoic Acid	RARG
	DB01234|Dexamethasone	NR3C1;NR0B1;ANXA1;NOS2;NR1I2;CYP3A4;CYP3A5;CYP3A7;CYP11A1;CYP17A1;CYP19A1;CYP1A1;CYP1B1;CYP2A6;CYP2B6;CYP2C19;CYP2C8;CYP2D6;CYP2E1;CYP3A43;CYP4A11;ABCB11;ABCB1;ABCC2;ABCG2;SLCO1A2
	common genes	
	common pathways
		GO:0006355| regulation of transcription, DNA-dependent	RARG;NR3C1;NR0B1;NR1I2
		GO:0045944| positive regulation of transcription from RNA polymerase II promoter	NR1I2;RARG;NR3C1
		GO:0043065| positive regulation of apoptotic process	CYP1B1;ANXA1;RARG
		GO:0043010| camera-type eye development	CYP1A1;RARG
		GO:0045596| negative regulation of cell differentiation	NR0B1;RARG
		GO:0043066| negative regulation of apoptotic process	ANXA1;RARG
		GO:0010628| positive regulation of gene expression	RARG;NR1I2
		GO:0000122| negative regulation of transcription from RNA polymerase II promoter	NR0B1;RARG;NR3C1
		GO:0006367| transcription initiation from RNA polymerase II promoter	NR1I2;NR0B1;RARG;NR3C1
		GO:0006351| transcription, DNA-dependent	NR3C1;RARG;NR0B1;NR1I2
		GO:0008285| negative regulation of cell proliferation	CYP1B1;RARG
		GO:0043401| steroid hormone mediated signaling pathway	NR1I2;NR0B1;RARG;NR3C1
213:[DB02466	DB01016]
	DB02466|4-[3-Oxo-3-(5,5,8,8-Tetramethyl-5,6,7,8-Tetrahydro-Naphthalen-2-Yl)-Propenyl]-Benzoic Acid	RARG
	DB01016|Glyburide	ABCC8;KCNJ11;KCNJ5;ABCC9;ABCB11;ABCA1;CFTR;KCNJ11;KCNJ8;CPT1A;CYP2C19;CYP3A4;CYP2C9;ALB;ABCC3;ABCB11;ABCB1;ABCC1;SLC15A1;SLCO1A2;SLC15A2;SLC22A6;ABCC2;ABCG2;SLC22A7;SLCO2B1
	common genes	
	common pathways
		GO:0071300| cellular response to retinoic acid	RARG;ABCA1
		GO:0043066| negative regulation of apoptotic process	ALB;RARG
214:[DB02466	DB05928]
	DB02466|4-[3-Oxo-3-(5,5,8,8-Tetramethyl-5,6,7,8-Tetrahydro-Naphthalen-2-Yl)-Propenyl]-Benzoic Acid	RARG
	DB05928|Dovitinib	NR1I2;CYP1A1;CYP1A2;UGT1A3;UGT2B7;CYP2C19;CYP3A4;ABCC3;ABCG2;SLCO1B1;SLCO2B1;SLCO1B3;ABCB1
	common genes	
	common pathways
		GO:0043010| camera-type eye development	RARG;CYP1A1
		GO:0010628| positive regulation of gene expression	RARG;NR1I2
		GO:0045944| positive regulation of transcription from RNA polymerase II promoter	NR1I2;RARG
		GO:0006355| regulation of transcription, DNA-dependent	NR1I2;RARG
		GO:0006351| transcription, DNA-dependent	RARG;NR1I2
		GO:0043401| steroid hormone mediated signaling pathway	NR1I2;RARG
		GO:0010468| regulation of gene expression	RARG;CYP1A2
		GO:0006367| transcription initiation from RNA polymerase II promoter	RARG;NR1I2
215:[DB02466	DB13952]
	DB02466|4-[3-Oxo-3-(5,5,8,8-Tetramethyl-5,6,7,8-Tetrahydro-Naphthalen-2-Yl)-Propenyl]-Benzoic Acid	RARG
	DB13952|Estradiol acetate	ESR1;NR1I2;ESR2;CHRNA4;NCOA2;GPER1;MT-ATP6;BECN1;HSD17B2;ESRRG;CYP1A2;UGT1A1;CYP3A4;CYP3A5;CYP3A7;CYP1A1;CYP1B1;CYP2C19;CYP2C8;CYP2C9;SHBG;ALB;FABP2;SLC22A2;SLC22A1;SLC22A3;SLCO2B1;SLCO1A2;ABCC10;SLC22A11;ABCG2;SLCO1B1;ABCB1;SLC22A8;SLCO1B3;SLCO1C1;SLCO4A1
	common genes	
	common pathways
		GO:0048384| retinoic acid receptor signaling pathway	RARG;ESRRG
		GO:0006351| transcription, DNA-dependent	NCOA2;ESRRG;RARG;NR1I2;ESR2;ESR1
		GO:0008285| negative regulation of cell proliferation	RARG;GPER1;CYP1B1;BECN1
		GO:0043401| steroid hormone mediated signaling pathway	GPER1;ESR1;ESR2;NR1I2;RARG;ESRRG
		GO:0032526| response to retinoic acid	HSD17B2;RARG
		GO:0010468| regulation of gene expression	CYP1A2;RARG
		GO:0000122| negative regulation of transcription from RNA polymerase II promoter	RARG;NCOA2;ESR2;ESR1
		GO:0006367| transcription initiation from RNA polymerase II promoter	ESR2;ESR1;RARG;NR1I2;ESRRG
		GO:0043010| camera-type eye development	CYP1A1;RARG
		GO:0043066| negative regulation of apoptotic process	BECN1;RARG;ALB
		GO:0010628| positive regulation of gene expression	NR1I2;RARG;GPER1
		GO:0006355| regulation of transcription, DNA-dependent	ESR1;ESR2;ESRRG;NCOA2;NR1I2;RARG
		GO:0008284| positive regulation of cell proliferation	GPER1;RARG
		GO:0045944| positive regulation of transcription from RNA polymerase II promoter	GPER1;ESR1;ESR2;RARG;NR1I2;NCOA2;ESRRG
		GO:0043065| positive regulation of apoptotic process	RARG;GPER1;CYP1B1
216:[DB02466	DB06704]
	DB02466|4-[3-Oxo-3-(5,5,8,8-Tetramethyl-5,6,7,8-Tetrahydro-Naphthalen-2-Yl)-Propenyl]-Benzoic Acid	RARG
	DB06704|Iobenguane	SLC6A2
	common genes	
	common pathways
217:[DB02466	DB00439]
	DB02466|4-[3-Oxo-3-(5,5,8,8-Tetramethyl-5,6,7,8-Tetrahydro-Naphthalen-2-Yl)-Propenyl]-Benzoic Acid	RARG
	DB00439|Cerivastatin	HMGCR;CYP3A4;CYP3A5;CYP3A7;CYP2C8;CYP2D6;CYP2C9;CYP2B6;UGT1A1;ABCB1;ABCC2;ABCG2;SLCO1B1;ABCB11
	common genes	
	common pathways
		GO:0008284| positive regulation of cell proliferation	RARG;HMGCR
		GO:0043066| negative regulation of apoptotic process	HMGCR;RARG
218:[DB02466	DB00593]
	DB02466|4-[3-Oxo-3-(5,5,8,8-Tetramethyl-5,6,7,8-Tetrahydro-Naphthalen-2-Yl)-Propenyl]-Benzoic Acid	RARG
	DB00593|Ethosuximide	CACNA1G;CYP2E1;CYP3A4;CYP3A43
	common genes	
	common pathways
219:[DB02466	DB00508]
	DB02466|4-[3-Oxo-3-(5,5,8,8-Tetramethyl-5,6,7,8-Tetrahydro-Naphthalen-2-Yl)-Propenyl]-Benzoic Acid	RARG
	DB00508|Triflupromazine	DRD1;DRD2;HTR2B;CHRM1;CHRM2;BCHE;ABCB1
	common genes	
	common pathways
		GO:0043066| negative regulation of apoptotic process	HTR2B;RARG
		GO:0010628| positive regulation of gene expression	RARG;DRD1
		GO:0045944| positive regulation of transcription from RNA polymerase II promoter	DRD2;RARG
		GO:0008284| positive regulation of cell proliferation	RARG;CHRM1;HTR2B
		GO:0008285| negative regulation of cell proliferation	RARG;BCHE;DRD2
220:[DB02466	DB00486]
	DB02466|4-[3-Oxo-3-(5,5,8,8-Tetramethyl-5,6,7,8-Tetrahydro-Naphthalen-2-Yl)-Propenyl]-Benzoic Acid	RARG
	DB00486|Nabilone	CNR2;CNR1;CYP2E1;CYP2C8;CYP2C9
	common genes	
	common pathways
		GO:0043065| positive regulation of apoptotic process	CNR1;RARG
221:[DB02466	DB05120]
	DB02466|4-[3-Oxo-3-(5,5,8,8-Tetramethyl-5,6,7,8-Tetrahydro-Naphthalen-2-Yl)-Propenyl]-Benzoic Acid	RARG
	DB05120|AT1391	INSR
	common genes	
	common pathways
		GO:0006355| regulation of transcription, DNA-dependent	RARG;INSR
		GO:0008284| positive regulation of cell proliferation	INSR;RARG
222:[DB02466	DB00198]
	DB02466|4-[3-Oxo-3-(5,5,8,8-Tetramethyl-5,6,7,8-Tetrahydro-Naphthalen-2-Yl)-Propenyl]-Benzoic Acid	RARG
	DB00198|Oseltamivir	CES1;NEU1;NEU2;ABCC4;SLC15A1;SLC22A8
	common genes	
	common pathways
223:[DB02466	DB00188]
	DB02466|4-[3-Oxo-3-(5,5,8,8-Tetramethyl-5,6,7,8-Tetrahydro-Naphthalen-2-Yl)-Propenyl]-Benzoic Acid	RARG
	DB00188|Bortezomib	PSMB5;PSMB1;CYP3A4;CYP2C19;CYP2D6;CYP1A2;CYP2C9
	common genes	
	common pathways
		GO:0010468| regulation of gene expression	RARG;CYP1A2
224:[DB02466	DB08871]
	DB02466|4-[3-Oxo-3-(5,5,8,8-Tetramethyl-5,6,7,8-Tetrahydro-Naphthalen-2-Yl)-Propenyl]-Benzoic Acid	RARG
	DB08871|Eribulin	BCL2;TUBB1
	common genes	
	common pathways
		GO:0043066| negative regulation of apoptotic process	BCL2;RARG
		GO:0008284| positive regulation of cell proliferation	BCL2;RARG
		GO:0008285| negative regulation of cell proliferation	BCL2;RARG
		GO:0010468| regulation of gene expression	RARG;BCL2
225:[DB02466	DB00304]
	DB02466|4-[3-Oxo-3-(5,5,8,8-Tetramethyl-5,6,7,8-Tetrahydro-Naphthalen-2-Yl)-Propenyl]-Benzoic Acid	RARG
	DB00304|Desogestrel	PGR;ESR1;CYP3A4
	common genes	
	common pathways
		GO:0006351| transcription, DNA-dependent	RARG;ESR1;PGR
		GO:0043401| steroid hormone mediated signaling pathway	ESR1;PGR;RARG
		GO:0006367| transcription initiation from RNA polymerase II promoter	ESR1;PGR;RARG
		GO:0000122| negative regulation of transcription from RNA polymerase II promoter	RARG;ESR1
		GO:0045944| positive regulation of transcription from RNA polymerase II promoter	RARG;ESR1;PGR
		GO:0006355| regulation of transcription, DNA-dependent	RARG;ESR1;PGR
226:[DB02466	DB09223]
	DB02466|4-[3-Oxo-3-(5,5,8,8-Tetramethyl-5,6,7,8-Tetrahydro-Naphthalen-2-Yl)-Propenyl]-Benzoic Acid	RARG
	DB09223|Blonanserin	DRD2;DRD3;HTR2A;CYP3A4;ALB
	common genes	
	common pathways
		GO:0045944| positive regulation of transcription from RNA polymerase II promoter	RARG;DRD3;DRD2
		GO:0008284| positive regulation of cell proliferation	DRD3;RARG;HTR2A
		GO:0043066| negative regulation of apoptotic process	ALB;RARG
		GO:0000122| negative regulation of transcription from RNA polymerase II promoter	RARG;DRD3
		GO:0008285| negative regulation of cell proliferation	RARG;DRD2
227:[DB02466	DB09285]
	DB02466|4-[3-Oxo-3-(5,5,8,8-Tetramethyl-5,6,7,8-Tetrahydro-Naphthalen-2-Yl)-Propenyl]-Benzoic Acid	RARG
	DB09285|Morniflumate	ALOX5;PTGS2;LTB4R;TBXA2R;ALOX5;PTGS2
	common genes	
	common pathways
		GO:0043065| positive regulation of apoptotic process	RARG;PTGS2
		GO:0008284| positive regulation of cell proliferation	PTGS2;RARG
		GO:0043066| negative regulation of apoptotic process	RARG;PTGS2
		GO:0008285| negative regulation of cell proliferation	RARG;PTGS2
228:[DB02466	DB01174]
	DB02466|4-[3-Oxo-3-(5,5,8,8-Tetramethyl-5,6,7,8-Tetrahydro-Naphthalen-2-Yl)-Propenyl]-Benzoic Acid	RARG
	DB01174|Phenobarbital	GABRA1;CHRNA4;CHRNA7;GRIA2;GRIK2;GRIN1;GRIN2A;GRIN2B;GRIN2C;GRIN2D;GRIN3A;GRIN3B;NR1I2;CYP2C19;CYP2C9;CYP2B6;CYP2C8;CYP3A4;CYP1A2;CYP2A6;CYP2E1;CYP3A5;CYP4A11;CYP1A1;CYP1B1;CYP2C18;CYP3A7;CYP4B1;UGT1A1;UGT2B7;ABCB1;ABCC3;ABCB11;ABCC1;SLCO2A1;ABCC2
	common genes	
	common pathways
		GO:0043065| positive regulation of apoptotic process	GRIN1;CYP1B1;GRIN2A;RARG
		GO:0045944| positive regulation of transcription from RNA polymerase II promoter	RARG;NR1I2;GRIN1
		GO:0008284| positive regulation of cell proliferation	RARG;CHRNA7
		GO:0006355| regulation of transcription, DNA-dependent	NR1I2;RARG
		GO:0010628| positive regulation of gene expression	RARG;NR1I2
		GO:0043010| camera-type eye development	CYP1A1;RARG
		GO:0006367| transcription initiation from RNA polymerase II promoter	NR1I2;RARG
		GO:0010468| regulation of gene expression	RARG;CYP1A2
		GO:0043401| steroid hormone mediated signaling pathway	RARG;NR1I2
		GO:0008285| negative regulation of cell proliferation	CYP1B1;RARG
		GO:0006351| transcription, DNA-dependent	NR1I2;RARG
229:[DB02466	DB11251]
	DB02466|4-[3-Oxo-3-(5,5,8,8-Tetramethyl-5,6,7,8-Tetrahydro-Naphthalen-2-Yl)-Propenyl]-Benzoic Acid	RARG
	DB11251|Tocopherol	CYP4F2;CYP3A4;VLDLR;LDLR;TTPA;SEC14L4;SEC14L2;SEC14L3;APOBR;SCARB1;ABCB1
	common genes	
	common pathways
		GO:0006351| transcription, DNA-dependent	SEC14L2;RARG
		GO:0000122| negative regulation of transcription from RNA polymerase II promoter	VLDLR;RARG
		GO:0010628| positive regulation of gene expression	RARG;LDLR
		GO:0006355| regulation of transcription, DNA-dependent	RARG;SEC14L2
230:[DB02466	DB00973]
	DB02466|4-[3-Oxo-3-(5,5,8,8-Tetramethyl-5,6,7,8-Tetrahydro-Naphthalen-2-Yl)-Propenyl]-Benzoic Acid	RARG
	DB00973|Ezetimibe	SOAT1;NPC1L1;ANPEP;UGT1A1;UGT1A3;UGT2B15;UGT2B7;CYP3A4;CYP2C8;ABCB1;ABCC2;SLCO1B1;ABCG5;ABCC3;ABCG2;ABCG8;ABCB11
	common genes	
	common pathways
231:[DB02466	DB01577]
	DB02466|4-[3-Oxo-3-(5,5,8,8-Tetramethyl-5,6,7,8-Tetrahydro-Naphthalen-2-Yl)-Propenyl]-Benzoic Acid	RARG
	DB01577|Metamfetamine	SLC6A3;SLC6A4;SLC6A2;SLC18A2;SLC18A1;TAAR1;ADRA2A;ADRA2B;ADRA2C;MAOA;MAOB;CYP2D6;SLC22A3;SLC22A5
	common genes	
	common pathways
		GO:0008284| positive regulation of cell proliferation	RARG;ADRA2A
		GO:0010628| positive regulation of gene expression	SLC6A4;RARG
		GO:0071300| cellular response to retinoic acid	RARG;SLC6A4
232:[DB02466	DB09330]
	DB02466|4-[3-Oxo-3-(5,5,8,8-Tetramethyl-5,6,7,8-Tetrahydro-Naphthalen-2-Yl)-Propenyl]-Benzoic Acid	RARG
	DB09330|Osimertinib	EGFR;CYP3A4;CYP1A2;ABCB1;ABCG2
	common genes	
	common pathways
		GO:0043066| negative regulation of apoptotic process	EGFR;RARG
		GO:0008284| positive regulation of cell proliferation	RARG;EGFR
		GO:0045944| positive regulation of transcription from RNA polymerase II promoter	RARG;EGFR
		GO:0010468| regulation of gene expression	CYP1A2;RARG
233:[DB02466	DB05740]
	DB02466|4-[3-Oxo-3-(5,5,8,8-Tetramethyl-5,6,7,8-Tetrahydro-Naphthalen-2-Yl)-Propenyl]-Benzoic Acid	RARG
	DB05740|RPI-78M	CHRNA2;CHRNB2;CHRNA7;CHRNA4;CHRNA10;CHRNA9
	common genes	
	common pathways
		GO:0008284| positive regulation of cell proliferation	CHRNA7;RARG
234:[DB02466	DB06616]
	DB02466|4-[3-Oxo-3-(5,5,8,8-Tetramethyl-5,6,7,8-Tetrahydro-Naphthalen-2-Yl)-Propenyl]-Benzoic Acid	RARG
	DB06616|Bosutinib	BCR;ABL1;LYN;HCK;SRC;CDK2;MAP2K1;MAP2K2;MAP3K2;CAMK2G;CYP3A4;CYP2C8;ABCB1
	common genes	
	common pathways
		GO:0001843| neural tube closure	RARG;ABL1
		GO:0008285| negative regulation of cell proliferation	LYN;RARG;MAP2K1
		GO:0000122| negative regulation of transcription from RNA polymerase II promoter	CDK2;RARG
		GO:0043066| negative regulation of apoptotic process	HCK;RARG;SRC
		GO:0071300| cellular response to retinoic acid	RARG;LYN
		GO:0010628| positive regulation of gene expression	SRC;MAP2K1;RARG
		GO:0060324| face development	RARG;MAP2K1
		GO:0006355| regulation of transcription, DNA-dependent	RARG;ABL1
		GO:0008284| positive regulation of cell proliferation	RARG;LYN;CDK2;HCK
		GO:0043065| positive regulation of apoptotic process	RARG;ABL1;SRC
235:[DB02466	DB00473]
	DB02466|4-[3-Oxo-3-(5,5,8,8-Tetramethyl-5,6,7,8-Tetrahydro-Naphthalen-2-Yl)-Propenyl]-Benzoic Acid	RARG
	DB00473|Hexylcaine	SCN5A;SCN10A
	common genes	
	common pathways
236:[DB02466	DB00441]
	DB02466|4-[3-Oxo-3-(5,5,8,8-Tetramethyl-5,6,7,8-Tetrahydro-Naphthalen-2-Yl)-Propenyl]-Benzoic Acid	RARG
	DB00441|Gemcitabine	RRM1;TYMS;CMPK1;CDA;DCK;ABCB1;ABCC10;SLC29A1;SLC28A1;SLC29A2;SLC28A3
	common genes	
	common pathways
		GO:0060041| retina development in camera-type eye	RARG;RRM1
237:[DB02466	DB00540]
	DB02466|4-[3-Oxo-3-(5,5,8,8-Tetramethyl-5,6,7,8-Tetrahydro-Naphthalen-2-Yl)-Propenyl]-Benzoic Acid	RARG
	DB00540|Nortriptyline	SLC6A2;SLC6A4;HTR2A;HTR1A;HRH1;ADRA1A;ADRA1D;CHRM1;CHRM2;CHRM3;CHRM4;CHRM5;HTR2C;HTR6;ADRA1B;ADRA2A;ADRA2B;ADRA2C;ADRB1;ADRB2;ADRB3;DRD2;PGRMC1;SIGMAR1;CYP2D6;CYP3A4;CYP1A2;CYP2C19;CYP3A5;PTGS1;CYP2E1;ALB;ORM1
	common genes	
	common pathways
		GO:0008285| negative regulation of cell proliferation	ADRA1A;DRD2;RARG
		GO:0010468| regulation of gene expression	CYP1A2;RARG
		GO:0043066| negative regulation of apoptotic process	ALB;RARG
		GO:0071300| cellular response to retinoic acid	RARG;SLC6A4
		GO:0010628| positive regulation of gene expression	SLC6A4;RARG
		GO:0008284| positive regulation of cell proliferation	HTR2A;RARG;HTR1A;ADRA1D;ADRA2A;CHRM1
		GO:0045944| positive regulation of transcription from RNA polymerase II promoter	DRD2;ADRB2;RARG
238:[DB02466	DB05015]
	DB02466|4-[3-Oxo-3-(5,5,8,8-Tetramethyl-5,6,7,8-Tetrahydro-Naphthalen-2-Yl)-Propenyl]-Benzoic Acid	RARG
	DB05015|Belinostat	HDAC1;HDAC10;HDAC11;HDAC2;HDAC3;HDAC4;HDAC5;HDAC6;HDAC7;HDAC8;HDAC9;CYP2C8;CYP2C9;CYP1A2;ABCB1
	common genes	
	common pathways
		GO:0010468| regulation of gene expression	CYP1A2;RARG
		GO:0000122| negative regulation of transcription from RNA polymerase II promoter	HDAC7;HDAC1;RARG;HDAC9;HDAC3;HDAC4;HDAC2;HDAC8;HDAC10;HDAC5
		GO:0006351| transcription, DNA-dependent	HDAC1;HDAC7;RARG;HDAC11;HDAC3;HDAC9;HDAC2;HDAC8;HDAC4;HDAC10;HDAC5;HDAC6
		GO:0008285| negative regulation of cell proliferation	HDAC4;HDAC1;RARG
		GO:0006355| regulation of transcription, DNA-dependent	HDAC6;HDAC5;HDAC10;HDAC2;HDAC8;HDAC4;HDAC11;HDAC3;HDAC9;RARG;HDAC7;HDAC1
		GO:0008284| positive regulation of cell proliferation	HDAC2;HDAC4;HDAC1;RARG
		GO:0045944| positive regulation of transcription from RNA polymerase II promoter	RARG;HDAC1;HDAC3;HDAC4;HDAC2;HDAC5
		GO:0043066| negative regulation of apoptotic process	HDAC2;RARG;HDAC1;HDAC3
		GO:0071300| cellular response to retinoic acid	HDAC2;RARG
239:[DB02466	DB01396]
	DB02466|4-[3-Oxo-3-(5,5,8,8-Tetramethyl-5,6,7,8-Tetrahydro-Naphthalen-2-Yl)-Propenyl]-Benzoic Acid	RARG
	DB01396|Digitoxin	ATP1A1;CYP3A4;CYP11A1;ALB;SLCO1A2;SLCO4C1;ABCB1
	common genes	
	common pathways
		GO:0043066| negative regulation of apoptotic process	ALB;RARG
240:[DB02466	DB00404]
	DB02466|4-[3-Oxo-3-(5,5,8,8-Tetramethyl-5,6,7,8-Tetrahydro-Naphthalen-2-Yl)-Propenyl]-Benzoic Acid	RARG
	DB00404|Alprazolam	GABRA1;GABRA2;GABRA3;GABRA4;GABRA5;GABRA6;GABRB1;GABRB2;GABRB3;GABRD;GABRE;GABRG1;GABRG2;GABRG3;GABRP;GABRQ;CYP2C9;CYP3A7;CYP3A4;CYP3A5
	common genes	
	common pathways
241:[DB02466	DB01407]
	DB02466|4-[3-Oxo-3-(5,5,8,8-Tetramethyl-5,6,7,8-Tetrahydro-Naphthalen-2-Yl)-Propenyl]-Benzoic Acid	RARG
	DB01407|Clenbuterol	ADRB2;ADRB1;ADRB3;NGF;TNF;CYP1A1
	common genes	
	common pathways
		GO:0043066| negative regulation of apoptotic process	RARG;NGF
		GO:0043010| camera-type eye development	CYP1A1;RARG
		GO:0010628| positive regulation of gene expression	NGF;TNF;RARG
		GO:0043068| positive regulation of programmed cell death	TNF;RARG
		GO:0045944| positive regulation of transcription from RNA polymerase II promoter	RARG;TNF;ADRB2
		GO:0043065| positive regulation of apoptotic process	NGF;RARG;TNF
		GO:0000122| negative regulation of transcription from RNA polymerase II promoter	RARG;TNF
242:[DB02466	DB01439]
	DB02466|4-[3-Oxo-3-(5,5,8,8-Tetramethyl-5,6,7,8-Tetrahydro-Naphthalen-2-Yl)-Propenyl]-Benzoic Acid	RARG
	DB01439|3-Methylthiofentanyl	OPRM1;OPRD1;OPRK1
	common genes	
	common pathways
		GO:0008285| negative regulation of cell proliferation	OPRM1;RARG
243:[DB02466	DB00072]
	DB02466|4-[3-Oxo-3-(5,5,8,8-Tetramethyl-5,6,7,8-Tetrahydro-Naphthalen-2-Yl)-Propenyl]-Benzoic Acid	RARG
	DB00072|Trastuzumab	ERBB2;EGFR;C1R;C1QA;C1QB;C1QC;C1S;FCGR1A;FCGR2A;FCGR2B;FCGR2C;FCGR3B;FCGR3A;CYP19A1
	common genes	
	common pathways
		GO:0045944| positive regulation of transcription from RNA polymerase II promoter	EGFR;RARG
		GO:0008284| positive regulation of cell proliferation	RARG;EGFR
		GO:0006355| regulation of transcription, DNA-dependent	RARG;ERBB2
		GO:0043066| negative regulation of apoptotic process	RARG;EGFR
		GO:0010628| positive regulation of gene expression	ERBB2;RARG
		GO:0006351| transcription, DNA-dependent	ERBB2;RARG
244:[DB02466	DB00959]
	DB02466|4-[3-Oxo-3-(5,5,8,8-Tetramethyl-5,6,7,8-Tetrahydro-Naphthalen-2-Yl)-Propenyl]-Benzoic Acid	RARG
	DB00959|Methylprednisolone	NR3C1;CYP3A4;ABCB1
	common genes	
	common pathways
		GO:0000122| negative regulation of transcription from RNA polymerase II promoter	RARG;NR3C1
		GO:0006367| transcription initiation from RNA polymerase II promoter	RARG;NR3C1
		GO:0043401| steroid hormone mediated signaling pathway	RARG;NR3C1
		GO:0006351| transcription, DNA-dependent	NR3C1;RARG
		GO:0006355| regulation of transcription, DNA-dependent	NR3C1;RARG
		GO:0045944| positive regulation of transcription from RNA polymerase II promoter	NR3C1;RARG
245:[DB02466	DB01411]
	DB02466|4-[3-Oxo-3-(5,5,8,8-Tetramethyl-5,6,7,8-Tetrahydro-Naphthalen-2-Yl)-Propenyl]-Benzoic Acid	RARG
	DB01411|Pranlukast	CYSLTR1;TNF;IL5;RNASE3;NFKB1;MUC2;CYP3A4;CYP2C9;ABCC2
	common genes	
	common pathways
		GO:0006351| transcription, DNA-dependent	NFKB1;RARG
		GO:0000122| negative regulation of transcription from RNA polymerase II promoter	NFKB1;RARG;TNF
		GO:0010628| positive regulation of gene expression	RARG;TNF
		GO:0043066| negative regulation of apoptotic process	NFKB1;RARG
		GO:0043065| positive regulation of apoptotic process	RARG;TNF
		GO:0045944| positive regulation of transcription from RNA polymerase II promoter	RARG;TNF;NFKB1
		GO:0008284| positive regulation of cell proliferation	RARG;IL5
		GO:0043068| positive regulation of programmed cell death	TNF;RARG
		GO:0006355| regulation of transcription, DNA-dependent	NFKB1;RARG
246:[DB02466	DB00041]
	DB02466|4-[3-Oxo-3-(5,5,8,8-Tetramethyl-5,6,7,8-Tetrahydro-Naphthalen-2-Yl)-Propenyl]-Benzoic Acid	RARG
	DB00041|Aldesleukin	IL2RB;IL2RA;IL2RG;PTGS2;PLA2G4A;CYP3A4;XDH;CYP2E1
	common genes	
	common pathways
		GO:0008285| negative regulation of cell proliferation	PTGS2;RARG
		GO:0008284| positive regulation of cell proliferation	PTGS2;RARG
		GO:0043065| positive regulation of apoptotic process	PTGS2;RARG
		GO:0043066| negative regulation of apoptotic process	RARG;IL2RB;PTGS2
247:[DB02466	DB09555]
	DB02466|4-[3-Oxo-3-(5,5,8,8-Tetramethyl-5,6,7,8-Tetrahydro-Naphthalen-2-Yl)-Propenyl]-Benzoic Acid	RARG
	DB09555|Dexchlorpheniramine maleate	HRH1;CYP2D6;CYP3A4;SLC22A1;SLC22A2
	common genes	
	common pathways
248:[DB02466	DB00379]
	DB02466|4-[3-Oxo-3-(5,5,8,8-Tetramethyl-5,6,7,8-Tetrahydro-Naphthalen-2-Yl)-Propenyl]-Benzoic Acid	RARG
	DB00379|Mexiletine	SCN5A;AHR;CYP1A2;CYP2D6;CYP2B6;CYP2E1;CYP3A4
	common genes	
	common pathways
		GO:0045944| positive regulation of transcription from RNA polymerase II promoter	AHR;RARG
		GO:0006355| regulation of transcription, DNA-dependent	AHR;RARG
		GO:0010468| regulation of gene expression	AHR;RARG;CYP1A2
		GO:0006351| transcription, DNA-dependent	RARG;AHR
249:[DB02466	DB09418]
	DB02466|4-[3-Oxo-3-(5,5,8,8-Tetramethyl-5,6,7,8-Tetrahydro-Naphthalen-2-Yl)-Propenyl]-Benzoic Acid	RARG
	DB09418|Potassium perchlorate	SLC5A5;ALB
	common genes	
	common pathways
		GO:0043066| negative regulation of apoptotic process	ALB;RARG
250:[DB02466	DB00526]
	DB02466|4-[3-Oxo-3-(5,5,8,8-Tetramethyl-5,6,7,8-Tetrahydro-Naphthalen-2-Yl)-Propenyl]-Benzoic Acid	RARG
	DB00526|Oxaliplatin	CYP1A1;CYP1B1;CYP2E1;GSTT1;MT1A;MT2A;MPO;SOD1;GSTP1;GSTM1;NQO1;SLC22A2;SLC31A1;SLC22A3;ABCG2;ABCC2;ATP7B;ATP7A
	common genes	
	common pathways
		GO:0043066| negative regulation of apoptotic process	GSTP1;SOD1;RARG;MPO;NQO1
		GO:0043010| camera-type eye development	RARG;CYP1A1
		GO:0043065| positive regulation of apoptotic process	CYP1B1;SOD1;RARG
		GO:0008285| negative regulation of cell proliferation	RARG;CYP1B1
		GO:0010468| regulation of gene expression	ATP7A;RARG
251:[DB02466	DB01127]
	DB02466|4-[3-Oxo-3-(5,5,8,8-Tetramethyl-5,6,7,8-Tetrahydro-Naphthalen-2-Yl)-Propenyl]-Benzoic Acid	RARG
	DB01127|Econazole	NR1I2;CYP19A1;CYP2E1;CYP3A4
	common genes	
	common pathways
		GO:0006355| regulation of transcription, DNA-dependent	NR1I2;RARG
		GO:0045944| positive regulation of transcription from RNA polymerase II promoter	NR1I2;RARG
		GO:0010628| positive regulation of gene expression	RARG;NR1I2
		GO:0006367| transcription initiation from RNA polymerase II promoter	NR1I2;RARG
		GO:0043401| steroid hormone mediated signaling pathway	RARG;NR1I2
		GO:0006351| transcription, DNA-dependent	RARG;NR1I2
252:[DB02466	DB00195]
	DB02466|4-[3-Oxo-3-(5,5,8,8-Tetramethyl-5,6,7,8-Tetrahydro-Naphthalen-2-Yl)-Propenyl]-Benzoic Acid	RARG
	DB00195|Betaxolol	ADRB1;ADRB2;CYP1A2;CYP2D6
	common genes	
	common pathways
		GO:0010468| regulation of gene expression	RARG;CYP1A2
		GO:0045944| positive regulation of transcription from RNA polymerase II promoter	ADRB2;RARG
253:[DB02466	DB09288]
	DB02466|4-[3-Oxo-3-(5,5,8,8-Tetramethyl-5,6,7,8-Tetrahydro-Naphthalen-2-Yl)-Propenyl]-Benzoic Acid	RARG
	DB09288|Propacetamol	PTGS1;PTGS2;TRPV1;CNR1;BCHE;CYP3A4;CYP2E1;CYP1A2;CYP2D6;UGT1A1;UGT1A6;UGT1A9;UGT2B15;UGT1A10;SULT1A1;SULT1A3;SULT1E1;SULT2A1;NAT2;CYP2C9
	common genes	
	common pathways
		GO:0008284| positive regulation of cell proliferation	PTGS2;RARG
		GO:0043065| positive regulation of apoptotic process	TRPV1;PTGS2;RARG;CNR1
		GO:0043066| negative regulation of apoptotic process	PTGS2;RARG
		GO:0010468| regulation of gene expression	RARG;CYP1A2
		GO:0000122| negative regulation of transcription from RNA polymerase II promoter	RARG;TRPV1
		GO:0008285| negative regulation of cell proliferation	BCHE;PTGS2;RARG
254:[DB02466	DB01363]
	DB02466|4-[3-Oxo-3-(5,5,8,8-Tetramethyl-5,6,7,8-Tetrahydro-Naphthalen-2-Yl)-Propenyl]-Benzoic Acid	RARG
	DB01363|Ephedra	SLC6A3;SLC6A2;ADRA2A;ADRA2B;ADRA2C;MAOA;MAOB;ADRB1;ADRB2;ADRB3;SLC6A4;SLC18A2;SLC18A1
	common genes	
	common pathways
		GO:0010628| positive regulation of gene expression	SLC6A4;RARG
		GO:0071300| cellular response to retinoic acid	SLC6A4;RARG
		GO:0045944| positive regulation of transcription from RNA polymerase II promoter	ADRB2;RARG
		GO:0008284| positive regulation of cell proliferation	RARG;ADRA2A
255:[DB02466	DB14540]
	DB02466|4-[3-Oxo-3-(5,5,8,8-Tetramethyl-5,6,7,8-Tetrahydro-Naphthalen-2-Yl)-Propenyl]-Benzoic Acid	RARG
	DB14540|Hydrocortisone butyrate	ANXA1;NR3C1;HSD11B2;HSD3B1;CYP3A4;CYP3A5;CYP3A7;CYP11B1;CYP11B2;CYP2C8;SHBG;SERPINA6;ABCB1;SLCO1A2;ABCG2;SLC22A8
	common genes	
	common pathways
		GO:0043065| positive regulation of apoptotic process	ANXA1;RARG
		GO:0045944| positive regulation of transcription from RNA polymerase II promoter	RARG;NR3C1
		GO:0006355| regulation of transcription, DNA-dependent	NR3C1;RARG
		GO:0043066| negative regulation of apoptotic process	ANXA1;RARG
		GO:0006367| transcription initiation from RNA polymerase II promoter	NR3C1;RARG
		GO:0000122| negative regulation of transcription from RNA polymerase II promoter	RARG;NR3C1
		GO:0043401| steroid hormone mediated signaling pathway	NR3C1;RARG
		GO:0006351| transcription, DNA-dependent	NR3C1;RARG
256:[DB02466	DB13953]
	DB02466|4-[3-Oxo-3-(5,5,8,8-Tetramethyl-5,6,7,8-Tetrahydro-Naphthalen-2-Yl)-Propenyl]-Benzoic Acid	RARG
	DB13953|Estradiol benzoate	ESR1;NR1I2;ESR2;CHRNA4;NCOA2;GPER1;MT-ATP6;BECN1;HSD17B2;ESRRG;CYP1A2;UGT1A1;CYP3A4;CYP3A5;CYP3A7;CYP1A1;CYP1B1;CYP2C19;CYP2C8;CYP2C9;SHBG;ALB;FABP2;SLC22A2;SLC22A1;SLC22A3;SLCO2B1;SLCO1A2;ABCC10;SLC22A11;ABCG2;SLCO1B1;ABCB1;SLC22A8;SLCO1B3;SLCO1C1;SLCO4A1
	common genes	
	common pathways
		GO:0006367| transcription initiation from RNA polymerase II promoter	ESR1;ESR2;ESRRG;RARG;NR1I2
		GO:0000122| negative regulation of transcription from RNA polymerase II promoter	NCOA2;RARG;ESR1;ESR2
		GO:0010468| regulation of gene expression	RARG;CYP1A2
		GO:0032526| response to retinoic acid	HSD17B2;RARG
		GO:0043401| steroid hormone mediated signaling pathway	ESR1;ESR2;GPER1;ESRRG;NR1I2;RARG
		GO:0008285| negative regulation of cell proliferation	GPER1;CYP1B1;BECN1;RARG
		GO:0006351| transcription, DNA-dependent	ESRRG;NCOA2;NR1I2;RARG;ESR1;ESR2
		GO:0048384| retinoic acid receptor signaling pathway	ESRRG;RARG
		GO:0043065| positive regulation of apoptotic process	GPER1;CYP1B1;RARG
		GO:0045944| positive regulation of transcription from RNA polymerase II promoter	NR1I2;RARG;ESRRG;NCOA2;GPER1;ESR2;ESR1
		GO:0008284| positive regulation of cell proliferation	RARG;GPER1
		GO:0006355| regulation of transcription, DNA-dependent	ESRRG;NCOA2;NR1I2;RARG;ESR1;ESR2
		GO:0010628| positive regulation of gene expression	RARG;NR1I2;GPER1
		GO:0043066| negative regulation of apoptotic process	ALB;RARG;BECN1
		GO:0043010| camera-type eye development	RARG;CYP1A1
257:[DB02466	DB09291]
	DB02466|4-[3-Oxo-3-(5,5,8,8-Tetramethyl-5,6,7,8-Tetrahydro-Naphthalen-2-Yl)-Propenyl]-Benzoic Acid	RARG
	DB09291|Rolapitant	CYP2D6;CYP3A4;ABCG2;ABCB1
	common genes	
	common pathways
258:[DB02466	DB01351]
	DB02466|4-[3-Oxo-3-(5,5,8,8-Tetramethyl-5,6,7,8-Tetrahydro-Naphthalen-2-Yl)-Propenyl]-Benzoic Acid	RARG
	DB01351|Amobarbital	GABRA1;GABRA2;GABRA3;GABRA4;GABRA5;GABRA6;CHRNA4;CHRNA7;GRIA2;GRIK2;CYP2A6
	common genes	
	common pathways
		GO:0008284| positive regulation of cell proliferation	CHRNA7;RARG
259:[DB02466	DB00435]
	DB02466|4-[3-Oxo-3-(5,5,8,8-Tetramethyl-5,6,7,8-Tetrahydro-Naphthalen-2-Yl)-Propenyl]-Benzoic Acid	RARG
	DB00435|Nitric Oxide	GUCY1A2;MT1A;IDO1;ALDH2;CYP1A2;CYP2B6;CYP3A4
	common genes	
	common pathways
		GO:0010468| regulation of gene expression	CYP1A2;RARG
		GO:0043065| positive regulation of apoptotic process	IDO1;RARG
260:[DB02466	DB06652]
	DB02466|4-[3-Oxo-3-(5,5,8,8-Tetramethyl-5,6,7,8-Tetrahydro-Naphthalen-2-Yl)-Propenyl]-Benzoic Acid	RARG
	DB06652|Vicriviroc	CCR5;CYP3A4;CYP3A5;CYP2C9
	common genes	
	common pathways
261:[DB02466	DB06412]
	DB02466|4-[3-Oxo-3-(5,5,8,8-Tetramethyl-5,6,7,8-Tetrahydro-Naphthalen-2-Yl)-Propenyl]-Benzoic Acid	RARG
	DB06412|Oxymetholone	AR;NPPB;MAOA;CYP2D6;SRD5A1;CYP3A4;CYP3A5;CYP3A7;CYP3A43;ALB;SHBG
	common genes	
	common pathways
		GO:0006367| transcription initiation from RNA polymerase II promoter	AR;RARG
		GO:0000122| negative regulation of transcription from RNA polymerase II promoter	RARG;AR
		GO:0010468| regulation of gene expression	RARG;AR
		GO:0048608| reproductive structure development	RARG;AR
		GO:0043401| steroid hormone mediated signaling pathway	RARG;AR
		GO:0008285| negative regulation of cell proliferation	RARG;AR
		GO:0006351| transcription, DNA-dependent	RARG;AR
		GO:0060740| prostate gland epithelium morphogenesis	RARG;AR
		GO:0008284| positive regulation of cell proliferation	RARG;AR
		GO:0045944| positive regulation of transcription from RNA polymerase II promoter	RARG;AR
		GO:0006355| regulation of transcription, DNA-dependent	AR;RARG
		GO:0010628| positive regulation of gene expression	RARG;AR
		GO:0060348| bone development	SRD5A1;RARG
		GO:0043066| negative regulation of apoptotic process	ALB;RARG
		GO:0035264| multicellular organism growth	AR;RARG
262:[DB02466	DB00604]
	DB02466|4-[3-Oxo-3-(5,5,8,8-Tetramethyl-5,6,7,8-Tetrahydro-Naphthalen-2-Yl)-Propenyl]-Benzoic Acid	RARG
	DB00604|Cisapride	HTR4;HTR3A;HTR2A;KCNH2;CYP3A7;CYP3A4;CYP3A5;CYP2A6;CYP2B6;CYP2C19;CYP2C8;CYP2C9;CYP2D6
	common genes	
	common pathways
		GO:0008284| positive regulation of cell proliferation	HTR2A;RARG
263:[DB02466	DB08901]
	DB02466|4-[3-Oxo-3-(5,5,8,8-Tetramethyl-5,6,7,8-Tetrahydro-Naphthalen-2-Yl)-Propenyl]-Benzoic Acid	RARG
	DB08901|Ponatinib	ABL1;BCR;KIT;RET;TEK;FLT3;FGFR1;FGFR2;FGFR3;FGFR4;LCK;SRC;LYN;KDR;PDGFRA;CYP3A4;CYP2C8;CYP2D6;CYP3A5;ABCB1;ABCG2
	common genes	
	common pathways
		GO:0035264| multicellular organism growth	FGFR2;RARG
		GO:0043066| negative regulation of apoptotic process	RARG;KDR;TEK;SRC
		GO:0071300| cellular response to retinoic acid	RARG;LYN;RET;FGFR2
		GO:0060348| bone development	RARG;FGFR2
		GO:0010628| positive regulation of gene expression	SRC;RET;KIT;FGFR4;RARG
		GO:0006355| regulation of transcription, DNA-dependent	RARG;FGFR1;ABL1
		GO:0045944| positive regulation of transcription from RNA polymerase II promoter	FGFR2;RARG
		GO:0008284| positive regulation of cell proliferation	FGFR2;FGFR1;PDGFRA;FLT3;KIT;FGFR4;RARG;LYN;FGFR3;KDR
		GO:0043065| positive regulation of apoptotic process	RARG;ABL1;SRC
		GO:0001843| neural tube closure	RARG;ABL1
		GO:0060349| bone morphogenesis	RARG;FGFR3;FGFR2
		GO:0006351| transcription, DNA-dependent	FGFR1;RARG
		GO:0008285| negative regulation of cell proliferation	LYN;RARG
		GO:0060041| retina development in camera-type eye	RET;RARG
		GO:0048608| reproductive structure development	FGFR2;RARG
		GO:0010468| regulation of gene expression	RARG;FGFR1
		GO:0000122| negative regulation of transcription from RNA polymerase II promoter	RARG;FGFR1;FGFR2
264:[DB02466	DB11581]
	DB02466|4-[3-Oxo-3-(5,5,8,8-Tetramethyl-5,6,7,8-Tetrahydro-Naphthalen-2-Yl)-Propenyl]-Benzoic Acid	RARG
	DB11581|Venetoclax	BCL2;CYP3A4;ABCB1;ABCG2;SLCO1B1
	common genes	
	common pathways
		GO:0008284| positive regulation of cell proliferation	RARG;BCL2
		GO:0043066| negative regulation of apoptotic process	BCL2;RARG
		GO:0010468| regulation of gene expression	RARG;BCL2
		GO:0008285| negative regulation of cell proliferation	RARG;BCL2
265:[DB02466	DB01138]
	DB02466|4-[3-Oxo-3-(5,5,8,8-Tetramethyl-5,6,7,8-Tetrahydro-Naphthalen-2-Yl)-Propenyl]-Benzoic Acid	RARG
	DB01138|Sulfinpyrazone	ABCC2;ABCC1;SLC22A12;NR1I2;CYP2C9;CYP3A4;CYP2B6;CYP2C8;FABP2;ABCC3;ABCC4;ABCC5;ABCC6;ABCC1;ABCC2;ABCB11
	common genes	
	common pathways
		GO:0045944| positive regulation of transcription from RNA polymerase II promoter	RARG;NR1I2
		GO:0006355| regulation of transcription, DNA-dependent	NR1I2;RARG
		GO:0010628| positive regulation of gene expression	RARG;NR1I2
		GO:0006367| transcription initiation from RNA polymerase II promoter	RARG;NR1I2
		GO:0043401| steroid hormone mediated signaling pathway	NR1I2;RARG
		GO:0006351| transcription, DNA-dependent	RARG;NR1I2
266:[DB02466	DB06713]
	DB02466|4-[3-Oxo-3-(5,5,8,8-Tetramethyl-5,6,7,8-Tetrahydro-Naphthalen-2-Yl)-Propenyl]-Benzoic Acid	RARG
	DB06713|Norelgestromin	PGR;ALB;AR;STS;CYP3A4
	common genes	
	common pathways
		GO:0043066| negative regulation of apoptotic process	ALB;RARG
		GO:0035264| multicellular organism growth	RARG;AR
		GO:0010628| positive regulation of gene expression	RARG;AR
		GO:0008284| positive regulation of cell proliferation	RARG;AR
		GO:0045944| positive regulation of transcription from RNA polymerase II promoter	PGR;AR;RARG
		GO:0006355| regulation of transcription, DNA-dependent	RARG;PGR;AR
		GO:0060740| prostate gland epithelium morphogenesis	RARG;AR
		GO:0006351| transcription, DNA-dependent	RARG;AR;PGR
		GO:0043401| steroid hormone mediated signaling pathway	RARG;PGR;AR
		GO:0008285| negative regulation of cell proliferation	RARG;AR
		GO:0010468| regulation of gene expression	AR;RARG
		GO:0048608| reproductive structure development	RARG;AR
		GO:0006367| transcription initiation from RNA polymerase II promoter	AR;PGR;RARG
		GO:0000122| negative regulation of transcription from RNA polymerase II promoter	AR;RARG
267:[DB02466	DB00637]
	DB02466|4-[3-Oxo-3-(5,5,8,8-Tetramethyl-5,6,7,8-Tetrahydro-Naphthalen-2-Yl)-Propenyl]-Benzoic Acid	RARG
	DB00637|Astemizole	HRH1;KCNH2;KCNH1;MAPT;CYP3A4;CYP3A5;CYP3A7;CYP2D6;CYP2J2;ABCB1;ABCB11
	common genes	
	common pathways
268:[DB02466	DB01252]
	DB02466|4-[3-Oxo-3-(5,5,8,8-Tetramethyl-5,6,7,8-Tetrahydro-Naphthalen-2-Yl)-Propenyl]-Benzoic Acid	RARG
	DB01252|Mitiglinide	ABCC8;PPARG;UGT1A3;UGT2B7
	common genes	
	common pathways
		GO:0032526| response to retinoic acid	RARG;PPARG
		GO:0006367| transcription initiation from RNA polymerase II promoter	PPARG;RARG
		GO:0000122| negative regulation of transcription from RNA polymerase II promoter	PPARG;RARG
		GO:0006351| transcription, DNA-dependent	RARG;PPARG
		GO:0043401| steroid hormone mediated signaling pathway	PPARG;RARG
		GO:0008285| negative regulation of cell proliferation	RARG;PPARG
		GO:0045944| positive regulation of transcription from RNA polymerase II promoter	RARG;PPARG
		GO:0006355| regulation of transcription, DNA-dependent	PPARG;RARG
		GO:0043065| positive regulation of apoptotic process	PPARG;RARG
		GO:0071300| cellular response to retinoic acid	PPARG;RARG
269:[DB02466	DB00814]
	DB02466|4-[3-Oxo-3-(5,5,8,8-Tetramethyl-5,6,7,8-Tetrahydro-Naphthalen-2-Yl)-Propenyl]-Benzoic Acid	RARG
	DB00814|Meloxicam	PTGS2;PTGS1;CYP2C9;CYP3A4;PGD;CYP2C8;ABCC4
	common genes	
	common pathways
		GO:0008284| positive regulation of cell proliferation	RARG;PTGS2
		GO:0043065| positive regulation of apoptotic process	RARG;PTGS2
		GO:0043066| negative regulation of apoptotic process	PTGS2;RARG
		GO:0008285| negative regulation of cell proliferation	PTGS2;RARG
270:[DB02466	DB01254]
	DB02466|4-[3-Oxo-3-(5,5,8,8-Tetramethyl-5,6,7,8-Tetrahydro-Naphthalen-2-Yl)-Propenyl]-Benzoic Acid	RARG
	DB01254|Dasatinib	ABL1;SRC;EPHA2;LCK;YES1;KIT;PDGFRB;STAT5B;ABL2;FYN;BTK;NR4A3;BCR;CSK;EPHA5;EPHB4;FGR;FRK;HSPA8;LYN;MAPK14;PPAT;CYP3A4;CYP1A1;CYP1A2;CYP1B1;CYP3A5;FMO3;ABCB1;ABCG2
	common genes	
	common pathways
		GO:0008285| negative regulation of cell proliferation	CSK;LYN;RARG;FRK;CYP1B1
		GO:0043401| steroid hormone mediated signaling pathway	NR4A3;RARG
		GO:0001843| neural tube closure	RARG;ABL1
		GO:0006351| transcription, DNA-dependent	HSPA8;MAPK14;NR4A3;RARG;BTK;STAT5B
		GO:0000122| negative regulation of transcription from RNA polymerase II promoter	FRK;RARG;NR4A3
		GO:0006367| transcription initiation from RNA polymerase II promoter	NR4A3;RARG
		GO:0010468| regulation of gene expression	CYP1A2;RARG
		GO:0032526| response to retinoic acid	RARG;PDGFRB
		GO:0071300| cellular response to retinoic acid	YES1;ABL2;RARG;LYN
		GO:0010628| positive regulation of gene expression	RARG;KIT;SRC;MAPK14
		GO:0043010| camera-type eye development	RARG;CYP1A1
		GO:0043066| negative regulation of apoptotic process	SRC;PDGFRB;STAT5B;NR4A3;RARG
		GO:0043065| positive regulation of apoptotic process	RARG;SRC;ABL1;PDGFRB;CYP1B1
		GO:0006355| regulation of transcription, DNA-dependent	STAT5B;BTK;NR4A3;RARG;MAPK14;ABL1;HSPA8
		GO:0045944| positive regulation of transcription from RNA polymerase II promoter	MAPK14;YES1;STAT5B;RARG;NR4A3
		GO:0008284| positive regulation of cell proliferation	STAT5B;LYN;KIT;RARG;PDGFRB
271:[DB02466	DB01059]
	DB02466|4-[3-Oxo-3-(5,5,8,8-Tetramethyl-5,6,7,8-Tetrahydro-Naphthalen-2-Yl)-Propenyl]-Benzoic Acid	RARG
	DB01059|Norfloxacin	parC;gyrA;TOP2A;CYP1A2;CYP3A4;CYP3A5;CYP3A7;CYP1A1;SLC22A5;SLC22A6
	common genes	
	common pathways
		GO:0010468| regulation of gene expression	CYP1A2;RARG
		GO:0043010| camera-type eye development	RARG;CYP1A1
		GO:0045944| positive regulation of transcription from RNA polymerase II promoter	RARG;TOP2A
		GO:0043065| positive regulation of apoptotic process	RARG;TOP2A
272:[DB02466	DB05303]
	DB02466|4-[3-Oxo-3-(5,5,8,8-Tetramethyl-5,6,7,8-Tetrahydro-Naphthalen-2-Yl)-Propenyl]-Benzoic Acid	RARG
	DB05303|OMS-103HP	TNF;IL1R1
	common genes	
	common pathways
		GO:0043065| positive regulation of apoptotic process	RARG;TNF
		GO:0045944| positive regulation of transcription from RNA polymerase II promoter	RARG;TNF
		GO:0043068| positive regulation of programmed cell death	RARG;TNF
		GO:0010628| positive regulation of gene expression	TNF;RARG
		GO:0000122| negative regulation of transcription from RNA polymerase II promoter	TNF;RARG
273:[DB02466	DB00338]
	DB02466|4-[3-Oxo-3-(5,5,8,8-Tetramethyl-5,6,7,8-Tetrahydro-Naphthalen-2-Yl)-Propenyl]-Benzoic Acid	RARG
	DB00338|Omeprazole	ATP4A;AHR;CYP1A1;CYP1A2;CYP1B1;CYP2C8;CYP2C9;CYP2C18;CYP2D6;CYP3A4;CYP11A1;CYP2C19;ABCG2;ABCC3;ABCB1
	common genes	
	common pathways
		GO:0006355| regulation of transcription, DNA-dependent	AHR;RARG
		GO:0045944| positive regulation of transcription from RNA polymerase II promoter	RARG;AHR
		GO:0043065| positive regulation of apoptotic process	CYP1B1;RARG
		GO:0043010| camera-type eye development	CYP1A1;RARG
		GO:0010468| regulation of gene expression	RARG;AHR;CYP1A2
		GO:0006351| transcription, DNA-dependent	RARG;AHR
		GO:0008285| negative regulation of cell proliferation	CYP1B1;RARG
274:[DB02466	DB09146]
	DB02466|4-[3-Oxo-3-(5,5,8,8-Tetramethyl-5,6,7,8-Tetrahydro-Naphthalen-2-Yl)-Propenyl]-Benzoic Acid	RARG
	DB09146|Iron saccharate	HBA1;TF
	common genes	
	common pathways
275:[DB02466	DB00533]
	DB02466|4-[3-Oxo-3-(5,5,8,8-Tetramethyl-5,6,7,8-Tetrahydro-Naphthalen-2-Yl)-Propenyl]-Benzoic Acid	RARG
	DB00533|Rofecoxib	PTGS2;ELN;CYP1A2;CYP3A4;PTGS1;CYP2C8;CYP2C9;ABCC4
	common genes	
	common pathways
		GO:0008285| negative regulation of cell proliferation	PTGS2;RARG
		GO:0010468| regulation of gene expression	CYP1A2;RARG
		GO:0043066| negative regulation of apoptotic process	RARG;PTGS2
		GO:0008284| positive regulation of cell proliferation	RARG;PTGS2
		GO:0043065| positive regulation of apoptotic process	RARG;PTGS2
276:[DB02466	DB00083]
	DB02466|4-[3-Oxo-3-(5,5,8,8-Tetramethyl-5,6,7,8-Tetrahydro-Naphthalen-2-Yl)-Propenyl]-Benzoic Acid	RARG
	DB00083|Botulinum Toxin Type A	SNAP25;RHOB
	common genes	
	common pathways
		GO:0043065| positive regulation of apoptotic process	RARG;RHOB
277:[DB02466	DB06772]
	DB02466|4-[3-Oxo-3-(5,5,8,8-Tetramethyl-5,6,7,8-Tetrahydro-Naphthalen-2-Yl)-Propenyl]-Benzoic Acid	RARG
	DB06772|Cabazitaxel	TUBA4A;TUBB1;CYP3A4;CYP3A5;CYP2C8;ABCB1;ABCG2;SLCO1B1;SLCO1B3
	common genes	
	common pathways
278:[DB02466	DB01395]
	DB02466|4-[3-Oxo-3-(5,5,8,8-Tetramethyl-5,6,7,8-Tetrahydro-Naphthalen-2-Yl)-Propenyl]-Benzoic Acid	RARG
	DB01395|Drospirenone	PGR;NR3C2;AR;PTGS2;BCHE;CYP3A4
	common genes	
	common pathways
		GO:0006351| transcription, DNA-dependent	RARG;PGR;NR3C2;AR
		GO:0043401| steroid hormone mediated signaling pathway	RARG;AR;PGR;NR3C2
		GO:0008285| negative regulation of cell proliferation	RARG;BCHE;PTGS2;AR
		GO:0010468| regulation of gene expression	RARG;AR
		GO:0048608| reproductive structure development	AR;RARG
		GO:0006367| transcription initiation from RNA polymerase II promoter	RARG;AR;NR3C2;PGR
		GO:0000122| negative regulation of transcription from RNA polymerase II promoter	AR;RARG
		GO:0043066| negative regulation of apoptotic process	PTGS2;RARG
		GO:0035264| multicellular organism growth	AR;RARG
		GO:0010628| positive regulation of gene expression	RARG;AR
		GO:0008284| positive regulation of cell proliferation	RARG;PTGS2;AR
		GO:0045944| positive regulation of transcription from RNA polymerase II promoter	RARG;AR;PGR
		GO:0006355| regulation of transcription, DNA-dependent	AR;NR3C2;PGR;RARG
		GO:0060740| prostate gland epithelium morphogenesis	AR;RARG
		GO:0043065| positive regulation of apoptotic process	RARG;PTGS2
279:[DB02466	DB01126]
	DB02466|4-[3-Oxo-3-(5,5,8,8-Tetramethyl-5,6,7,8-Tetrahydro-Naphthalen-2-Yl)-Propenyl]-Benzoic Acid	RARG
	DB01126|Dutasteride	SRD5A2;SRD5A1;CYP3A4
	common genes	
	common pathways
		GO:0060348| bone development	SRD5A1;RARG;SRD5A2
280:[DB02466	DB06370]
	DB02466|4-[3-Oxo-3-(5,5,8,8-Tetramethyl-5,6,7,8-Tetrahydro-Naphthalen-2-Yl)-Propenyl]-Benzoic Acid	RARG
	DB06370|Indisulam	CYP2C9;CYP3A4;CYP2E1;CYP2D6
	common genes	
	common pathways
281:[DB02466	DB09389]
	DB02466|4-[3-Oxo-3-(5,5,8,8-Tetramethyl-5,6,7,8-Tetrahydro-Naphthalen-2-Yl)-Propenyl]-Benzoic Acid	RARG
	DB09389|Norgestrel	PGR;SRD5A1;AR;CYP3A4;CYP19A1
	common genes	
	common pathways
		GO:0060348| bone development	RARG;SRD5A1
		GO:0010628| positive regulation of gene expression	RARG;AR
		GO:0035264| multicellular organism growth	RARG;AR
		GO:0060740| prostate gland epithelium morphogenesis	RARG;AR
		GO:0006355| regulation of transcription, DNA-dependent	RARG;AR;PGR
		GO:0008284| positive regulation of cell proliferation	RARG;AR
		GO:0045944| positive regulation of transcription from RNA polymerase II promoter	RARG;PGR;AR
		GO:0008285| negative regulation of cell proliferation	AR;RARG
		GO:0043401| steroid hormone mediated signaling pathway	RARG;AR;PGR
		GO:0006351| transcription, DNA-dependent	RARG;AR;PGR
		GO:0000122| negative regulation of transcription from RNA polymerase II promoter	AR;RARG
		GO:0006367| transcription initiation from RNA polymerase II promoter	AR;PGR;RARG
		GO:0048608| reproductive structure development	AR;RARG
		GO:0010468| regulation of gene expression	AR;RARG
282:[DB02466	DB08807]
	DB02466|4-[3-Oxo-3-(5,5,8,8-Tetramethyl-5,6,7,8-Tetrahydro-Naphthalen-2-Yl)-Propenyl]-Benzoic Acid	RARG
	DB08807|Bopindolol	ADRB1;ADRB2;HTR1A;HTR1B;ADRB3;CYP2D6
	common genes	
	common pathways
		GO:0045944| positive regulation of transcription from RNA polymerase II promoter	RARG;ADRB2
		GO:0008284| positive regulation of cell proliferation	HTR1A;RARG
283:[DB02466	DB11130]
	DB02466|4-[3-Oxo-3-(5,5,8,8-Tetramethyl-5,6,7,8-Tetrahydro-Naphthalen-2-Yl)-Propenyl]-Benzoic Acid	RARG
	DB11130|Opium	OPRD1;OPRK1;OPRM1;CYP2D6;CYP3A4;ALB;B2M
	common genes	
	common pathways
		GO:0008285| negative regulation of cell proliferation	OPRM1;RARG
		GO:0043066| negative regulation of apoptotic process	ALB;RARG
284:[DB02466	DB06734]
	DB02466|4-[3-Oxo-3-(5,5,8,8-Tetramethyl-5,6,7,8-Tetrahydro-Naphthalen-2-Yl)-Propenyl]-Benzoic Acid	RARG
	DB06734|Bafilomycin B1	ATP6V1A
	common genes	
	common pathways
285:[DB02466	DB00589]
	DB02466|4-[3-Oxo-3-(5,5,8,8-Tetramethyl-5,6,7,8-Tetrahydro-Naphthalen-2-Yl)-Propenyl]-Benzoic Acid	RARG
	DB00589|Lisuride	DRD2;DRD3;DRD4;DRD1;DRD5;HTR1A;HTR1D;HTR2B;HTR2A;HTR2C;HTR1B;ADRA2A;ADRA2B;ADRA2C;HTR7;CYP2D6;CYP3A4
	common genes	
	common pathways
		GO:0008284| positive regulation of cell proliferation	ADRA2A;HTR1A;HTR2B;DRD3;RARG;HTR2A
		GO:0045944| positive regulation of transcription from RNA polymerase II promoter	DRD2;DRD3;RARG
		GO:0010628| positive regulation of gene expression	DRD1;RARG
		GO:0043066| negative regulation of apoptotic process	HTR2B;RARG
		GO:0000122| negative regulation of transcription from RNA polymerase II promoter	DRD3;RARG
		GO:0008285| negative regulation of cell proliferation	RARG;DRD2
286:[DB02466	DB01200]
	DB02466|4-[3-Oxo-3-(5,5,8,8-Tetramethyl-5,6,7,8-Tetrahydro-Naphthalen-2-Yl)-Propenyl]-Benzoic Acid	RARG
	DB01200|Bromocriptine	DRD2;DRD3;HTR1D;ADRA2A;HTR1A;ADRA2C;ADRA2B;HTR2B;DRD4;HTR2A;HTR1B;HTR2C;DRD5;DRD1;ADRA1A;ADRA1B;ADRA1D;HTR7;CYP3A4;ABCB1
	common genes	
	common pathways
		GO:0008285| negative regulation of cell proliferation	ADRA1A;DRD2;RARG
		GO:0000122| negative regulation of transcription from RNA polymerase II promoter	RARG;DRD3
		GO:0043066| negative regulation of apoptotic process	HTR2B;RARG
		GO:0010628| positive regulation of gene expression	RARG;DRD1
		GO:0008284| positive regulation of cell proliferation	ADRA2A;HTR2B;HTR1A;ADRA1D;DRD3;HTR2A;RARG
		GO:0045944| positive regulation of transcription from RNA polymerase II promoter	DRD2;RARG;DRD3
287:[DB02466	DB01240]
	DB02466|4-[3-Oxo-3-(5,5,8,8-Tetramethyl-5,6,7,8-Tetrahydro-Naphthalen-2-Yl)-Propenyl]-Benzoic Acid	RARG
	DB01240|Epoprostenol	P2RY12;PTGIR;PTGIS
	common genes	
	common pathways
		GO:0045596| negative regulation of cell differentiation	RARG;P2RY12
288:[DB02466	DB05039]
	DB02466|4-[3-Oxo-3-(5,5,8,8-Tetramethyl-5,6,7,8-Tetrahydro-Naphthalen-2-Yl)-Propenyl]-Benzoic Acid	RARG
	DB05039|Indacaterol	ADRB2;CYP3A4;UGT1A1;ABCB1
	common genes	
	common pathways
		GO:0045944| positive regulation of transcription from RNA polymerase II promoter	RARG;ADRB2
289:[DB02466	DB04825]
	DB02466|4-[3-Oxo-3-(5,5,8,8-Tetramethyl-5,6,7,8-Tetrahydro-Naphthalen-2-Yl)-Propenyl]-Benzoic Acid	RARG
	DB04825|Prenylamine	CALM1;MYLK2;CYP3A4
	common genes	
	common pathways
		GO:0010628| positive regulation of gene expression	RARG;MYLK2
290:[DB02466	DB09029]
	DB02466|4-[3-Oxo-3-(5,5,8,8-Tetramethyl-5,6,7,8-Tetrahydro-Naphthalen-2-Yl)-Propenyl]-Benzoic Acid	RARG
	DB09029|Secukinumab	IL17A
	common genes	
	common pathways
		GO:0045944| positive regulation of transcription from RNA polymerase II promoter	IL17A;RARG
291:[DB02466	DB00836]
	DB02466|4-[3-Oxo-3-(5,5,8,8-Tetramethyl-5,6,7,8-Tetrahydro-Naphthalen-2-Yl)-Propenyl]-Benzoic Acid	RARG
	DB00836|Loperamide	OPRM1;OPRD1;OPRK1;CACNA1A;POMC;CALM1;NR1I3;CYP3A4;CYP2C8;CYP2B6;CYP2D6;ABCB1
	common genes	
	common pathways
		GO:0006351| transcription, DNA-dependent	NR1I3;RARG
		GO:0043401| steroid hormone mediated signaling pathway	RARG;NR1I3
		GO:0008285| negative regulation of cell proliferation	RARG;OPRM1
		GO:0006367| transcription initiation from RNA polymerase II promoter	RARG;NR1I3
		GO:0045944| positive regulation of transcription from RNA polymerase II promoter	NR1I3;POMC;RARG
		GO:0006355| regulation of transcription, DNA-dependent	RARG;NR1I3
292:[DB02466	DB12332]
	DB02466|4-[3-Oxo-3-(5,5,8,8-Tetramethyl-5,6,7,8-Tetrahydro-Naphthalen-2-Yl)-Propenyl]-Benzoic Acid	RARG
	DB12332|Rucaparib	PARP1;PARP2;PARP3;CYP2D6;CYP1A2;CYP3A4;CYP3A5;CYP3A7;CYP3A43;CYP2C19;CYP2C9;CYP2C8;UGT1A1;ABCB1;ABCG2;SLC47A1;SLC47A2;SLC22A1;ABCC4;SLCO1B1;SLCO1B3;SLC22A6;SLC22A8
	common genes	
	common pathways
		GO:0045944| positive regulation of transcription from RNA polymerase II promoter	RARG;PARP1
		GO:0006355| regulation of transcription, DNA-dependent	RARG;PARP1
		GO:0006351| transcription, DNA-dependent	RARG;PARP1
		GO:0010468| regulation of gene expression	RARG;CYP1A2
		GO:0000122| negative regulation of transcription from RNA polymerase II promoter	RARG;PARP1
293:[DB02466	DB14635]
	DB02466|4-[3-Oxo-3-(5,5,8,8-Tetramethyl-5,6,7,8-Tetrahydro-Naphthalen-2-Yl)-Propenyl]-Benzoic Acid	RARG
	DB14635|Curcumin sulfate	PPARG;VDR;ABCC5;CBR1;GSTP1;CYP2C9;CYP3A4;CYP2B6;CYP1A2;CYP2D6;GSTA1;GSTM1;GSTP1;ABCB1
	common genes	
	common pathways
		GO:0045944| positive regulation of transcription from RNA polymerase II promoter	PPARG;RARG;VDR
		GO:0006355| regulation of transcription, DNA-dependent	VDR;RARG;PPARG
		GO:0043065| positive regulation of apoptotic process	PPARG;RARG
		GO:0043066| negative regulation of apoptotic process	RARG;GSTP1
		GO:0010628| positive regulation of gene expression	RARG;VDR
		GO:0071300| cellular response to retinoic acid	RARG;PPARG
		GO:0010468| regulation of gene expression	RARG;CYP1A2
		GO:0032526| response to retinoic acid	RARG;PPARG
		GO:0006367| transcription initiation from RNA polymerase II promoter	PPARG;RARG;VDR
		GO:0000122| negative regulation of transcription from RNA polymerase II promoter	VDR;RARG;PPARG
		GO:0006351| transcription, DNA-dependent	PPARG;VDR;RARG
		GO:0043401| steroid hormone mediated signaling pathway	PPARG;VDR;RARG
		GO:0008285| negative regulation of cell proliferation	PPARG;RARG;VDR
294:[DB02466	DB00877]
	DB02466|4-[3-Oxo-3-(5,5,8,8-Tetramethyl-5,6,7,8-Tetrahydro-Naphthalen-2-Yl)-Propenyl]-Benzoic Acid	RARG
	DB00877|Sirolimus	MTOR;FKBP1A;FGF2;CYP3A4;CYP3A5;CYP3A7;ABCB1;SLCO1B1;SLC47A1
	common genes	
	common pathways
		GO:0031641| regulation of myelination	MTOR;RARG
		GO:0008284| positive regulation of cell proliferation	RARG;FGF2
		GO:0045944| positive regulation of transcription from RNA polymerase II promoter	FGF2;RARG
		GO:0008361| regulation of cell size	RARG;MTOR
		GO:0010628| positive regulation of gene expression	MTOR;RARG
		GO:0035264| multicellular organism growth	MTOR;RARG
295:[DB02466	DB11712]
	DB02466|4-[3-Oxo-3-(5,5,8,8-Tetramethyl-5,6,7,8-Tetrahydro-Naphthalen-2-Yl)-Propenyl]-Benzoic Acid	RARG
	DB11712|Tezacaftor	CFTR;CYP3A4;CYP3A5;ALB
	common genes	
	common pathways
		GO:0043066| negative regulation of apoptotic process	ALB;RARG
296:[DB02466	DB06212]
	DB02466|4-[3-Oxo-3-(5,5,8,8-Tetramethyl-5,6,7,8-Tetrahydro-Naphthalen-2-Yl)-Propenyl]-Benzoic Acid	RARG
	DB06212|Tolvaptan	AVPR2;AVPR1A;CYP3A4;ABCB1
	common genes	
	common pathways
		GO:0010628| positive regulation of gene expression	RARG;AVPR2
		GO:0008284| positive regulation of cell proliferation	AVPR1A;AVPR2;RARG
297:[DB02466	DB05668]
	DB02466|4-[3-Oxo-3-(5,5,8,8-Tetramethyl-5,6,7,8-Tetrahydro-Naphthalen-2-Yl)-Propenyl]-Benzoic Acid	RARG
	DB05668|Palifosfamide	DNMT1
	common genes	
	common pathways
		GO:0010468| regulation of gene expression	DNMT1;RARG
		GO:0000122| negative regulation of transcription from RNA polymerase II promoter	DNMT1;RARG
		GO:0006351| transcription, DNA-dependent	DNMT1;RARG
		GO:0006355| regulation of transcription, DNA-dependent	RARG;DNMT1
		GO:0010628| positive regulation of gene expression	RARG;DNMT1
298:[DB02466	DB01102]
	DB02466|4-[3-Oxo-3-(5,5,8,8-Tetramethyl-5,6,7,8-Tetrahydro-Naphthalen-2-Yl)-Propenyl]-Benzoic Acid	RARG
	DB01102|Arbutamine	ADRB1;ADRB2;ADRB3
	common genes	
	common pathways
		GO:0045944| positive regulation of transcription from RNA polymerase II promoter	ADRB2;RARG
299:[DB02466	DB00655]
	DB02466|4-[3-Oxo-3-(5,5,8,8-Tetramethyl-5,6,7,8-Tetrahydro-Naphthalen-2-Yl)-Propenyl]-Benzoic Acid	RARG
	DB00655|Estrone	ESR1;ESR2;AR;CYP19A1;SHBG;CYP1A1;CYP1A2;CYP3A4;CYP1B1;CYP2B6;CYP2C9;CYP2E1;CYP3A5;CYP4A11;ALB;SLCO2B1;ABCB1;SLCO1A2;ABCG2;SLCO1B1;SLC22A8
	common genes	
	common pathways
		GO:0048608| reproductive structure development	RARG;AR
		GO:0010468| regulation of gene expression	CYP1A2;AR;RARG
		GO:0000122| negative regulation of transcription from RNA polymerase II promoter	ESR2;ESR1;AR;RARG
		GO:0006367| transcription initiation from RNA polymerase II promoter	RARG;AR;ESR1;ESR2
		GO:0006351| transcription, DNA-dependent	AR;ESR1;ESR2;RARG
		GO:0008285| negative regulation of cell proliferation	CYP1B1;AR;RARG
		GO:0043401| steroid hormone mediated signaling pathway	RARG;AR;ESR2;ESR1
		GO:0006355| regulation of transcription, DNA-dependent	ESR1;ESR2;AR;RARG
		GO:0045944| positive regulation of transcription from RNA polymerase II promoter	RARG;AR;ESR1;ESR2
		GO:0008284| positive regulation of cell proliferation	RARG;AR
		GO:0043065| positive regulation of apoptotic process	RARG;CYP1B1
		GO:0060740| prostate gland epithelium morphogenesis	RARG;AR
		GO:0043010| camera-type eye development	CYP1A1;RARG
		GO:0035264| multicellular organism growth	RARG;AR
		GO:0043066| negative regulation of apoptotic process	RARG;ALB
		GO:0010628| positive regulation of gene expression	RARG;AR
300:[DB02466	DB00696]
	DB02466|4-[3-Oxo-3-(5,5,8,8-Tetramethyl-5,6,7,8-Tetrahydro-Naphthalen-2-Yl)-Propenyl]-Benzoic Acid	RARG
	DB00696|Ergotamine	HTR1D;HTR1B;HTR2A;DRD2;ADRA1A;ADRA1B;ADRA1D;ADRA2A;ADRA2B;SLC6A2;DRD1;DRD5;HTR1A;HTR1F;HTR2C;HTR2B;CYP3A4;ABCB1
	common genes	
	common pathways
		GO:0008285| negative regulation of cell proliferation	RARG;ADRA1A;DRD2
		GO:0010628| positive regulation of gene expression	RARG;DRD1
		GO:0043066| negative regulation of apoptotic process	RARG;HTR2B
		GO:0008284| positive regulation of cell proliferation	HTR1A;HTR2B;ADRA1D;ADRA2A;RARG;HTR2A
		GO:0045944| positive regulation of transcription from RNA polymerase II promoter	RARG;DRD2
301:[DB02466	DB05087]
	DB02466|4-[3-Oxo-3-(5,5,8,8-Tetramethyl-5,6,7,8-Tetrahydro-Naphthalen-2-Yl)-Propenyl]-Benzoic Acid	RARG
	DB05087|Ganaxolone	GABRA1;GABRA2;GABRA3;GABRA4;GABRA5;GABRA6
	common genes	
	common pathways
302:[DB02466	DB04840]
	DB02466|4-[3-Oxo-3-(5,5,8,8-Tetramethyl-5,6,7,8-Tetrahydro-Naphthalen-2-Yl)-Propenyl]-Benzoic Acid	RARG
	DB04840|Debrisoquin	SLC6A2;CYP2D6;CYP1A1;ABCB1
	common genes	
	common pathways
		GO:0043010| camera-type eye development	RARG;CYP1A1
303:[DB02466	DB01219]
	DB02466|4-[3-Oxo-3-(5,5,8,8-Tetramethyl-5,6,7,8-Tetrahydro-Naphthalen-2-Yl)-Propenyl]-Benzoic Acid	RARG
	DB01219|Dantrolene	RYR1;CYP3A4
	common genes	
	common pathways
304:[DB02466	DB00845]
	DB02466|4-[3-Oxo-3-(5,5,8,8-Tetramethyl-5,6,7,8-Tetrahydro-Naphthalen-2-Yl)-Propenyl]-Benzoic Acid	RARG
	DB00845|Clofazimine	ABCB11;CYP3A4;ABCB11;ABCB1
	common genes	
	common pathways
305:[DB02466	DB09065]
	DB02466|4-[3-Oxo-3-(5,5,8,8-Tetramethyl-5,6,7,8-Tetrahydro-Naphthalen-2-Yl)-Propenyl]-Benzoic Acid	RARG
	DB09065|Cobicistat	CYP2D6;CYP3A4;CYP3A5;CYP3A7;CYP3A43;ABCB1;ABCG2;SLCO1B1;SLCO1B3
	common genes	
	common pathways
306:[DB02466	DB09166]
	DB02466|4-[3-Oxo-3-(5,5,8,8-Tetramethyl-5,6,7,8-Tetrahydro-Naphthalen-2-Yl)-Propenyl]-Benzoic Acid	RARG
	DB09166|Etizolam	GABRA1;GABRA2;GABRA3;GABRG2;PTAFR;CYP3A4;CYP2C18;CYP2C19
	common genes	
	common pathways
307:[DB02466	DB00782]
	DB02466|4-[3-Oxo-3-(5,5,8,8-Tetramethyl-5,6,7,8-Tetrahydro-Naphthalen-2-Yl)-Propenyl]-Benzoic Acid	RARG
	DB00782|Propantheline	CHRM1
	common genes	
	common pathways
		GO:0008284| positive regulation of cell proliferation	RARG;CHRM1
308:[DB02466	DB14508]
	DB02466|4-[3-Oxo-3-(5,5,8,8-Tetramethyl-5,6,7,8-Tetrahydro-Naphthalen-2-Yl)-Propenyl]-Benzoic Acid	RARG
	DB14508|Lithium succinate	IMPA2;IMPA1;GSK3B;GRIA3
	common genes	
	common pathways
		GO:0043066| negative regulation of apoptotic process	GSK3B;RARG
		GO:0060070| canonical Wnt receptor signaling pathway	RARG;GSK3B
		GO:0010628| positive regulation of gene expression	RARG;GSK3B
309:[DB02466	DB00502]
	DB02466|4-[3-Oxo-3-(5,5,8,8-Tetramethyl-5,6,7,8-Tetrahydro-Naphthalen-2-Yl)-Propenyl]-Benzoic Acid	RARG
	DB00502|Haloperidol	DRD2;DRD1;GRIN2B;HTR2A;DRD3;MCHR1;SLC18A2;CYP3A5;CYP3A7;CYP1A2;CYP2D6;CYP3A4;CBR1;UGT1A9;CYP1A1;CYP2C19;CYP2C9;ABCB1
	common genes	
	common pathways
		GO:0008285| negative regulation of cell proliferation	DRD2;RARG
		GO:0010468| regulation of gene expression	CYP1A2;RARG
		GO:0000122| negative regulation of transcription from RNA polymerase II promoter	RARG;DRD3
		GO:0043010| camera-type eye development	RARG;CYP1A1
		GO:0010628| positive regulation of gene expression	DRD1;RARG
		GO:0008284| positive regulation of cell proliferation	DRD3;RARG;HTR2A
		GO:0045944| positive regulation of transcription from RNA polymerase II promoter	RARG;DRD3;DRD2
310:[DB02466	DB00503]
	DB02466|4-[3-Oxo-3-(5,5,8,8-Tetramethyl-5,6,7,8-Tetrahydro-Naphthalen-2-Yl)-Propenyl]-Benzoic Acid	RARG
	DB00503|Ritonavir	pol;NR1I2;CYP2D6;CYP2C9;CYP2C19;CYP2B6;CYP2C8;CYP1A2;CYP2E1;CYP3A4;CYP3A5;CYP3A7;CYP3A43;UGT1A1;ALB;ABCB1;ABCC1;SLCO1A2;ABCC2;ABCG2;SLCO1B1;SLCO2B1;ABCB11
	common genes	
	common pathways
		GO:0043066| negative regulation of apoptotic process	ALB;RARG
		GO:0010628| positive regulation of gene expression	RARG;NR1I2
		GO:0006355| regulation of transcription, DNA-dependent	RARG;NR1I2
		GO:0045944| positive regulation of transcription from RNA polymerase II promoter	RARG;NR1I2
		GO:0006351| transcription, DNA-dependent	RARG;NR1I2
		GO:0043401| steroid hormone mediated signaling pathway	NR1I2;RARG
		GO:0010468| regulation of gene expression	CYP1A2;RARG
		GO:0006367| transcription initiation from RNA polymerase II promoter	NR1I2;RARG
311:[DB02466	DB08838]
	DB02466|4-[3-Oxo-3-(5,5,8,8-Tetramethyl-5,6,7,8-Tetrahydro-Naphthalen-2-Yl)-Propenyl]-Benzoic Acid	RARG
	DB08838|Agmatine	ADRA2C;NISCH;CHRNA1;GRIN1;KCNJ1;CACNA1B;ASIC3;CYP3A4;SLC22A1;SLC22A2;SLC22A3;SLC7A7
	common genes	
	common pathways
		GO:0045944| positive regulation of transcription from RNA polymerase II promoter	RARG;GRIN1
		GO:0043065| positive regulation of apoptotic process	RARG;GRIN1
312:[DB02466	DB00131]
	DB02466|4-[3-Oxo-3-(5,5,8,8-Tetramethyl-5,6,7,8-Tetrahydro-Naphthalen-2-Yl)-Propenyl]-Benzoic Acid	RARG
	DB00131|Adenosine phosphate	CREB1;PIM1;PDE4B;PYGL;PRKAB1;HINT1;PDE4D;ACSS1;ACSS2;PRKAA1;PRKAB2;ADCY1;ACSL1;FBP1;ADK;AMPD1;APRT
	common genes	
	common pathways
		GO:0035264| multicellular organism growth	PDE4D;RARG
		GO:0043066| negative regulation of apoptotic process	RARG;PIM1;PRKAA1
		GO:0008361| regulation of cell size	CREB1;RARG
		GO:0010628| positive regulation of gene expression	RARG;PRKAB1;PRKAA1
		GO:0006355| regulation of transcription, DNA-dependent	CREB1;HINT1;PRKAA1;RARG
		GO:1990830|	RARG;CREB1
		GO:0045944| positive regulation of transcription from RNA polymerase II promoter	CREB1;RARG
		GO:0008284| positive regulation of cell proliferation	PRKAA1;RARG
		GO:0043065| positive regulation of apoptotic process	CREB1;RARG
		GO:0006351| transcription, DNA-dependent	RARG;CREB1;HINT1;PRKAA1
		GO:0000122| negative regulation of transcription from RNA polymerase II promoter	RARG;FBP1
313:[DB02466	DB00594]
	DB02466|4-[3-Oxo-3-(5,5,8,8-Tetramethyl-5,6,7,8-Tetrahydro-Naphthalen-2-Yl)-Propenyl]-Benzoic Acid	RARG
	DB00594|Amiloride	SCNN1A;SCNN1B;SCNN1G;SCNN1D;AOC1;ASIC2;ASIC1;SLC9A1;PLAU;AOC1;AOC1;SLC22A2;SLC22A4
	common genes	
	common pathways
		GO:0045944| positive regulation of transcription from RNA polymerase II promoter	SLC9A1;RARG
		GO:0043065| positive regulation of apoptotic process	SLC9A1;RARG
		GO:0043066| negative regulation of apoptotic process	SLC9A1;ASIC2;RARG
314:[DB02466	DB06288]
	DB02466|4-[3-Oxo-3-(5,5,8,8-Tetramethyl-5,6,7,8-Tetrahydro-Naphthalen-2-Yl)-Propenyl]-Benzoic Acid	RARG
	DB06288|Amisulpride	DRD2;DRD3;HTR7;HTR2A
	common genes	
	common pathways
		GO:0000122| negative regulation of transcription from RNA polymerase II promoter	RARG;DRD3
		GO:0008285| negative regulation of cell proliferation	RARG;DRD2
		GO:0008284| positive regulation of cell proliferation	DRD3;RARG;HTR2A
		GO:0045944| positive regulation of transcription from RNA polymerase II promoter	DRD3;RARG;DRD2
315:[DB02466	DB09282]
	DB02466|4-[3-Oxo-3-(5,5,8,8-Tetramethyl-5,6,7,8-Tetrahydro-Naphthalen-2-Yl)-Propenyl]-Benzoic Acid	RARG
	DB09282|Molsidomine	GUCY1A2;GUCY1A2;PDE5A
	common genes	
	common pathways
316:[DB02466	DB00630]
	DB02466|4-[3-Oxo-3-(5,5,8,8-Tetramethyl-5,6,7,8-Tetrahydro-Naphthalen-2-Yl)-Propenyl]-Benzoic Acid	RARG
	DB00630|Alendronic acid	FDPS;PTPN4;PTPRS;PTPRE;ATP6V1A
	common genes	
	common pathways
317:[DB02466	DB00237]
	DB02466|4-[3-Oxo-3-(5,5,8,8-Tetramethyl-5,6,7,8-Tetrahydro-Naphthalen-2-Yl)-Propenyl]-Benzoic Acid	RARG
	DB00237|Butabarbital	GABRA1;GABRA2;GABRA3;GABRA4;GABRA5;GABRA6;GABRB1;GABRB2;GABRB3;GABRD;GABRE;GABRG1;GABRG2;GABRG3;GABRP;GABRQ;CHRNA4;CHRNA7;GRIA2;GRIK2
	common genes	
	common pathways
		GO:0008284| positive regulation of cell proliferation	CHRNA7;RARG
318:[DB02466	DB09053]
	DB02466|4-[3-Oxo-3-(5,5,8,8-Tetramethyl-5,6,7,8-Tetrahydro-Naphthalen-2-Yl)-Propenyl]-Benzoic Acid	RARG
	DB09053|Ibrutinib	BTK;CYP3A4;CYP3A5;CYP2D6;ALB;ORM1;ORM2
	common genes	
	common pathways
		GO:0006351| transcription, DNA-dependent	BTK;RARG
		GO:0043066| negative regulation of apoptotic process	ALB;RARG
		GO:0006355| regulation of transcription, DNA-dependent	BTK;RARG
319:[DB02466	DB00276]
	DB02466|4-[3-Oxo-3-(5,5,8,8-Tetramethyl-5,6,7,8-Tetrahydro-Naphthalen-2-Yl)-Propenyl]-Benzoic Acid	RARG
	DB00276|Amsacrine	TOP2A;KCNH2;ORM1;ALB;ABCB1
	common genes	
	common pathways
		GO:0043066| negative regulation of apoptotic process	RARG;ALB
		GO:0045944| positive regulation of transcription from RNA polymerase II promoter	TOP2A;RARG
		GO:0043065| positive regulation of apoptotic process	TOP2A;RARG
320:[DB02466	DB00458]
	DB02466|4-[3-Oxo-3-(5,5,8,8-Tetramethyl-5,6,7,8-Tetrahydro-Naphthalen-2-Yl)-Propenyl]-Benzoic Acid	RARG
	DB00458|Imipramine	SLC6A2;HTR2A;SLC6A4;HRH1;ADRA1A;ADRA1D;CHRM1;CHRM2;CHRM3;CHRM4;CHRM5;KCND2;KCND3;HTR2C;ADRA1B;HTR7;DRD1;DRD5;DRD2;KCNH2;SLC6A3;HTR1A;HTR6;KCNH1;ORM2;CYP2C19;CYP2D6;CYP1A2;CYP3A4;CYP3A7;CYP2B6;CYP2C18;CYP2E1;ORM1;ALB;ABCB1;SLC22A2;SLC22A3;SLC22A4
	common genes	
	common pathways
		GO:0071300| cellular response to retinoic acid	RARG;SLC6A4
		GO:0010628| positive regulation of gene expression	DRD1;RARG;SLC6A4
		GO:0043066| negative regulation of apoptotic process	ALB;RARG
		GO:0008284| positive regulation of cell proliferation	CHRM1;ADRA1D;HTR1A;RARG;HTR2A
		GO:0045944| positive regulation of transcription from RNA polymerase II promoter	RARG;DRD2
		GO:0008285| negative regulation of cell proliferation	DRD2;ADRA1A;RARG
		GO:0010468| regulation of gene expression	RARG;CYP1A2
321:[DB02466	DB00346]
	DB02466|4-[3-Oxo-3-(5,5,8,8-Tetramethyl-5,6,7,8-Tetrahydro-Naphthalen-2-Yl)-Propenyl]-Benzoic Acid	RARG
	DB00346|Alfuzosin	ADRA1A;ADRA1B;ADRA1D;KCNH2;CYP3A4
	common genes	
	common pathways
		GO:0008285| negative regulation of cell proliferation	RARG;ADRA1A
		GO:0008284| positive regulation of cell proliferation	ADRA1D;RARG
322:[DB02466	DB00675]
	DB02466|4-[3-Oxo-3-(5,5,8,8-Tetramethyl-5,6,7,8-Tetrahydro-Naphthalen-2-Yl)-Propenyl]-Benzoic Acid	RARG
	DB00675|Tamoxifen	ESR1;ESR2;EBP;PRKCA;PRKCB;PRKCD;PRKCE;PRKCG;PRKCI;PRKCQ;PRKCZ;AR;KCNH2;NR1I2;ESRRG;SHBG;CYP2D6;CYP3A4;CYP3A5;CYP3A7;CYP2C9;CYP2C19;CYP2B6;CYP1A1;CYP1B1;FMO1;FMO3;CYP2C8;CES1;CYP19A1;CYP2A6;CYP2E1;UGT1A10;SULT1A1;ABCB1;ABCG2;ABCC2;ABCB11
	common genes	
	common pathways
		GO:0006367| transcription initiation from RNA polymerase II promoter	ESRRG;RARG;NR1I2;AR;ESR1;ESR2
		GO:0000122| negative regulation of transcription from RNA polymerase II promoter	RARG;ESR1;ESR2;AR
		GO:0010468| regulation of gene expression	RARG;AR
		GO:0048608| reproductive structure development	RARG;AR
		GO:0043401| steroid hormone mediated signaling pathway	RARG;NR1I2;ESRRG;AR;ESR1;ESR2
		GO:0008285| negative regulation of cell proliferation	RARG;CYP1B1;AR
		GO:0006351| transcription, DNA-dependent	AR;PRKCB;ESR1;ESR2;RARG;NR1I2;ESRRG
		GO:0048384| retinoic acid receptor signaling pathway	RARG;ESRRG
		GO:0043065| positive regulation of apoptotic process	CYP1B1;RARG
		GO:0060740| prostate gland epithelium morphogenesis	RARG;AR
		GO:0045944| positive regulation of transcription from RNA polymerase II promoter	ESRRG;NR1I2;RARG;ESR1;ESR2;AR
		GO:0008284| positive regulation of cell proliferation	AR;PRKCZ;RARG
		GO:0006355| regulation of transcription, DNA-dependent	ESR1;ESR2;AR;PRKCB;ESRRG;PRKCQ;NR1I2;RARG
		GO:0010628| positive regulation of gene expression	AR;NR1I2;RARG
		GO:0043066| negative regulation of apoptotic process	PRKCI;PRKCZ;RARG
		GO:0043010| camera-type eye development	RARG;CYP1A1
		GO:0045637| regulation of myeloid cell differentiation	RARG;PRKCB
		GO:0035264| multicellular organism growth	AR;RARG
323:[DB02466	DB14065]
	DB02466|4-[3-Oxo-3-(5,5,8,8-Tetramethyl-5,6,7,8-Tetrahydro-Naphthalen-2-Yl)-Propenyl]-Benzoic Acid	RARG
	DB14065|Lomerizine	ABCB1;CYP3A4
	common genes	
	common pathways
324:[DB02466	DB01496]
	DB02466|4-[3-Oxo-3-(5,5,8,8-Tetramethyl-5,6,7,8-Tetrahydro-Naphthalen-2-Yl)-Propenyl]-Benzoic Acid	RARG
	DB01496|Barbituric acid derivative	GABRA1;GABRA2;GABRA3;GABRA4;GABRA5;GABRA6;CHRNA4;CHRNA7;GRIA2;GRIK2
	common genes	
	common pathways
		GO:0008284| positive regulation of cell proliferation	RARG;CHRNA7
325:[DB02466	DB11637]
	DB02466|4-[3-Oxo-3-(5,5,8,8-Tetramethyl-5,6,7,8-Tetrahydro-Naphthalen-2-Yl)-Propenyl]-Benzoic Acid	RARG
	DB11637|Delamanid	CYP3A4;ALB;ORM1
	common genes	
	common pathways
		GO:0043066| negative regulation of apoptotic process	ALB;RARG
326:[DB02466	DB06148]
	DB02466|4-[3-Oxo-3-(5,5,8,8-Tetramethyl-5,6,7,8-Tetrahydro-Naphthalen-2-Yl)-Propenyl]-Benzoic Acid	RARG
	DB06148|Mianserin	ADRA2A;HTR2A;HTR2C;HRH1;SLC6A2;SLC6A4;HRH4;HTR1A;ADRA2C;HTR2B;HTR1F;ADRA2B;DRD3;OPRK1;SLC6A3;HTR7;DRD2;HTR6;ADRA1A;ADRA1B;ADRA1D;DRD1;DRD5;CYP2D6;CYP3A4;CYP1A2;CYP2B6
	common genes	
	common pathways
		GO:0008285| negative regulation of cell proliferation	DRD2;ADRA1A;RARG
		GO:0000122| negative regulation of transcription from RNA polymerase II promoter	DRD3;RARG
		GO:0010468| regulation of gene expression	RARG;CYP1A2
		GO:0010628| positive regulation of gene expression	SLC6A4;DRD1;RARG
		GO:0071300| cellular response to retinoic acid	RARG;SLC6A4
		GO:0043066| negative regulation of apoptotic process	HTR2B;RARG
		GO:0045944| positive regulation of transcription from RNA polymerase II promoter	DRD3;RARG;DRD2
		GO:0008284| positive regulation of cell proliferation	HTR1A;HTR2B;ADRA1D;ADRA2A;HTR2A;RARG;DRD3
327:[DB02466	DB00315]
	DB02466|4-[3-Oxo-3-(5,5,8,8-Tetramethyl-5,6,7,8-Tetrahydro-Naphthalen-2-Yl)-Propenyl]-Benzoic Acid	RARG
	DB00315|Zolmitriptan	HTR1B;HTR1D;HTR1F;HTR1A;CYP1A2;MAOA
	common genes	
	common pathways
		GO:0010468| regulation of gene expression	CYP1A2;RARG
		GO:0008284| positive regulation of cell proliferation	RARG;HTR1A
328:[DB02466	DB07720]
	DB02466|4-[3-Oxo-3-(5,5,8,8-Tetramethyl-5,6,7,8-Tetrahydro-Naphthalen-2-Yl)-Propenyl]-Benzoic Acid	RARG
	DB07720|Epibatidine	CHRFAM7A;CHRNA7;CHRNB2;CHRNA2;CHRNA3;CHRNA4;CHRNB4
	common genes	
	common pathways
		GO:0008284| positive regulation of cell proliferation	RARG;CHRNA7
329:[DB02466	DB03566]
	DB02466|4-[3-Oxo-3-(5,5,8,8-Tetramethyl-5,6,7,8-Tetrahydro-Naphthalen-2-Yl)-Propenyl]-Benzoic Acid	RARG
	DB03566|Spermidine	TXNRD1;ADRB1;ADRB2;SLC22A4;SLC22A1
	common genes	
	common pathways
		GO:0045944| positive regulation of transcription from RNA polymerase II promoter	ADRB2;RARG
330:[DB02466	DB01074]
	DB02466|4-[3-Oxo-3-(5,5,8,8-Tetramethyl-5,6,7,8-Tetrahydro-Naphthalen-2-Yl)-Propenyl]-Benzoic Acid	RARG
	DB01074|Perhexiline	CPT1A;CPT2;KCNH2;CYP2D6;CYP2B6;CYP3A4
	common genes	
	common pathways
331:[DB02466	DB05091]
	DB02466|4-[3-Oxo-3-(5,5,8,8-Tetramethyl-5,6,7,8-Tetrahydro-Naphthalen-2-Yl)-Propenyl]-Benzoic Acid	RARG
	DB05091|M0002	AVPR2
	common genes	
	common pathways
		GO:0010628| positive regulation of gene expression	RARG;AVPR2
		GO:0008284| positive regulation of cell proliferation	AVPR2;RARG
332:[DB02466	DB06595]
	DB02466|4-[3-Oxo-3-(5,5,8,8-Tetramethyl-5,6,7,8-Tetrahydro-Naphthalen-2-Yl)-Propenyl]-Benzoic Acid	RARG
	DB06595|Midostaurin	PRKCA;KDR;KIT;PDGFRA;PDGFRB;FLT3;CYP3A4;CYP3A43;CYP3A5;CYP3A7;CYP1A2;CYP2B6;CYP2C8;CYP2C9;CYP2C19;CYP2D6;CYP2E1;CYP3A4;CYP3A5;CYP3A7;CYP3A43
	common genes	
	common pathways
		GO:0043066| negative regulation of apoptotic process	PDGFRB;RARG;KDR
		GO:0010628| positive regulation of gene expression	KIT;RARG
		GO:0008284| positive regulation of cell proliferation	PDGFRB;RARG;KIT;KDR;PDGFRA;FLT3
		GO:0043065| positive regulation of apoptotic process	RARG;PDGFRB
		GO:0032526| response to retinoic acid	RARG;PDGFRB
		GO:0010468| regulation of gene expression	CYP1A2;RARG
333:[DB02466	DB00790]
	DB02466|4-[3-Oxo-3-(5,5,8,8-Tetramethyl-5,6,7,8-Tetrahydro-Naphthalen-2-Yl)-Propenyl]-Benzoic Acid	RARG
	DB00790|Perindopril	ACE;SFRP4;BCHE;SLC15A1;SLC15A2
	common genes	
	common pathways
		GO:0060349| bone morphogenesis	RARG;SFRP4
		GO:0008285| negative regulation of cell proliferation	BCHE;RARG;SFRP4
		GO:0043065| positive regulation of apoptotic process	SFRP4;RARG
		GO:0010628| positive regulation of gene expression	SFRP4;RARG
334:[DB02466	DB01296]
	DB02466|4-[3-Oxo-3-(5,5,8,8-Tetramethyl-5,6,7,8-Tetrahydro-Naphthalen-2-Yl)-Propenyl]-Benzoic Acid	RARG
	DB01296|Glucosamine	MMP9;NFKB2;TNF;IFNG;CYP2C19;CYP2E1
	common genes	
	common pathways
		GO:0006351| transcription, DNA-dependent	RARG;NFKB2
		GO:0000122| negative regulation of transcription from RNA polymerase II promoter	IFNG;NFKB2;RARG;TNF
		GO:0043066| negative regulation of apoptotic process	RARG;MMP9
		GO:0010628| positive regulation of gene expression	IFNG;RARG;TNF
		GO:0006355| regulation of transcription, DNA-dependent	RARG;NFKB2
		GO:0008284| positive regulation of cell proliferation	RARG;IFNG
		GO:0043068| positive regulation of programmed cell death	RARG;TNF
		GO:0045944| positive regulation of transcription from RNA polymerase II promoter	NFKB2;RARG;TNF
		GO:0043065| positive regulation of apoptotic process	MMP9;RARG;TNF
335:[DB02466	DB00849]
	DB02466|4-[3-Oxo-3-(5,5,8,8-Tetramethyl-5,6,7,8-Tetrahydro-Naphthalen-2-Yl)-Propenyl]-Benzoic Acid	RARG
	DB00849|Methylphenobarbital	GABRA1;GABRA2;GABRA3;GABRA4;GABRA5;GABRA6;CHRNA4;CHRNA7;GRIA2;GRIK2;NR1I2;CYP2C19;CYP2B6
	common genes	
	common pathways
		GO:0010628| positive regulation of gene expression	NR1I2;RARG
		GO:0045944| positive regulation of transcription from RNA polymerase II promoter	NR1I2;RARG
		GO:0008284| positive regulation of cell proliferation	RARG;CHRNA7
		GO:0006355| regulation of transcription, DNA-dependent	RARG;NR1I2
		GO:0043401| steroid hormone mediated signaling pathway	RARG;NR1I2
		GO:0006351| transcription, DNA-dependent	RARG;NR1I2
		GO:0006367| transcription initiation from RNA polymerase II promoter	NR1I2;RARG
336:[DB02466	DB01412]
	DB02466|4-[3-Oxo-3-(5,5,8,8-Tetramethyl-5,6,7,8-Tetrahydro-Naphthalen-2-Yl)-Propenyl]-Benzoic Acid	RARG
	DB01412|Theobromine	ADORA1;ADORA2A;PDE4B;CYP1A2;CYP2E1
	common genes	
	common pathways
		GO:0043066| negative regulation of apoptotic process	RARG;ADORA1
		GO:0006355| regulation of transcription, DNA-dependent	ADORA2A;RARG
		GO:0008285| negative regulation of cell proliferation	RARG;ADORA2A;ADORA1
		GO:0010468| regulation of gene expression	RARG;CYP1A2
337:[DB02466	DB04827]
	DB02466|4-[3-Oxo-3-(5,5,8,8-Tetramethyl-5,6,7,8-Tetrahydro-Naphthalen-2-Yl)-Propenyl]-Benzoic Acid	RARG
	DB04827|Urethane	PLA2G4A;MPO;AOX1
	common genes	
	common pathways
		GO:0043066| negative regulation of apoptotic process	MPO;RARG
338:[DB02466	DB00549]
	DB02466|4-[3-Oxo-3-(5,5,8,8-Tetramethyl-5,6,7,8-Tetrahydro-Naphthalen-2-Yl)-Propenyl]-Benzoic Acid	RARG
	DB00549|Zafirlukast	CYSLTR1;CYP2C9;CYP2C8;PTGS1;CYP3A4;CYP1A2;CYP2C19;CYP2E1;ABCG2
	common genes	
	common pathways
		GO:0010468| regulation of gene expression	RARG;CYP1A2
339:[DB02466	DB00531]
	DB02466|4-[3-Oxo-3-(5,5,8,8-Tetramethyl-5,6,7,8-Tetrahydro-Naphthalen-2-Yl)-Propenyl]-Benzoic Acid	RARG
	DB00531|Cyclophosphamide	NR1I2;CYP2C9;CYP3A4;CYP2B6;CYP2C19;CYP2A6;CYP2C18;CYP2C8;CYP3A5
	common genes	
	common pathways
		GO:0045944| positive regulation of transcription from RNA polymerase II promoter	NR1I2;RARG
		GO:0006355| regulation of transcription, DNA-dependent	RARG;NR1I2
		GO:0010628| positive regulation of gene expression	NR1I2;RARG
		GO:0006367| transcription initiation from RNA polymerase II promoter	NR1I2;RARG
		GO:0006351| transcription, DNA-dependent	RARG;NR1I2
		GO:0043401| steroid hormone mediated signaling pathway	RARG;NR1I2
340:[DB02466	DB06700]
	DB02466|4-[3-Oxo-3-(5,5,8,8-Tetramethyl-5,6,7,8-Tetrahydro-Naphthalen-2-Yl)-Propenyl]-Benzoic Acid	RARG
	DB06700|Desvenlafaxine	SLC6A4;SLC6A2;CYP3A4
	common genes	
	common pathways
		GO:0071300| cellular response to retinoic acid	RARG;SLC6A4
		GO:0010628| positive regulation of gene expression	SLC6A4;RARG
341:[DB02466	DB00852]
	DB02466|4-[3-Oxo-3-(5,5,8,8-Tetramethyl-5,6,7,8-Tetrahydro-Naphthalen-2-Yl)-Propenyl]-Benzoic Acid	RARG
	DB00852|Pseudoephedrine	SLC6A2;SLC6A3;ADRA1A;ADRA2A;SLC6A4;ADRB2;ADRB1;NFATC1;TNF;ATF1;ATF2;ATF3;ATF4;ATF5;ATF6;ATF7;JDP2;FOS;JUN;IL2;MAOA;CYP2D6
	common genes	
	common pathways
		GO:0010468| regulation of gene expression	ATF5;RARG
		GO:0000122| negative regulation of transcription from RNA polymerase II promoter	RARG;TNF;JDP2;ATF3;ATF2;ATF7
		GO:0006351| transcription, DNA-dependent	ATF7;ATF5;ATF1;ATF6;NFATC1;ATF4;JDP2;RARG;JUN;ATF3;ATF2
		GO:0008285| negative regulation of cell proliferation	JUN;RARG;ATF5;ADRA1A
		GO:0006355| regulation of transcription, DNA-dependent	ATF2;ATF3;JUN;RARG;FOS;JDP2;ATF4;NFATC1;ATF6;ATF1;ATF5;ATF7
		GO:0043068| positive regulation of programmed cell death	RARG;TNF
		GO:0008284| positive regulation of cell proliferation	RARG;JUN;IL2;ATF3;ADRA2A
		GO:0045944| positive regulation of transcription from RNA polymerase II promoter	ATF5;ATF6;NFATC1;ATF1;ADRB2;ATF4;RARG;JUN;FOS;TNF;IL2;ATF2;ATF3
		GO:0043065| positive regulation of apoptotic process	RARG;JUN;TNF;ATF4;ATF6
		GO:0035264| multicellular organism growth	ATF5;RARG
		GO:0043066| negative regulation of apoptotic process	ATF5;JUN;RARG;IL2
		GO:0071300| cellular response to retinoic acid	RARG;SLC6A4
		GO:0010628| positive regulation of gene expression	SLC6A4;RARG;TNF;ATF4;ATF3;ATF2
342:[DB02466	DB01588]
	DB02466|4-[3-Oxo-3-(5,5,8,8-Tetramethyl-5,6,7,8-Tetrahydro-Naphthalen-2-Yl)-Propenyl]-Benzoic Acid	RARG
	DB01588|Prazepam	GABRA1;GABRA2;GABRA3;GABRA5;GABRG1;GABRG2;GABRG3;GABRB1;GABRB2;GABRB3;GABRD;GABRE;GABRP;GABRR1;GABRR2;GABRR3;GABRA1;GABRA2;GABRA3;GABRA4;GABRA5;GABRA6;GABRB1;GABRB2;GABRB3;GABRD;GABRE;GABRG1;GABRG2;GABRG3;GABRP;GABRQ;CYP3A4
	common genes	
	common pathways
343:[DB02466	DB00396]
	DB02466|4-[3-Oxo-3-(5,5,8,8-Tetramethyl-5,6,7,8-Tetrahydro-Naphthalen-2-Yl)-Propenyl]-Benzoic Acid	RARG
	DB00396|Progesterone	PGR;ESR1;NR3C2;CYP17A1;OPRK1;NR1I2;ORM1;NR3C1;AR;SHBG;CYP3A5;CYP2C9;CYP3A7;CYP2C19;CYP3A4;CYP17A1;CYP1A1;CYP1B1;CYP2A6;CYP2C8;CYP2D6;ABCB1;SLC22A2;SLC22A1;SLC22A3;ABCB11;ABCC1;SLC10A1;SLCO1B1;ABCG2
	common genes	
	common pathways
		GO:0043010| camera-type eye development	CYP1A1;RARG
		GO:0035264| multicellular organism growth	RARG;AR
		GO:0010628| positive regulation of gene expression	NR1I2;RARG;AR
		GO:0045944| positive regulation of transcription from RNA polymerase II promoter	NR3C1;RARG;NR1I2;PGR;AR;ESR1
		GO:0008284| positive regulation of cell proliferation	AR;RARG
		GO:0006355| regulation of transcription, DNA-dependent	RARG;NR3C1;NR1I2;AR;ESR1;PGR;NR3C2
		GO:0043065| positive regulation of apoptotic process	CYP1B1;RARG
		GO:0060740| prostate gland epithelium morphogenesis	AR;RARG
		GO:0006351| transcription, DNA-dependent	NR1I2;RARG;NR3C1;PGR;NR3C2;ESR1;AR
		GO:0043401| steroid hormone mediated signaling pathway	NR1I2;RARG;NR3C1;PGR;NR3C2;ESR1;AR
		GO:0008285| negative regulation of cell proliferation	RARG;AR;CYP1B1
		GO:0010468| regulation of gene expression	AR;RARG
		GO:0048608| reproductive structure development	AR;RARG
		GO:0006367| transcription initiation from RNA polymerase II promoter	ESR1;AR;NR3C2;PGR;NR1I2;NR3C1;RARG
		GO:0000122| negative regulation of transcription from RNA polymerase II promoter	ESR1;AR;RARG;NR3C1
344:[DB02466	DB00289]
	DB02466|4-[3-Oxo-3-(5,5,8,8-Tetramethyl-5,6,7,8-Tetrahydro-Naphthalen-2-Yl)-Propenyl]-Benzoic Acid	RARG
	DB00289|Atomoxetine	SLC6A2;SLC6A4;SLC6A3;GRIN1;GRIN2A;GRIN2B;GRIN2C;GRIN2D;GRIN3A;GRIN3B;CYP2D6;CYP2C19;CYP3A4
	common genes	
	common pathways
		GO:0071300| cellular response to retinoic acid	RARG;SLC6A4
		GO:0010628| positive regulation of gene expression	SLC6A4;RARG
		GO:0045944| positive regulation of transcription from RNA polymerase II promoter	GRIN1;RARG
		GO:0043065| positive regulation of apoptotic process	GRIN1;RARG;GRIN2A
345:[DB02466	DB00946]
	DB02466|4-[3-Oxo-3-(5,5,8,8-Tetramethyl-5,6,7,8-Tetrahydro-Naphthalen-2-Yl)-Propenyl]-Benzoic Acid	RARG
	DB00946|Phenprocoumon	VKORC1;CYP2C8;CYP2C9;CYP3A4;ALB;ORM1
	common genes	
	common pathways
		GO:0060348| bone development	RARG;VKORC1
		GO:0043066| negative regulation of apoptotic process	ALB;RARG
346:[DB02466	DB06751]
	DB02466|4-[3-Oxo-3-(5,5,8,8-Tetramethyl-5,6,7,8-Tetrahydro-Naphthalen-2-Yl)-Propenyl]-Benzoic Acid	RARG
	DB06751|Drotaverine	PDE4A;CACNA1C
	common genes	
	common pathways
		GO:0043010| camera-type eye development	CACNA1C;RARG
347:[DB02466	DB05521]
	DB02466|4-[3-Oxo-3-(5,5,8,8-Tetramethyl-5,6,7,8-Tetrahydro-Naphthalen-2-Yl)-Propenyl]-Benzoic Acid	RARG
	DB05521|Telaprevir	SLCO1B1;SLCO2B1;CYP3A4;CYP3A5;ALB;ORM1;ABCB1
	common genes	
	common pathways
		GO:0043066| negative regulation of apoptotic process	RARG;ALB
348:[DB02466	DB01288]
	DB02466|4-[3-Oxo-3-(5,5,8,8-Tetramethyl-5,6,7,8-Tetrahydro-Naphthalen-2-Yl)-Propenyl]-Benzoic Acid	RARG
	DB01288|Fenoterol	ADRB2;ADRB1;ADRB3
	common genes	
	common pathways
		GO:0045944| positive regulation of transcription from RNA polymerase II promoter	ADRB2;RARG
349:[DB02466	DB08827]
	DB02466|4-[3-Oxo-3-(5,5,8,8-Tetramethyl-5,6,7,8-Tetrahydro-Naphthalen-2-Yl)-Propenyl]-Benzoic Acid	RARG
	DB08827|Lomitapide	MTTP;CYP3A4;ABCB1
	common genes	
	common pathways
350:[DB02466	DB06155]
	DB02466|4-[3-Oxo-3-(5,5,8,8-Tetramethyl-5,6,7,8-Tetrahydro-Naphthalen-2-Yl)-Propenyl]-Benzoic Acid	RARG
	DB06155|Rimonabant	CNR1;GPR55;CYP3A4
	common genes	
	common pathways
		GO:0043065| positive regulation of apoptotic process	CNR1;RARG
351:[DB02466	DB06274]
	DB02466|4-[3-Oxo-3-(5,5,8,8-Tetramethyl-5,6,7,8-Tetrahydro-Naphthalen-2-Yl)-Propenyl]-Benzoic Acid	RARG
	DB06274|Alvimopan	OPRM1;OPRK1;OPRD1
	common genes	
	common pathways
		GO:0008285| negative regulation of cell proliferation	OPRM1;RARG
352:[DB02466	DB11431]
	DB02466|4-[3-Oxo-3-(5,5,8,8-Tetramethyl-5,6,7,8-Tetrahydro-Naphthalen-2-Yl)-Propenyl]-Benzoic Acid	RARG
	DB11431|Moxidectin	CYP3A4;CYP3A43;CYP3A5;CYP3A7;CYP2B;ABCB1;ABCG2
	common genes	
	common pathways
353:[DB02466	DB06292]
	DB02466|4-[3-Oxo-3-(5,5,8,8-Tetramethyl-5,6,7,8-Tetrahydro-Naphthalen-2-Yl)-Propenyl]-Benzoic Acid	RARG
	DB06292|Dapagliflozin	SLC5A2;CYP1A1;CYP1A2;CYP2A6;CYP2C9;CYP2D6;CYP3A4;UGT1A9;UGT2B4;UGT2B7;ABCB1
	common genes	
	common pathways
		GO:0010468| regulation of gene expression	RARG;CYP1A2
		GO:0043010| camera-type eye development	CYP1A1;RARG
354:[DB02466	DB00715]
	DB02466|4-[3-Oxo-3-(5,5,8,8-Tetramethyl-5,6,7,8-Tetrahydro-Naphthalen-2-Yl)-Propenyl]-Benzoic Acid	RARG
	DB00715|Paroxetine	SLC6A4;SLC6A2;HTR2A;CHRM1;CHRM2;CHRM3;CHRM4;CHRM5;CYP2D6;CYP2C9;CYP2B6;CYP2C8;CYP1A2;CYP3A4;ABCB1
	common genes	
	common pathways
		GO:0071300| cellular response to retinoic acid	RARG;SLC6A4
		GO:0010628| positive regulation of gene expression	SLC6A4;RARG
		GO:0008284| positive regulation of cell proliferation	CHRM1;RARG;HTR2A
		GO:0010468| regulation of gene expression	CYP1A2;RARG
355:[DB02466	DB00567]
	DB02466|4-[3-Oxo-3-(5,5,8,8-Tetramethyl-5,6,7,8-Tetrahydro-Naphthalen-2-Yl)-Propenyl]-Benzoic Acid	RARG
	DB00567|Cephalexin	CYP3A4;ALB;SLC22A5;SLC15A1;SLC15A2;SLC22A6;SLC47A1;SLC22A8
	common genes	
	common pathways
		GO:0043066| negative regulation of apoptotic process	RARG;ALB
356:[DB02466	DB01483]
	DB02466|4-[3-Oxo-3-(5,5,8,8-Tetramethyl-5,6,7,8-Tetrahydro-Naphthalen-2-Yl)-Propenyl]-Benzoic Acid	RARG
	DB01483|Barbital	GABRA1;GABRA2;GABRA3;GABRA4;GABRA5;GABRA6;CHRNA4;CHRNA7;GRIA2;GRIK2;CYP3A4;CYP2C19
	common genes	
	common pathways
		GO:0008284| positive regulation of cell proliferation	CHRNA7;RARG
357:[DB02466	DB00834]
	DB02466|4-[3-Oxo-3-(5,5,8,8-Tetramethyl-5,6,7,8-Tetrahydro-Naphthalen-2-Yl)-Propenyl]-Benzoic Acid	RARG
	DB00834|Mifepristone	PGR;NR3C1;KLK3;NR1I2;CYP3A4;CYP3A5;CYP3A7;CYP2D6;CYP2C8;CYP2C9;ABCB1;ABCC1;ABCB11
	common genes	
	common pathways
		GO:0045944| positive regulation of transcription from RNA polymerase II promoter	RARG;NR3C1;NR1I2;PGR
		GO:0006355| regulation of transcription, DNA-dependent	RARG;NR3C1;NR1I2;PGR
		GO:0010628| positive regulation of gene expression	RARG;NR1I2
		GO:0006367| transcription initiation from RNA polymerase II promoter	PGR;RARG;NR3C1;NR1I2
		GO:0000122| negative regulation of transcription from RNA polymerase II promoter	RARG;NR3C1
		GO:0006351| transcription, DNA-dependent	NR1I2;RARG;NR3C1;PGR
		GO:0043401| steroid hormone mediated signaling pathway	RARG;NR3C1;NR1I2;PGR
358:[DB02466	DB00978]
	DB02466|4-[3-Oxo-3-(5,5,8,8-Tetramethyl-5,6,7,8-Tetrahydro-Naphthalen-2-Yl)-Propenyl]-Benzoic Acid	RARG
	DB00978|Lomefloxacin	parC;gyrA;TOP2A;CYP1A2;SLC22A5;ABCC2
	common genes	
	common pathways
		GO:0045944| positive regulation of transcription from RNA polymerase II promoter	RARG;TOP2A
		GO:0043065| positive regulation of apoptotic process	RARG;TOP2A
		GO:0010468| regulation of gene expression	RARG;CYP1A2
359:[DB02466	DB06603]
	DB02466|4-[3-Oxo-3-(5,5,8,8-Tetramethyl-5,6,7,8-Tetrahydro-Naphthalen-2-Yl)-Propenyl]-Benzoic Acid	RARG
	DB06603|Panobinostat	HDAC1;HDAC10;HDAC11;HDAC2;HDAC3;HDAC4;HDAC5;HDAC6;HDAC7;HDAC8;HDAC9;CYP2D6;CYP3A4;ABCB1
	common genes	
	common pathways
		GO:0000122| negative regulation of transcription from RNA polymerase II promoter	HDAC9;HDAC3;HDAC7;HDAC1;RARG;HDAC5;HDAC4;HDAC8;HDAC2;HDAC10
		GO:0006351| transcription, DNA-dependent	HDAC9;HDAC3;HDAC11;RARG;HDAC7;HDAC1;HDAC6;HDAC5;HDAC10;HDAC4;HDAC2;HDAC8
		GO:0008285| negative regulation of cell proliferation	HDAC4;RARG;HDAC1
		GO:0045944| positive regulation of transcription from RNA polymerase II promoter	RARG;HDAC1;HDAC3;HDAC4;HDAC2;HDAC5
		GO:0008284| positive regulation of cell proliferation	HDAC4;HDAC2;HDAC1;RARG
		GO:0006355| regulation of transcription, DNA-dependent	HDAC1;HDAC7;RARG;HDAC3;HDAC11;HDAC9;HDAC2;HDAC8;HDAC4;HDAC10;HDAC5;HDAC6
		GO:0043066| negative regulation of apoptotic process	HDAC3;HDAC1;RARG;HDAC2
		GO:0071300| cellular response to retinoic acid	RARG;HDAC2
360:[DB02466	DB09030]
	DB02466|4-[3-Oxo-3-(5,5,8,8-Tetramethyl-5,6,7,8-Tetrahydro-Naphthalen-2-Yl)-Propenyl]-Benzoic Acid	RARG
	DB09030|Vorapaxar	F2R;CYP3A4;CYP2J2
	common genes	
	common pathways
		GO:0008285| negative regulation of cell proliferation	RARG;F2R
		GO:0008284| positive regulation of cell proliferation	F2R;RARG
361:[DB02466	DB00537]
	DB02466|4-[3-Oxo-3-(5,5,8,8-Tetramethyl-5,6,7,8-Tetrahydro-Naphthalen-2-Yl)-Propenyl]-Benzoic Acid	RARG
	DB00537|Ciprofloxacin	parC;gyrA;TOP2A;KCNH2;gyrA;parC;parE;gyrA;gyrA;CYP3A4;CYP3A5;CYP3A7;CYP1A2;ABCB1;SLC47A1;SLC47A2
	common genes	
	common pathways
		GO:0010468| regulation of gene expression	RARG;CYP1A2
		GO:0045944| positive regulation of transcription from RNA polymerase II promoter	RARG;TOP2A
		GO:0043065| positive regulation of apoptotic process	TOP2A;RARG
362:[DB02466	DB00305]
	DB02466|4-[3-Oxo-3-(5,5,8,8-Tetramethyl-5,6,7,8-Tetrahydro-Naphthalen-2-Yl)-Propenyl]-Benzoic Acid	RARG
	DB00305|Mitomycin	POR
	common genes	
	common pathways
		GO:0043066| negative regulation of apoptotic process	RARG;POR
363:[DB02466	DB00501]
	DB02466|4-[3-Oxo-3-(5,5,8,8-Tetramethyl-5,6,7,8-Tetrahydro-Naphthalen-2-Yl)-Propenyl]-Benzoic Acid	RARG
	DB00501|Cimetidine	HRH2;CYP1A2;CYP2C19;CYP3A4;CYP3A5;CYP3A7;CYP2D6;CYP11B1;CYP2C8;CYP2C9;CYP2E1;FMO3;FMO1;ABCB1;SLC22A2;SLC22A1;SLC22A3;SLC22A5;SLC22A6;SLC22A8;SLC47A1;SLC22A4;SLC22A11;SLC22A7;ABCB11;SLC47A2
	common genes	
	common pathways
		GO:0048732| gland development	HRH2;RARG
		GO:0010468| regulation of gene expression	CYP1A2;RARG
364:[DB02466	DB00619]
	DB02466|4-[3-Oxo-3-(5,5,8,8-Tetramethyl-5,6,7,8-Tetrahydro-Naphthalen-2-Yl)-Propenyl]-Benzoic Acid	RARG
	DB00619|Imatinib	BCR/ABL fusion;KIT;RET;NTRK1;CSF1R;PDGFRA;DDR1;ABL1;PDGFRB;CYP3A4;CYP3A5;CYP3A7;CYP1A2;CYP2C9;CYP2D6;CYP2C19;PTGS1;ALB;ORM1;SLC22A1;ABCB1;SLC22A2;ABCG2;ABCA3;ABCB11
	common genes	
	common pathways
		GO:0043065| positive regulation of apoptotic process	RARG;PDGFRB;ABL1
		GO:0008284| positive regulation of cell proliferation	PDGFRB;KIT;RARG;CSF1R;PDGFRA
		GO:0043068| positive regulation of programmed cell death	NTRK1;RARG
		GO:0006355| regulation of transcription, DNA-dependent	ABL1;RARG
		GO:0010628| positive regulation of gene expression	RET;RARG;KIT
		GO:0071300| cellular response to retinoic acid	RARG;RET
		GO:0043066| negative regulation of apoptotic process	NTRK1;CSF1R;ALB;RARG;PDGFRB
		GO:0032526| response to retinoic acid	RARG;PDGFRB
		GO:0010468| regulation of gene expression	RARG;CYP1A2
		GO:0060041| retina development in camera-type eye	RET;RARG
		GO:0008285| negative regulation of cell proliferation	NTRK1;CSF1R;DDR1;RARG
		GO:0001843| neural tube closure	RARG;ABL1
365:[DB02466	DB01263]
	DB02466|4-[3-Oxo-3-(5,5,8,8-Tetramethyl-5,6,7,8-Tetrahydro-Naphthalen-2-Yl)-Propenyl]-Benzoic Acid	RARG
	DB01263|Posaconazole	CYP3A4;ABCB1
	common genes	
	common pathways
366:[DB02466	DB08882]
	DB02466|4-[3-Oxo-3-(5,5,8,8-Tetramethyl-5,6,7,8-Tetrahydro-Naphthalen-2-Yl)-Propenyl]-Benzoic Acid	RARG
	DB08882|Linagliptin	DPP4;CYP3A4;ABCB1
	common genes	
	common pathways
		GO:0008284| positive regulation of cell proliferation	RARG;DPP4
367:[DB02466	DB00182]
	DB02466|4-[3-Oxo-3-(5,5,8,8-Tetramethyl-5,6,7,8-Tetrahydro-Naphthalen-2-Yl)-Propenyl]-Benzoic Acid	RARG
	DB00182|Amphetamine	SLC18A2;SLC6A3;CARTPT;TAAR1;SLC6A2;ADRA1A;ADRA1B;ADRA1D;ADRA2A;ADRA2B;ADRA2C;ADRB1;ADRB2;ADRB3;DRD2;MAOB;SLC6A4;MAOA;MAOB;VMAT2;CYP2D6;CYP2A6;SLC22A3;SLC22A5
	common genes	
	common pathways
		GO:0008285| negative regulation of cell proliferation	ADRA1A;DRD2;RARG
		GO:0071300| cellular response to retinoic acid	RARG;SLC6A4
		GO:0010628| positive regulation of gene expression	SLC6A4;RARG
		GO:0045944| positive regulation of transcription from RNA polymerase II promoter	DRD2;ADRB2;RARG
		GO:0008284| positive regulation of cell proliferation	RARG;ADRA2A;ADRA1D
368:[DB02466	DB00921]
	DB02466|4-[3-Oxo-3-(5,5,8,8-Tetramethyl-5,6,7,8-Tetrahydro-Naphthalen-2-Yl)-Propenyl]-Benzoic Acid	RARG
	DB00921|Buprenorphine	OPRM1;OPRK1;OPRD1;OPRL1;CYP3A4;CYP3A5;CYP2C9;CYP2C8;CYP3A7;UGT1A9;CYP2D6;CYP2C18;CYP2C19;CYP2A6;UGT1A1;ABCB1;ABCG2
	common genes	
	common pathways
		GO:0008285| negative regulation of cell proliferation	RARG;OPRM1
369:[DB02466	DB01590]
	DB02466|4-[3-Oxo-3-(5,5,8,8-Tetramethyl-5,6,7,8-Tetrahydro-Naphthalen-2-Yl)-Propenyl]-Benzoic Acid	RARG
	DB01590|Everolimus	MTOR;CYP3A4;SLCO1B1;SLCO1B3;SLCO1A2
	common genes	
	common pathways
		GO:0031641| regulation of myelination	RARG;MTOR
		GO:0008361| regulation of cell size	RARG;MTOR
		GO:0010628| positive regulation of gene expression	RARG;MTOR
		GO:0035264| multicellular organism growth	MTOR;RARG
370:[DB02466	DB00661]
	DB02466|4-[3-Oxo-3-(5,5,8,8-Tetramethyl-5,6,7,8-Tetrahydro-Naphthalen-2-Yl)-Propenyl]-Benzoic Acid	RARG
	DB00661|Verapamil	CACNA1C;CACNA1D;CACNA1F;CACNA1S;CACNB1;CACNB2;CACNB3;CACNB4;CACNA1I;CACNA1G;CACNA1B;CACNA1A;KCNH2;SCN5A;KCNJ11;SLC6A4;ADRA1A;ADRA1B;ADRA1D;CYP3A4;CYP3A5;CYP3A7;CYP1A2;CYP2C9;CYP2C8;CYP2C19;CYP2C18;CYP2B6;CYP2D6;ABCB1;SLC22A1;ABCC3;ABCC4;SLC22A5;ABCC1;SLCO1A2;ABCC10;ABCC2;SLC22A4;ABCG2;SLCO1B1;ABCB11
	common genes	
	common pathways
		GO:0043010| camera-type eye development	RARG;CACNA1C
		GO:0071300| cellular response to retinoic acid	RARG;SLC6A4
		GO:0010628| positive regulation of gene expression	RARG;SLC6A4
		GO:0008284| positive regulation of cell proliferation	RARG;ADRA1D
		GO:0008285| negative regulation of cell proliferation	RARG;ADRA1A
		GO:0010468| regulation of gene expression	RARG;CYP1A2
371:[DB02466	DB01307]
	DB02466|4-[3-Oxo-3-(5,5,8,8-Tetramethyl-5,6,7,8-Tetrahydro-Naphthalen-2-Yl)-Propenyl]-Benzoic Acid	RARG
	DB01307|Insulin Detemir	INSR;ALB
	common genes	
	common pathways
		GO:0006355| regulation of transcription, DNA-dependent	RARG;INSR
		GO:0008284| positive regulation of cell proliferation	RARG;INSR
		GO:0043066| negative regulation of apoptotic process	RARG;ALB
372:[DB02466	DB01571]
	DB02466|4-[3-Oxo-3-(5,5,8,8-Tetramethyl-5,6,7,8-Tetrahydro-Naphthalen-2-Yl)-Propenyl]-Benzoic Acid	RARG
	DB01571|3-Methylfentanyl	OPRM1;OPRD1;OPRK1
	common genes	
	common pathways
		GO:0008285| negative regulation of cell proliferation	OPRM1;RARG
373:[DB02466	DB00353]
	DB02466|4-[3-Oxo-3-(5,5,8,8-Tetramethyl-5,6,7,8-Tetrahydro-Naphthalen-2-Yl)-Propenyl]-Benzoic Acid	RARG
	DB00353|Methylergometrine	DRD1;HTR2B;CYP3A4
	common genes	
	common pathways
		GO:0008284| positive regulation of cell proliferation	RARG;HTR2B
		GO:0043066| negative regulation of apoptotic process	HTR2B;RARG
		GO:0010628| positive regulation of gene expression	RARG;DRD1
374:[DB02466	DB08820]
	DB02466|4-[3-Oxo-3-(5,5,8,8-Tetramethyl-5,6,7,8-Tetrahydro-Naphthalen-2-Yl)-Propenyl]-Benzoic Acid	RARG
	DB08820|Ivacaftor	CFTR;CYP3A4;CYP3A5;ALB;ORM1;ABCB1
	common genes	
	common pathways
		GO:0043066| negative regulation of apoptotic process	RARG;ALB
375:[DB02466	DB00324]
	DB02466|4-[3-Oxo-3-(5,5,8,8-Tetramethyl-5,6,7,8-Tetrahydro-Naphthalen-2-Yl)-Propenyl]-Benzoic Acid	RARG
	DB00324|Fluorometholone	NR3C1;CYP3A4;SERPINA6
	common genes	
	common pathways
		GO:0045944| positive regulation of transcription from RNA polymerase II promoter	RARG;NR3C1
		GO:0006355| regulation of transcription, DNA-dependent	NR3C1;RARG
		GO:0006367| transcription initiation from RNA polymerase II promoter	NR3C1;RARG
		GO:0000122| negative regulation of transcription from RNA polymerase II promoter	RARG;NR3C1
		GO:0043401| steroid hormone mediated signaling pathway	RARG;NR3C1
		GO:0006351| transcription, DNA-dependent	RARG;NR3C1
376:[DB02466	DB04938]
	DB02466|4-[3-Oxo-3-(5,5,8,8-Tetramethyl-5,6,7,8-Tetrahydro-Naphthalen-2-Yl)-Propenyl]-Benzoic Acid	RARG
	DB04938|Ospemifene	ESR1;CYP3A4;CYP2C9;CYP2C19;CYP2B6;CYP2D6
	common genes	
	common pathways
		GO:0045944| positive regulation of transcription from RNA polymerase II promoter	ESR1;RARG
		GO:0006355| regulation of transcription, DNA-dependent	RARG;ESR1
		GO:0006367| transcription initiation from RNA polymerase II promoter	RARG;ESR1
		GO:0000122| negative regulation of transcription from RNA polymerase II promoter	ESR1;RARG
		GO:0043401| steroid hormone mediated signaling pathway	RARG;ESR1
		GO:0006351| transcription, DNA-dependent	ESR1;RARG
377:[DB02466	DB13961]
	DB02466|4-[3-Oxo-3-(5,5,8,8-Tetramethyl-5,6,7,8-Tetrahydro-Naphthalen-2-Yl)-Propenyl]-Benzoic Acid	RARG
	DB13961|Fish oil	DGAT2;PTGS2;FFAR4;CACNA1C;CACNA1D;CACNA1F;CACNA1S;CACNB1;CACNB2;CACNB3;CACNB4;NFKB2;NFKB1;SREBF1;PPARA;PPARG;PPARD;CYP3A4
	common genes	
	common pathways
		GO:0071300| cellular response to retinoic acid	PPARG;RARG
		GO:0010628| positive regulation of gene expression	RARG;PPARD
		GO:0043010| camera-type eye development	RARG;CACNA1C
		GO:0043066| negative regulation of apoptotic process	FFAR4;NFKB1;RARG;PPARD;PTGS2
		GO:0043065| positive regulation of apoptotic process	RARG;PPARG;PTGS2
		GO:0006355| regulation of transcription, DNA-dependent	PPARG;SREBF1;PPARA;RARG;PPARD;NFKB2;NFKB1
		GO:0008284| positive regulation of cell proliferation	RARG;PPARD;PTGS2
		GO:0045944| positive regulation of transcription from RNA polymerase II promoter	RARG;NFKB2;NFKB1;PPARG;PPARA;SREBF1
		GO:0008285| negative regulation of cell proliferation	RARG;PTGS2;PPARG
		GO:0043401| steroid hormone mediated signaling pathway	PPARA;PPARG;PPARD;RARG
		GO:0006351| transcription, DNA-dependent	NFKB2;NFKB1;RARG;PPARD;SREBF1;PPARA;PPARG
		GO:0000122| negative regulation of transcription from RNA polymerase II promoter	NFKB2;NFKB1;RARG;PPARD;PPARA;SREBF1;PPARG
		GO:0006367| transcription initiation from RNA polymerase II promoter	PPARD;RARG;PPARG;PPARA
		GO:0032526| response to retinoic acid	RARG;PPARG;SREBF1
		GO:0010468| regulation of gene expression	PPARA;RARG
378:[DB02466	DB00261]
	DB02466|4-[3-Oxo-3-(5,5,8,8-Tetramethyl-5,6,7,8-Tetrahydro-Naphthalen-2-Yl)-Propenyl]-Benzoic Acid	RARG
	DB00261|Anagrelide	PDE3A;CYP1A2
	common genes	
	common pathways
		GO:0043066| negative regulation of apoptotic process	RARG;PDE3A
		GO:0010468| regulation of gene expression	RARG;CYP1A2
379:[DB02466	DB00444]
	DB02466|4-[3-Oxo-3-(5,5,8,8-Tetramethyl-5,6,7,8-Tetrahydro-Naphthalen-2-Yl)-Propenyl]-Benzoic Acid	RARG
	DB00444|Teniposide	TOP2A;CYP3A4;CYP2C9;CYP2C19;CYP3A5;ABCC6;ABCG2
	common genes	
	common pathways
		GO:0043065| positive regulation of apoptotic process	RARG;TOP2A
		GO:0045944| positive regulation of transcription from RNA polymerase II promoter	RARG;TOP2A
380:[DB02466	DB01098]
	DB02466|4-[3-Oxo-3-(5,5,8,8-Tetramethyl-5,6,7,8-Tetrahydro-Naphthalen-2-Yl)-Propenyl]-Benzoic Acid	RARG
	DB01098|Rosuvastatin	HMGCR;CYP2C9;CYP2C19;CYP3A4;CYP3A5;ALB;ABCC1;ABCC4;SLCO1A2;SLCO1B1;SLCO1B3;SLCO2B1;SLC7A11;ABCB11;ABCG2;ABCC2;SLC22A8
	common genes	
	common pathways
		GO:0043066| negative regulation of apoptotic process	HMGCR;ALB;RARG
		GO:0008284| positive regulation of cell proliferation	RARG;HMGCR
381:[DB02466	DB01236]
	DB02466|4-[3-Oxo-3-(5,5,8,8-Tetramethyl-5,6,7,8-Tetrahydro-Naphthalen-2-Yl)-Propenyl]-Benzoic Acid	RARG
	DB01236|Sevoflurane	GABRA1;GLRA1;GRIA1;KCNA1;ATP2C1;MT-ND1;GABRA1;GABRA2;GABRA3;GABRA4;GABRA5;GABRA6;GABRB1;GABRB2;GABRB3;GABRD;GABRE;GABRG1;GABRG2;GABRG3;GABRP;GABRQ;CYP2E1;CYP2A6;CYP2B6;CYP3A4;ALB
	common genes	
	common pathways
		GO:0043066| negative regulation of apoptotic process	RARG;ALB
382:[DB02466	DB09481]
	DB02466|4-[3-Oxo-3-(5,5,8,8-Tetramethyl-5,6,7,8-Tetrahydro-Naphthalen-2-Yl)-Propenyl]-Benzoic Acid	RARG
	DB09481|Magnesium carbonate	GRIN1;GRIN2A;GRIN2B;GRIN2C;GRIN2D;GRIN3A;GRIN3B;TRPM6;SLC41A3;CNNM2;TRPM7
	common genes	
	common pathways
		GO:0045944| positive regulation of transcription from RNA polymerase II promoter	GRIN1;RARG
		GO:0043065| positive regulation of apoptotic process	RARG;GRIN2A;GRIN1
383:[DB02466	DB13954]
	DB02466|4-[3-Oxo-3-(5,5,8,8-Tetramethyl-5,6,7,8-Tetrahydro-Naphthalen-2-Yl)-Propenyl]-Benzoic Acid	RARG
	DB13954|Estradiol cypionate	ESR1;NR1I2;ESR2;CHRNA4;NCOA2;GPER1;MT-ATP6;BECN1;HSD17B2;ESRRG;CYP1A2;UGT1A1;CYP3A4;CYP3A5;CYP3A7;CYP1A1;CYP1B1;CYP2C19;CYP2C8;CYP2C9;SHBG;ALB;FABP2;SLC22A2;SLC22A1;SLC22A3;SLCO2B1;SLCO1A2;ABCC10;SLC22A11;ABCG2;SLCO1B1;ABCB1;SLC22A8;SLCO1B3;SLCO1C1;SLCO4A1
	common genes	
	common pathways
		GO:0048384| retinoic acid receptor signaling pathway	RARG;ESRRG
		GO:0006351| transcription, DNA-dependent	NR1I2;RARG;ESRRG;NCOA2;ESR1;ESR2
		GO:0008285| negative regulation of cell proliferation	RARG;BECN1;CYP1B1;GPER1
		GO:0043401| steroid hormone mediated signaling pathway	ESR1;ESR2;GPER1;ESRRG;RARG;NR1I2
		GO:0032526| response to retinoic acid	RARG;HSD17B2
		GO:0010468| regulation of gene expression	CYP1A2;RARG
		GO:0000122| negative regulation of transcription from RNA polymerase II promoter	RARG;NCOA2;ESR1;ESR2
		GO:0006367| transcription initiation from RNA polymerase II promoter	ESR1;ESR2;ESRRG;RARG;NR1I2
		GO:0043010| camera-type eye development	RARG;CYP1A1
		GO:0043066| negative regulation of apoptotic process	BECN1;RARG;ALB
		GO:0010628| positive regulation of gene expression	RARG;NR1I2;GPER1
		GO:0006355| regulation of transcription, DNA-dependent	NR1I2;RARG;ESRRG;NCOA2;ESR2;ESR1
		GO:0008284| positive regulation of cell proliferation	RARG;GPER1
		GO:0045944| positive regulation of transcription from RNA polymerase II promoter	NR1I2;RARG;ESRRG;NCOA2;GPER1;ESR2;ESR1
		GO:0043065| positive regulation of apoptotic process	RARG;GPER1;CYP1B1
384:[DB02466	DB00075]
	DB02466|4-[3-Oxo-3-(5,5,8,8-Tetramethyl-5,6,7,8-Tetrahydro-Naphthalen-2-Yl)-Propenyl]-Benzoic Acid	RARG
	DB00075|Muromonab	CD3D;CD3E;CD3G;CD247;FCGR3B;C1R;C1QA;C1QB;C1QC;FCGR3A;C1S;FCGR1A;FCGR2A;FCGR2B;FCGR2C
	common genes	
	common pathways
		GO:0045944| positive regulation of transcription from RNA polymerase II promoter	CD3D;RARG
		GO:0010628| positive regulation of gene expression	CD3E;RARG
385:[DB02466	DB09063]
	DB02466|4-[3-Oxo-3-(5,5,8,8-Tetramethyl-5,6,7,8-Tetrahydro-Naphthalen-2-Yl)-Propenyl]-Benzoic Acid	RARG
	DB09063|Ceritinib	ALK;CYP2C9;CYP3A4;ABCB1
	common genes	
	common pathways
386:[DB02466	DB00514]
	DB02466|4-[3-Oxo-3-(5,5,8,8-Tetramethyl-5,6,7,8-Tetrahydro-Naphthalen-2-Yl)-Propenyl]-Benzoic Acid	RARG
	DB00514|Dextromethorphan	SIGMAR1;SIGMAR1;GRIN3A;CHRNA2;SLC6A4;PGRMC1;CHRNA3;CHRNA4;CHRNB4;CHRNB2;CHRNA7;OPRM1;OPRD1;OPRK1;CYBB;CYBA;NCF1;NCF2;NCF4;RAC1;RAC2;SLC6A2;CYP2D6;CYP3A4;CYP3A5;CYP3A7;CYP2B6;CYP2C19;CYP2C9;CYP2C8;CYP2E1
	common genes	
	common pathways
		GO:0071300| cellular response to retinoic acid	RARG;SLC6A4
		GO:0008361| regulation of cell size	RAC1;RARG
		GO:0010628| positive regulation of gene expression	RARG;SLC6A4
		GO:0008284| positive regulation of cell proliferation	RAC2;RARG;CHRNA7
		GO:0043065| positive regulation of apoptotic process	RAC1;RARG
		GO:0008285| negative regulation of cell proliferation	RARG;OPRM1
387:[DB02466	DB01275]
	DB02466|4-[3-Oxo-3-(5,5,8,8-Tetramethyl-5,6,7,8-Tetrahydro-Naphthalen-2-Yl)-Propenyl]-Benzoic Acid	RARG
	DB01275|Hydralazine	AOC3;P4HA1;CYP3A4
	common genes	
	common pathways
388:[DB02466	DB01327]
	DB02466|4-[3-Oxo-3-(5,5,8,8-Tetramethyl-5,6,7,8-Tetrahydro-Naphthalen-2-Yl)-Propenyl]-Benzoic Acid	RARG
	DB01327|Cefazolin	mrcA;PON1;IL15;IL2;TPMT;ALB;ABCC4;SLC22A6;SLC22A8;SLC22A11
	common genes	
	common pathways
		GO:0043066| negative regulation of apoptotic process	RARG;ALB;IL2
		GO:0008284| positive regulation of cell proliferation	IL2;IL15;RARG
		GO:0045944| positive regulation of transcription from RNA polymerase II promoter	IL2;RARG
389:[DB02466	DB00342]
	DB02466|4-[3-Oxo-3-(5,5,8,8-Tetramethyl-5,6,7,8-Tetrahydro-Naphthalen-2-Yl)-Propenyl]-Benzoic Acid	RARG
	DB00342|Terfenadine	HRH1;KCNH2;CHRM3;CHRM1;CHRM5;CHRM4;CHRM2;CYP3A4;CYP3A7;CYP2D6;CYP3A5;CYP2C8;CYP2J2;ABCB1;ABCB11
	common genes	
	common pathways
		GO:0008284| positive regulation of cell proliferation	CHRM1;RARG
390:[DB02466	DB00398]
	DB02466|4-[3-Oxo-3-(5,5,8,8-Tetramethyl-5,6,7,8-Tetrahydro-Naphthalen-2-Yl)-Propenyl]-Benzoic Acid	RARG
	DB00398|Sorafenib	BRAF;RAF1;FLT4;KDR;FLT3;PDGFRB;KIT;FGFR1;RET;FLT1;CYP2C9;CYP3A5;CYP3A7;CYP3A4;CYP2B6;CYP2C8;CYP1A2;CYP2C19;CYP2D6;UGT1A9;UGT1A1;ABCG2;ABCC4;ABCC2;ABCB1;RALBP1;SLCO1B1
	common genes	
	common pathways
		GO:0043066| negative regulation of apoptotic process	PDGFRB;BRAF;FLT4;KDR;RAF1;RARG
		GO:0010628| positive regulation of gene expression	KIT;RARG;BRAF;RET
		GO:0071300| cellular response to retinoic acid	RARG;RET
		GO:0008284| positive regulation of cell proliferation	KDR;RARG;KIT;FLT4;FLT3;FGFR1;FLT1;PDGFRB
		GO:0045944| positive regulation of transcription from RNA polymerase II promoter	RARG;RAF1
		GO:0060324| face development	BRAF;RAF1;RARG
		GO:0006355| regulation of transcription, DNA-dependent	FGFR1;RARG
		GO:0043065| positive regulation of apoptotic process	PDGFRB;RARG
		GO:0006351| transcription, DNA-dependent	RARG;FGFR1
		GO:0060041| retina development in camera-type eye	RARG;RET
		GO:0008285| negative regulation of cell proliferation	RAF1;RARG
		GO:0032526| response to retinoic acid	PDGFRB;RARG
		GO:0010468| regulation of gene expression	FGFR1;CYP1A2;RARG
		GO:0000122| negative regulation of transcription from RNA polymerase II promoter	RARG;FGFR1
391:[DB02466	DB09034]
	DB02466|4-[3-Oxo-3-(5,5,8,8-Tetramethyl-5,6,7,8-Tetrahydro-Naphthalen-2-Yl)-Propenyl]-Benzoic Acid	RARG
	DB09034|Suvorexant	HCRTR1;HCRTR2;CYP3A4
	common genes	
	common pathways
392:[DB02466	DB01242]
	DB02466|4-[3-Oxo-3-(5,5,8,8-Tetramethyl-5,6,7,8-Tetrahydro-Naphthalen-2-Yl)-Propenyl]-Benzoic Acid	RARG
	DB01242|Clomipramine	SLC6A4;HTR2A;HTR2B;HTR2C;SLC6A2;GSTP1;CYP2D6;CYP2C19;CYP1A2;CYP3A4;ALB;ABCB1
	common genes	
	common pathways
		GO:0010468| regulation of gene expression	RARG;CYP1A2
		GO:0008284| positive regulation of cell proliferation	RARG;HTR2A;HTR2B
		GO:0071300| cellular response to retinoic acid	RARG;SLC6A4
		GO:0010628| positive regulation of gene expression	RARG;SLC6A4
		GO:0043066| negative regulation of apoptotic process	RARG;ALB;GSTP1;HTR2B
393:[DB02466	DB00470]
	DB02466|4-[3-Oxo-3-(5,5,8,8-Tetramethyl-5,6,7,8-Tetrahydro-Naphthalen-2-Yl)-Propenyl]-Benzoic Acid	RARG
	DB00470|Dronabinol	CNR1;CNR2;CYP3A4;CYP2C9;CYP2C19;PTGS1;CYP1A1;CYP2A6;ABCB1;ABCG2
	common genes	
	common pathways
		GO:0043065| positive regulation of apoptotic process	CNR1;RARG
		GO:0043010| camera-type eye development	RARG;CYP1A1
394:[DB02466	DB00559]
	DB02466|4-[3-Oxo-3-(5,5,8,8-Tetramethyl-5,6,7,8-Tetrahydro-Naphthalen-2-Yl)-Propenyl]-Benzoic Acid	RARG
	DB00559|Bosentan	EDNRA;EDNRB;CYP3A4;CYP2C9;ABCB11
	common genes	
	common pathways
		GO:0000122| negative regulation of transcription from RNA polymerase II promoter	RARG;EDNRB
		GO:0043066| negative regulation of apoptotic process	RARG;EDNRB
		GO:0008284| positive regulation of cell proliferation	EDNRB;RARG
395:[DB02466	DB00823]
	DB02466|4-[3-Oxo-3-(5,5,8,8-Tetramethyl-5,6,7,8-Tetrahydro-Naphthalen-2-Yl)-Propenyl]-Benzoic Acid	RARG
	DB00823|Ethynodiol diacetate	PGR;ESR1;CYP3A4
	common genes	
	common pathways
		GO:0000122| negative regulation of transcription from RNA polymerase II promoter	ESR1;RARG
		GO:0006367| transcription initiation from RNA polymerase II promoter	RARG;ESR1;PGR
		GO:0043401| steroid hormone mediated signaling pathway	ESR1;PGR;RARG
		GO:0006351| transcription, DNA-dependent	ESR1;PGR;RARG
		GO:0006355| regulation of transcription, DNA-dependent	ESR1;PGR;RARG
		GO:0045944| positive regulation of transcription from RNA polymerase II promoter	ESR1;PGR;RARG
396:[DB02466	DB01154]
	DB02466|4-[3-Oxo-3-(5,5,8,8-Tetramethyl-5,6,7,8-Tetrahydro-Naphthalen-2-Yl)-Propenyl]-Benzoic Acid	RARG
	DB01154|Thiamylal	GABRA1;KCNJ8;KCNJ11;CYP2C9;CYP3A4;CYP2E1
	common genes	
	common pathways
397:[DB02466	DB01356]
	DB02466|4-[3-Oxo-3-(5,5,8,8-Tetramethyl-5,6,7,8-Tetrahydro-Naphthalen-2-Yl)-Propenyl]-Benzoic Acid	RARG
	DB01356|Lithium cation	GSK3B;IMPA1;IMPA2;GRIA3
	common genes	
	common pathways
		GO:0043066| negative regulation of apoptotic process	RARG;GSK3B
		GO:0010628| positive regulation of gene expression	RARG;GSK3B
		GO:0060070| canonical Wnt receptor signaling pathway	GSK3B;RARG
398:[DB02466	DB06779]
	DB02466|4-[3-Oxo-3-(5,5,8,8-Tetramethyl-5,6,7,8-Tetrahydro-Naphthalen-2-Yl)-Propenyl]-Benzoic Acid	RARG
	DB06779|Dalteparin	SERPINC1;VEGFA;TFPI;SELP;HPSE
	common genes	
	common pathways
		GO:0000122| negative regulation of transcription from RNA polymerase II promoter	VEGFA;RARG
		GO:0010628| positive regulation of gene expression	RARG;VEGFA
		GO:0043066| negative regulation of apoptotic process	RARG;VEGFA
		GO:0008284| positive regulation of cell proliferation	VEGFA;RARG
		GO:0045944| positive regulation of transcription from RNA polymerase II promoter	VEGFA;RARG
399:[DB02466	DB06702]
	DB02466|4-[3-Oxo-3-(5,5,8,8-Tetramethyl-5,6,7,8-Tetrahydro-Naphthalen-2-Yl)-Propenyl]-Benzoic Acid	RARG
	DB06702|Fesoterodine	CHRM3;CHRM4;CHRM1;CHRM2;CHRM5;CYP3A4;CYP2D6;ABCB1
	common genes	
	common pathways
		GO:0008284| positive regulation of cell proliferation	CHRM1;RARG
400:[DB02466	DB00351]
	DB02466|4-[3-Oxo-3-(5,5,8,8-Tetramethyl-5,6,7,8-Tetrahydro-Naphthalen-2-Yl)-Propenyl]-Benzoic Acid	RARG
	DB00351|Megestrol acetate	PGR;NR3C1;CYP3A4;ABCB1
	common genes	
	common pathways
		GO:0045944| positive regulation of transcription from RNA polymerase II promoter	PGR;NR3C1;RARG
		GO:0006355| regulation of transcription, DNA-dependent	NR3C1;RARG;PGR
		GO:0006367| transcription initiation from RNA polymerase II promoter	NR3C1;RARG;PGR
		GO:0000122| negative regulation of transcription from RNA polymerase II promoter	RARG;NR3C1
		GO:0043401| steroid hormone mediated signaling pathway	PGR;NR3C1;RARG
		GO:0006351| transcription, DNA-dependent	RARG;NR3C1;PGR
401:[DB02466	DB11672]
	DB02466|4-[3-Oxo-3-(5,5,8,8-Tetramethyl-5,6,7,8-Tetrahydro-Naphthalen-2-Yl)-Propenyl]-Benzoic Acid	RARG
	DB11672|Curcumin	PPARG;VDR;ABCC5;CBR1;GSTP1;CYP2C9;CYP3A4;CYP2B6;CYP1A2;CYP2D6;GSTA1;GSTM1;GSTP1;ABCB1
	common genes	
	common pathways
		GO:0043066| negative regulation of apoptotic process	GSTP1;RARG
		GO:0010628| positive regulation of gene expression	VDR;RARG
		GO:0071300| cellular response to retinoic acid	RARG;PPARG
		GO:0045944| positive regulation of transcription from RNA polymerase II promoter	RARG;VDR;PPARG
		GO:0006355| regulation of transcription, DNA-dependent	PPARG;RARG;VDR
		GO:0043065| positive regulation of apoptotic process	RARG;PPARG
		GO:0006351| transcription, DNA-dependent	PPARG;RARG;VDR
		GO:0043401| steroid hormone mediated signaling pathway	VDR;RARG;PPARG
		GO:0008285| negative regulation of cell proliferation	PPARG;VDR;RARG
		GO:0010468| regulation of gene expression	CYP1A2;RARG
		GO:0032526| response to retinoic acid	PPARG;RARG
		GO:0006367| transcription initiation from RNA polymerase II promoter	RARG;VDR;PPARG
		GO:0000122| negative regulation of transcription from RNA polymerase II promoter	PPARG;VDR;RARG
402:[DB02466	DB00668]
	DB02466|4-[3-Oxo-3-(5,5,8,8-Tetramethyl-5,6,7,8-Tetrahydro-Naphthalen-2-Yl)-Propenyl]-Benzoic Acid	RARG
	DB00668|Epinephrine	ADRA1A;ADRA1B;ADRB1;ADRB2;ADRA2A;ADRA2B;ADRA1D;TNF;CYP2C9;CYP3A4;COMT;MAOA;MAOB;SLC22A2;SLC22A1
	common genes	
	common pathways
		GO:0010628| positive regulation of gene expression	RARG;TNF
		GO:0043065| positive regulation of apoptotic process	TNF;RARG
		GO:0045944| positive regulation of transcription from RNA polymerase II promoter	ADRB2;TNF;RARG
		GO:0043068| positive regulation of programmed cell death	RARG;TNF
		GO:0008284| positive regulation of cell proliferation	RARG;ADRA1D;ADRA2A
		GO:0008285| negative regulation of cell proliferation	RARG;ADRA1A
		GO:0000122| negative regulation of transcription from RNA polymerase II promoter	TNF;RARG
403:[DB02466	DB09295]
	DB02466|4-[3-Oxo-3-(5,5,8,8-Tetramethyl-5,6,7,8-Tetrahydro-Naphthalen-2-Yl)-Propenyl]-Benzoic Acid	RARG
	DB09295|Talniflumate	PTGS1;PTGS2;CLCNKA;PTGS1;PTGS2
	common genes	
	common pathways
		GO:0008285| negative regulation of cell proliferation	RARG;PTGS2
		GO:0043066| negative regulation of apoptotic process	RARG;PTGS2
		GO:0043065| positive regulation of apoptotic process	RARG;PTGS2
		GO:0008284| positive regulation of cell proliferation	RARG;PTGS2
404:[DB02466	DB00328]
	DB02466|4-[3-Oxo-3-(5,5,8,8-Tetramethyl-5,6,7,8-Tetrahydro-Naphthalen-2-Yl)-Propenyl]-Benzoic Acid	RARG
	DB00328|Indometacin	PTGS1;PTGS2;PLA2G2A;PTGR2;PPARG;GLO1;PTGDR2;PPARA;AKR1C3;CYP2C19;CYP2C9;CES1;UGT1A9;UGT1A1;UGT2B7;ALB;ABCC3;ABCC4;ABCC6;ABCB1;ABCC1;SLCO1A2;SLC22A6;SLC22A8;ABCC2;ABCC11;SLC22A11;SLC10A1;SLC22A7;SLCO1B1;ABCB11
	common genes	
	common pathways
		GO:0043065| positive regulation of apoptotic process	PTGS2;PPARG;RARG
		GO:0045944| positive regulation of transcription from RNA polymerase II promoter	PPARG;PPARA;RARG
		GO:0008284| positive regulation of cell proliferation	AKR1C3;RARG;PTGS2
		GO:0006355| regulation of transcription, DNA-dependent	PPARG;PPARA;RARG
		GO:0071300| cellular response to retinoic acid	PPARG;RARG
		GO:0043066| negative regulation of apoptotic process	RARG;ALB;GLO1;PTGS2
		GO:0006367| transcription initiation from RNA polymerase II promoter	RARG;PPARA;PPARG
		GO:0000122| negative regulation of transcription from RNA polymerase II promoter	RARG;PPARA;PPARG
		GO:0010468| regulation of gene expression	PPARA;RARG
		GO:0032526| response to retinoic acid	RARG;PPARG
		GO:0043401| steroid hormone mediated signaling pathway	PPARG;PPARA;RARG
		GO:0008285| negative regulation of cell proliferation	RARG;PTGS2;PPARG
		GO:0006351| transcription, DNA-dependent	PPARG;PPARA;RARG
405:[DB02466	DB00394]
	DB02466|4-[3-Oxo-3-(5,5,8,8-Tetramethyl-5,6,7,8-Tetrahydro-Naphthalen-2-Yl)-Propenyl]-Benzoic Acid	RARG
	DB00394|Beclomethasone dipropionate	NR3C1;CYP3A5;CYP3A4;SERPINA6
	common genes	
	common pathways
		GO:0000122| negative regulation of transcription from RNA polymerase II promoter	RARG;NR3C1
		GO:0006367| transcription initiation from RNA polymerase II promoter	RARG;NR3C1
		GO:0043401| steroid hormone mediated signaling pathway	RARG;NR3C1
		GO:0006351| transcription, DNA-dependent	NR3C1;RARG
		GO:0006355| regulation of transcription, DNA-dependent	RARG;NR3C1
		GO:0045944| positive regulation of transcription from RNA polymerase II promoter	NR3C1;RARG
406:[DB02466	DB00286]
	DB02466|4-[3-Oxo-3-(5,5,8,8-Tetramethyl-5,6,7,8-Tetrahydro-Naphthalen-2-Yl)-Propenyl]-Benzoic Acid	RARG
	DB00286|Conjugated estrogens	ESR1;CYP3A4;CYP1A2;COMT;ABCC3;ABCC4;ABCC1;SLCO1A2;SLC10A1;SLC22A10;SLC22A8;SLCO1C1;SLCO1B1;SLCO2B1;ABCB1;SLC22A6;SLC51A;SLC51B;ABCC2;SLCO4A1;ABCC11;SLCO1B3;SLC22A11;SLCO3A1;ABCG2
	common genes	
	common pathways
		GO:0006351| transcription, DNA-dependent	RARG;ESR1
		GO:0043401| steroid hormone mediated signaling pathway	ESR1;RARG
		GO:0010468| regulation of gene expression	RARG;CYP1A2
		GO:0000122| negative regulation of transcription from RNA polymerase II promoter	RARG;ESR1
		GO:0006367| transcription initiation from RNA polymerase II promoter	ESR1;RARG
		GO:0006355| regulation of transcription, DNA-dependent	RARG;ESR1
		GO:0045944| positive regulation of transcription from RNA polymerase II promoter	ESR1;RARG
407:[DB02466	DB00811]
	DB02466|4-[3-Oxo-3-(5,5,8,8-Tetramethyl-5,6,7,8-Tetrahydro-Naphthalen-2-Yl)-Propenyl]-Benzoic Acid	RARG
	DB00811|Ribavirin	IMPDH1;IMPDH2;PB1;NT5C2;ENPP1;ADK;SLC28A3;SLC29A1
	common genes	
	common pathways
		GO:0060041| retina development in camera-type eye	IMPDH2;RARG
408:[DB02466	DB00577]
	DB02466|4-[3-Oxo-3-(5,5,8,8-Tetramethyl-5,6,7,8-Tetrahydro-Naphthalen-2-Yl)-Propenyl]-Benzoic Acid	RARG
	DB00577|Valaciclovir	SLC15A1;SLC15A2;SLC22A8;SLC22A6;SLC6A14;SLC10A2
	common genes	
	common pathways
409:[DB02466	DB01149]
	DB02466|4-[3-Oxo-3-(5,5,8,8-Tetramethyl-5,6,7,8-Tetrahydro-Naphthalen-2-Yl)-Propenyl]-Benzoic Acid	RARG
	DB01149|Nefazodone	HTR2A;HTR2C;SLC6A4;HTR1A;SLC6A2;SLC6A3;ADRA1B;ADRA2A;ADRA1A;KCNH2;CYP3A5;CYP3A4;CYP2B;CYP2D6;CYP3A4;CYP3A43;CYP3A5;CYP3A7;ABCB1;SLCO1B3;SLCO2B1;ABCB11
	common genes	
	common pathways
		GO:0008285| negative regulation of cell proliferation	ADRA1A;RARG
		GO:0008284| positive regulation of cell proliferation	RARG;HTR2A;ADRA2A;HTR1A
		GO:0071300| cellular response to retinoic acid	RARG;SLC6A4
		GO:0010628| positive regulation of gene expression	SLC6A4;RARG
410:[DB02466	DB11582]
	DB02466|4-[3-Oxo-3-(5,5,8,8-Tetramethyl-5,6,7,8-Tetrahydro-Naphthalen-2-Yl)-Propenyl]-Benzoic Acid	RARG
	DB11582|Thiocolchicoside	GABRA1;GABRA2;GABRA3;GABRA4;GABRA5;GABRA6;GABRB1;GABRB2;GABRB3;GABRD;GABRE;GABRG1;GABRG2;GABRG3;GABRP;GABRQ;GLRA1;TNFSF11
	common genes	
	common pathways
		GO:1990830|	TNFSF11;RARG
		GO:0045944| positive regulation of transcription from RNA polymerase II promoter	RARG;TNFSF11
411:[DB02466	DB00202]
	DB02466|4-[3-Oxo-3-(5,5,8,8-Tetramethyl-5,6,7,8-Tetrahydro-Naphthalen-2-Yl)-Propenyl]-Benzoic Acid	RARG
	DB00202|Succinylcholine	CHRNA10;CHRNA7;CHRM1;CHRM2;CHRM3;BCHE
	common genes	
	common pathways
		GO:0008285| negative regulation of cell proliferation	RARG;BCHE
		GO:0008284| positive regulation of cell proliferation	CHRM1;RARG;CHRNA7
412:[DB02466	DB06697]
	DB02466|4-[3-Oxo-3-(5,5,8,8-Tetramethyl-5,6,7,8-Tetrahydro-Naphthalen-2-Yl)-Propenyl]-Benzoic Acid	RARG
	DB06697|Artemether	CYP3A4;CYP3A5;CYP2B6;CYP2C9;CYP2C19;CYP2D6
	common genes	
	common pathways
413:[DB02466	DB01095]
	DB02466|4-[3-Oxo-3-(5,5,8,8-Tetramethyl-5,6,7,8-Tetrahydro-Naphthalen-2-Yl)-Propenyl]-Benzoic Acid	RARG
	DB01095|Fluvastatin	HMGCR;CYP1A1;CYP3A4;CYP3A5;CYP2C8;CYP2C9;CYP2C19;CYP2D6;UGT1A1;UGT1A3;UGT2B7;CYP2B6;SLCO1B1;SLCO1B3;SLCO2B1;SLC15A1;ABCC2
	common genes	
	common pathways
		GO:0043010| camera-type eye development	CYP1A1;RARG
		GO:0043066| negative regulation of apoptotic process	HMGCR;RARG
		GO:0008284| positive regulation of cell proliferation	RARG;HMGCR
414:[DB02466	DB14063]
	DB02466|4-[3-Oxo-3-(5,5,8,8-Tetramethyl-5,6,7,8-Tetrahydro-Naphthalen-2-Yl)-Propenyl]-Benzoic Acid	RARG
	DB14063|Dexverapamil	ABCB1;CYP3A4
	common genes	
	common pathways
415:[DB02466	DB04953]
	DB02466|4-[3-Oxo-3-(5,5,8,8-Tetramethyl-5,6,7,8-Tetrahydro-Naphthalen-2-Yl)-Propenyl]-Benzoic Acid	RARG
	DB04953|Ezogabine	KCNQ2;KCNQ3;KCNQ4;KCNQ5;UGT1A1;UGT1A3;UGT1A4;UGT1A9;NAT2
	common genes	
	common pathways
416:[DB02466	DB00320]
	DB02466|4-[3-Oxo-3-(5,5,8,8-Tetramethyl-5,6,7,8-Tetrahydro-Naphthalen-2-Yl)-Propenyl]-Benzoic Acid	RARG
	DB00320|Dihydroergotamine	HTR1D;HTR1B;ADRA2A;HTR2B;CYP3A4;ABCB1
	common genes	
	common pathways
		GO:0008284| positive regulation of cell proliferation	HTR2B;ADRA2A;RARG
		GO:0043066| negative regulation of apoptotic process	RARG;HTR2B
417:[DB02466	DB00368]
	DB02466|4-[3-Oxo-3-(5,5,8,8-Tetramethyl-5,6,7,8-Tetrahydro-Naphthalen-2-Yl)-Propenyl]-Benzoic Acid	RARG
	DB00368|Norepinephrine	ADRA1A;ADRA1B;ADRA1D;ADRA2A;ADRA2B;ADRA2C;ADRB1;ADRB2;ADRB3;PAH;SLC18A2;SLC18A1;SLC6A2;SLC22A2;SLC22A3;SLC22A5;SLC22A1;POU5F1
	common genes	
	common pathways
		GO:0006351| transcription, DNA-dependent	RARG;POU5F1
		GO:0008285| negative regulation of cell proliferation	RARG;ADRA1A
		GO:0010468| regulation of gene expression	RARG;POU5F1
		GO:0000122| negative regulation of transcription from RNA polymerase II promoter	POU5F1;RARG
		GO:0006355| regulation of transcription, DNA-dependent	POU5F1;RARG
		GO:0008284| positive regulation of cell proliferation	ADRA1D;ADRA2A;RARG
		GO:0045944| positive regulation of transcription from RNA polymerase II promoter	POU5F1;ADRB2;RARG
418:[DB02466	DB00074]
	DB02466|4-[3-Oxo-3-(5,5,8,8-Tetramethyl-5,6,7,8-Tetrahydro-Naphthalen-2-Yl)-Propenyl]-Benzoic Acid	RARG
	DB00074|Basiliximab	IL2RA;IL2RB;FCGR1A;FCGR3A;FCGR2A;FCGR2B;FCGR2C;FCGR3B;C1S;C1R;C1QA;C1QB;C1QC
	common genes	
	common pathways
		GO:0043066| negative regulation of apoptotic process	IL2RB;RARG
419:[DB02466	DB00755]
	DB02466|4-[3-Oxo-3-(5,5,8,8-Tetramethyl-5,6,7,8-Tetrahydro-Naphthalen-2-Yl)-Propenyl]-Benzoic Acid	RARG
	DB00755|Tretinoin	RXRB;RXRG;RARG;ALDH1A1;GPRC5A;NR0B1;ALDH1A2;RARRES1;RARA;RARB;LCN1;OBP2A;RBP4;PDK4;RXRA;CYP26A1;CYP26B1;CYP26C1;HPGDS;CYP3A7;CYP2B6;CYP2C8;CYP2C9;CYP3A4;CYP3A5;CYP2A6;CYP2C18;CYP1A1;CYP4A11;ALB;CRABP1;CRABP2
	common genes	RARG
	common pathways
		GO:0043065| positive regulation of apoptotic process	RARB;RARG;ALDH1A2
		GO:0060173| limb development	RARG;RARA
		GO:0002068| glandular epithelial cell development	RARB;RARA;RARG
		GO:0048732| gland development	RARG
		GO:0060740| prostate gland epithelium morphogenesis	RARG
		GO:0009952| anterior/posterior pattern specification	CYP26C1;RARG;ALDH1A2
		GO:0048048| embryonic eye morphogenesis	RARG;RARB
		GO:1990830|	RARG
		GO:0045944| positive regulation of transcription from RNA polymerase II promoter	RARA;RXRB;RARG;RARB;RXRA;RXRG
		GO:0008284| positive regulation of cell proliferation	RARA;RARG;RARB;ALDH1A2
		GO:0043068| positive regulation of programmed cell death	RARB;RARG
		GO:0032331| negative regulation of chondrocyte differentiation	RARB;RARG
		GO:0060324| face development	RARG;RARA;ALDH1A2
		GO:0006355| regulation of transcription, DNA-dependent	CRABP2;RXRG;RARB;RXRA;RARA;RXRB;NR0B1;RARG
		GO:0010628| positive regulation of gene expression	RARG;CYP26B1;RARA;ALDH1A2
		GO:0008361| regulation of cell size	RARG
		GO:0071300| cellular response to retinoic acid	ALDH1A2;RARA;CYP26B1;RARG
		GO:0060348| bone development	RARG;RARA;RARB
		GO:0060070| canonical Wnt receptor signaling pathway	RARG
		GO:0043066| negative regulation of apoptotic process	RARB;RARG;ALB;RARA
		GO:0045596| negative regulation of cell differentiation	RARG;NR0B1;RARA
		GO:0043010| camera-type eye development	RARG;RXRA;CYP1A1;ALDH1A2
		GO:0045637| regulation of myeloid cell differentiation	RARG
		GO:0003417| growth plate cartilage development	RARG;RARA;RARB
		GO:0035264| multicellular organism growth	RARB;RARA;RARG
		GO:0006367| transcription initiation from RNA polymerase II promoter	RXRA;RARB;RARG;NR0B1;RARA;RXRB;RXRG
		GO:0003430| growth plate cartilage chondrocyte growth	RARG
		GO:0000122| negative regulation of transcription from RNA polymerase II promoter	RARG;RARA;NR0B1;RXRA;RARB
		GO:0031076| embryonic camera-type eye development	RARG;RARA;ALDH1A2
		GO:0010468| regulation of gene expression	RARG
		GO:0061037| negative regulation of cartilage development	RARB;RARA;RARG
		GO:0032526| response to retinoic acid	RBP4;RARA;RARG;RXRA
		GO:0070384| Harderian gland development	RARG
		GO:0060534| trachea cartilage development	RARA;RARG
		GO:0035116| embryonic hindlimb morphogenesis	RARG;RARB
		GO:0048608| reproductive structure development	RARG
		GO:0060041| retina development in camera-type eye	RARB;RARG
		GO:0060429| epithelium development	RARG
		GO:0043401| steroid hormone mediated signaling pathway	RARB;RXRA;RARG;RXRB;RARA;NR0B1;RXRG
		GO:0008285| negative regulation of cell proliferation	ALDH1A2;RARRES1;RARA;RARG;RARB
		GO:0006351| transcription, DNA-dependent	RXRG;RARA;RXRB;NR0B1;RARG;RXRA;RARB
		GO:0002063| chondrocyte development	RARG
		GO:0031641| regulation of myelination	RARB;RARG;RARA
		GO:0003406| retinal pigment epithelium development	RARG;RARB
		GO:0001843| neural tube closure	RARA;RARG
		GO:0048384| retinoic acid receptor signaling pathway	RXRG;ALDH1A2;RXRB;RARA;CYP26B1;RARG;RXRA;RARB
		GO:0060349| bone morphogenesis	RARG;CYP26B1
420:[DB02466	DB03128]
	DB02466|4-[3-Oxo-3-(5,5,8,8-Tetramethyl-5,6,7,8-Tetrahydro-Naphthalen-2-Yl)-Propenyl]-Benzoic Acid	RARG
	DB03128|Acetylcholine	ACHE;CHRM1;CHRM2;CHRM3;CHRM4;CHRNA7;SLC22A5;SLC22A1
	common genes	
	common pathways
		GO:0060041| retina development in camera-type eye	ACHE;RARG
		GO:0008284| positive regulation of cell proliferation	CHRNA7;RARG;CHRM1
421:[DB02466	DB01306]
	DB02466|4-[3-Oxo-3-(5,5,8,8-Tetramethyl-5,6,7,8-Tetrahydro-Naphthalen-2-Yl)-Propenyl]-Benzoic Acid	RARG
	DB01306|Insulin Aspart	INSR
	common genes	
	common pathways
		GO:0006355| regulation of transcription, DNA-dependent	RARG;INSR
		GO:0008284| positive regulation of cell proliferation	INSR;RARG
422:[DB02466	DB05773]
	DB02466|4-[3-Oxo-3-(5,5,8,8-Tetramethyl-5,6,7,8-Tetrahydro-Naphthalen-2-Yl)-Propenyl]-Benzoic Acid	RARG
	DB05773|Trastuzumab emtansine	ERBB2;CYP3A4;CYP3A5;ABCB1
	common genes	
	common pathways
		GO:0006355| regulation of transcription, DNA-dependent	ERBB2;RARG
		GO:0010628| positive regulation of gene expression	ERBB2;RARG
		GO:0006351| transcription, DNA-dependent	RARG;ERBB2
423:[DB02466	DB01614]
	DB02466|4-[3-Oxo-3-(5,5,8,8-Tetramethyl-5,6,7,8-Tetrahydro-Naphthalen-2-Yl)-Propenyl]-Benzoic Acid	RARG
	DB01614|Acepromazine	DRD2;DRD1;HTR2A;HTR1A;ADRA1A;ADRA1B;ALB
	common genes	
	common pathways
		GO:0008285| negative regulation of cell proliferation	RARG;DRD2;ADRA1A
		GO:0010628| positive regulation of gene expression	RARG;DRD1
		GO:0043066| negative regulation of apoptotic process	RARG;ALB
		GO:0045944| positive regulation of transcription from RNA polymerase II promoter	RARG;DRD2
		GO:0008284| positive regulation of cell proliferation	HTR1A;RARG;HTR2A
424:[DB02466	DB13151]
	DB02466|4-[3-Oxo-3-(5,5,8,8-Tetramethyl-5,6,7,8-Tetrahydro-Naphthalen-2-Yl)-Propenyl]-Benzoic Acid	RARG
	DB13151|Anti-inhibitor coagulant complex	F10;F2;FGA;FGB;F13A1;F5;F8;F7;F2;F7;F8;F9;F5
	common genes	
	common pathways
		GO:0010468| regulation of gene expression	F2;RARG
		GO:0008284| positive regulation of cell proliferation	F2;RARG
425:[DB02466	DB00475]
	DB02466|4-[3-Oxo-3-(5,5,8,8-Tetramethyl-5,6,7,8-Tetrahydro-Naphthalen-2-Yl)-Propenyl]-Benzoic Acid	RARG
	DB00475|Chlordiazepoxide	GABRA1;GABRA2;GABRA3;GABRA4;GABRA5;GABRA6;GABRB1;GABRB2;GABRB3;GABRD;GABRE;GABRG1;GABRG2;GABRG3;GABRP;GABRQ;CYP3A4
	common genes	
	common pathways
426:[DB02466	DB01431]
	DB02466|4-[3-Oxo-3-(5,5,8,8-Tetramethyl-5,6,7,8-Tetrahydro-Naphthalen-2-Yl)-Propenyl]-Benzoic Acid	RARG
	DB01431|Allylestrenol	PGR;ESR1;CYP3A4
	common genes	
	common pathways
		GO:0045944| positive regulation of transcription from RNA polymerase II promoter	ESR1;PGR;RARG
		GO:0006355| regulation of transcription, DNA-dependent	RARG;PGR;ESR1
		GO:0006367| transcription initiation from RNA polymerase II promoter	PGR;ESR1;RARG
		GO:0000122| negative regulation of transcription from RNA polymerase II promoter	ESR1;RARG
		GO:0043401| steroid hormone mediated signaling pathway	RARG;PGR;ESR1
		GO:0006351| transcription, DNA-dependent	RARG;ESR1;PGR
427:[DB02466	DB01382]
	DB02466|4-[3-Oxo-3-(5,5,8,8-Tetramethyl-5,6,7,8-Tetrahydro-Naphthalen-2-Yl)-Propenyl]-Benzoic Acid	RARG
	DB01382|Glycodiazine	KCNJ1;ABCC8
	common genes	
	common pathways
428:[DB02466	DB08836]
	DB02466|4-[3-Oxo-3-(5,5,8,8-Tetramethyl-5,6,7,8-Tetrahydro-Naphthalen-2-Yl)-Propenyl]-Benzoic Acid	RARG
	DB08836|Temocapril	ACE;SLC15A1;SLCO1A2
	common genes	
	common pathways
429:[DB02466	DB00714]
	DB02466|4-[3-Oxo-3-(5,5,8,8-Tetramethyl-5,6,7,8-Tetrahydro-Naphthalen-2-Yl)-Propenyl]-Benzoic Acid	RARG
	DB00714|Apomorphine	DRD3;DRD4;DRD2;ADRA2C;ADRA2B;HTR2C;DRD5;HTR1A;HTR2A;HTR2B;ADRA2A;DRD1;HTR1D;HTR1B;CALY
	common genes	
	common pathways
		GO:0000122| negative regulation of transcription from RNA polymerase II promoter	DRD3;RARG
		GO:0008285| negative regulation of cell proliferation	RARG;DRD2
		GO:0045944| positive regulation of transcription from RNA polymerase II promoter	RARG;DRD3;DRD2
		GO:0008284| positive regulation of cell proliferation	RARG;HTR2A;DRD3;HTR2B;HTR1A;ADRA2A
		GO:0010628| positive regulation of gene expression	DRD1;RARG
		GO:0043066| negative regulation of apoptotic process	HTR2B;RARG
430:[DB02466	DB09099]
	DB02466|4-[3-Oxo-3-(5,5,8,8-Tetramethyl-5,6,7,8-Tetrahydro-Naphthalen-2-Yl)-Propenyl]-Benzoic Acid	RARG
	DB09099|Somatostatin	SSTR1;SSTR2;SSTR3;SSTR4;SSTR5;CYP3A4;ABCB1
	common genes	
	common pathways
		GO:1990830|	RARG;SSTR1
		GO:0008285| negative regulation of cell proliferation	SSTR5;SSTR1;SSTR4;SSTR3;RARG;SSTR2
431:[DB02466	DB00176]
	DB02466|4-[3-Oxo-3-(5,5,8,8-Tetramethyl-5,6,7,8-Tetrahydro-Naphthalen-2-Yl)-Propenyl]-Benzoic Acid	RARG
	DB00176|Fluvoxamine	SLC6A4;KCNH2;CYP2D6;CYP1A2;CYP2E1;CYP1A1;CYP3A4;CYP3A5;CYP3A7;CYP2C9;CYP2C19;CYP2B6;CYP2C8;ABCB1;ABCB11
	common genes	
	common pathways
		GO:0071300| cellular response to retinoic acid	RARG;SLC6A4
		GO:0010628| positive regulation of gene expression	SLC6A4;RARG
		GO:0043010| camera-type eye development	RARG;CYP1A1
		GO:0010468| regulation of gene expression	CYP1A2;RARG
432:[DB02466	DB06822]
	DB02466|4-[3-Oxo-3-(5,5,8,8-Tetramethyl-5,6,7,8-Tetrahydro-Naphthalen-2-Yl)-Propenyl]-Benzoic Acid	RARG
	DB06822|Tinzaparin	SERPINC1;ITGA4;CXCL12;ADAMTS4
	common genes	
	common pathways
		GO:0008284| positive regulation of cell proliferation	CXCL12;RARG
433:[DB02466	DB00200]
	DB02466|4-[3-Oxo-3-(5,5,8,8-Tetramethyl-5,6,7,8-Tetrahydro-Naphthalen-2-Yl)-Propenyl]-Benzoic Acid	RARG
	DB00200|Hydroxocobalamin	MTR;MUT;MTRR;MMAA;TCN1;AMN;CUBN;MMAB;MMACHC;TCN2
	common genes	
	common pathways
434:[DB02466	DB09564]
	DB02466|4-[3-Oxo-3-(5,5,8,8-Tetramethyl-5,6,7,8-Tetrahydro-Naphthalen-2-Yl)-Propenyl]-Benzoic Acid	RARG
	DB09564|Insulin Degludec	INSR
	common genes	
	common pathways
		GO:0008284| positive regulation of cell proliferation	RARG;INSR
		GO:0006355| regulation of transcription, DNA-dependent	RARG;INSR
435:[DB02466	DB14517]
	DB02466|4-[3-Oxo-3-(5,5,8,8-Tetramethyl-5,6,7,8-Tetrahydro-Naphthalen-2-Yl)-Propenyl]-Benzoic Acid	RARG
	DB14517|Aluminium phosphate	TF;ATP1A1;KLK1;APP;ALB
	common genes	
	common pathways
		GO:0045944| positive regulation of transcription from RNA polymerase II promoter	APP;RARG
		GO:0043065| positive regulation of apoptotic process	RARG;APP
		GO:0043066| negative regulation of apoptotic process	RARG;ALB
		GO:0010628| positive regulation of gene expression	APP;RARG
		GO:0010468| regulation of gene expression	RARG;APP
		GO:0000122| negative regulation of transcription from RNA polymerase II promoter	RARG;APP
		GO:0008285| negative regulation of cell proliferation	RARG;APP
436:[DB02466	DB01212]
	DB02466|4-[3-Oxo-3-(5,5,8,8-Tetramethyl-5,6,7,8-Tetrahydro-Naphthalen-2-Yl)-Propenyl]-Benzoic Acid	RARG
	DB01212|Ceftriaxone	SLC22A11;SLC22A6;SLC22A8;SLC15A1;GLUL;ALB;SLC15A1;SLC15A2;SLC22A6;SLC22A8;SLC22A11
	common genes	
	common pathways
		GO:0043066| negative regulation of apoptotic process	ALB;RARG
437:[DB02466	DB00762]
	DB02466|4-[3-Oxo-3-(5,5,8,8-Tetramethyl-5,6,7,8-Tetrahydro-Naphthalen-2-Yl)-Propenyl]-Benzoic Acid	RARG
	DB00762|Irinotecan	TOP1;TOP1MT;CYP3A4;CYP3A5;CYP2B6;CYP3A7;UGT1A1;UGT1A9;CES1;CES2;BCHE;ALB;SLC22A3;SLCO1B1;ABCC1;ABCG2;ABCB1;ABCC2
	common genes	
	common pathways
		GO:0008285| negative regulation of cell proliferation	RARG;BCHE
		GO:0043066| negative regulation of apoptotic process	ALB;RARG
438:[DB02466	DB00243]
	DB02466|4-[3-Oxo-3-(5,5,8,8-Tetramethyl-5,6,7,8-Tetrahydro-Naphthalen-2-Yl)-Propenyl]-Benzoic Acid	RARG
	DB00243|Ranolazine	SCN5A;SCN9A;CYP3A4;CYP2D6;ABCB11
	common genes	
	common pathways
439:[DB02466	DB00884]
	DB02466|4-[3-Oxo-3-(5,5,8,8-Tetramethyl-5,6,7,8-Tetrahydro-Naphthalen-2-Yl)-Propenyl]-Benzoic Acid	RARG
	DB00884|Risedronate	FDPS;PTGS2
	common genes	
	common pathways
		GO:0008285| negative regulation of cell proliferation	RARG;PTGS2
		GO:0008284| positive regulation of cell proliferation	PTGS2;RARG
		GO:0043065| positive regulation of apoptotic process	PTGS2;RARG
		GO:0043066| negative regulation of apoptotic process	RARG;PTGS2
440:[DB02466	DB01056]
	DB02466|4-[3-Oxo-3-(5,5,8,8-Tetramethyl-5,6,7,8-Tetrahydro-Naphthalen-2-Yl)-Propenyl]-Benzoic Acid	RARG
	DB01056|Tocainide	SCN5A;CYP1A2;ALB
	common genes	
	common pathways
		GO:0010468| regulation of gene expression	CYP1A2;RARG
		GO:0043066| negative regulation of apoptotic process	RARG;ALB
441:[DB02466	DB00555]
	DB02466|4-[3-Oxo-3-(5,5,8,8-Tetramethyl-5,6,7,8-Tetrahydro-Naphthalen-2-Yl)-Propenyl]-Benzoic Acid	RARG
	DB00555|Lamotrigine	CACNA1E;SCN2A;ADORA1;ADORA2A;ADRA1A;ADRA2A;ADRB1;DRD1;DRD5;DRD2;GABRA1;GABRA2;GABRA3;GABRA4;GABRA5;GABRA6;GABRB1;GABRB2;GABRB3;GABRD;GABRE;GABRG1;GABRG2;GABRG3;GABRP;GABRQ;GABRA1;GABRA2;GABRA3;GABRA4;GABRA5;GABRA6;GABRG1;GABRG2;GABRG3;HRH1;OPRK1;CHRM1;CHRM2;CHRM3;CHRM4;CHRM5;HTR2A;HTR3A;UGT1A4;DHFR;UGT1A3;UGT1A1;ABCB1;SLC22A2
	common genes	
	common pathways
		GO:0010628| positive regulation of gene expression	RARG;DRD1
		GO:0043066| negative regulation of apoptotic process	RARG;ADORA1
		GO:0008284| positive regulation of cell proliferation	CHRM1;ADRA2A;RARG;HTR2A
		GO:0045944| positive regulation of transcription from RNA polymerase II promoter	DRD2;RARG
		GO:0006355| regulation of transcription, DNA-dependent	ADORA2A;RARG
		GO:0008285| negative regulation of cell proliferation	ADORA1;DRD2;ADRA1A;ADORA2A;RARG
442:[DB02466	DB04896]
	DB02466|4-[3-Oxo-3-(5,5,8,8-Tetramethyl-5,6,7,8-Tetrahydro-Naphthalen-2-Yl)-Propenyl]-Benzoic Acid	RARG
	DB04896|Milnacipran	SLC6A4;SLC6A2;GRIN1;GRIN2A;GRIN2B;GRIN2C;GRIN2D;GRIN3A;GRIN3B;CYP3A4
	common genes	
	common pathways
		GO:0045944| positive regulation of transcription from RNA polymerase II promoter	RARG;GRIN1
		GO:0043065| positive regulation of apoptotic process	GRIN2A;RARG;GRIN1
		GO:0010628| positive regulation of gene expression	RARG;SLC6A4
		GO:0071300| cellular response to retinoic acid	SLC6A4;RARG
443:[DB02466	DB01354]
	DB02466|4-[3-Oxo-3-(5,5,8,8-Tetramethyl-5,6,7,8-Tetrahydro-Naphthalen-2-Yl)-Propenyl]-Benzoic Acid	RARG
	DB01354|Heptabarbital	GABRA1;GABRA2;GABRA3;GABRA4;GABRA5;GABRA6;CHRNA4;CHRNA7;GRIA2;GRIK2
	common genes	
	common pathways
		GO:0008284| positive regulation of cell proliferation	CHRNA7;RARG
444:[DB02466	DB01255]
	DB02466|4-[3-Oxo-3-(5,5,8,8-Tetramethyl-5,6,7,8-Tetrahydro-Naphthalen-2-Yl)-Propenyl]-Benzoic Acid	RARG
	DB01255|Lisdexamfetamine	TAAR1;CYP2D6;SLC15A1
	common genes	
	common pathways
445:[DB02466	DB01202]
	DB02466|4-[3-Oxo-3-(5,5,8,8-Tetramethyl-5,6,7,8-Tetrahydro-Naphthalen-2-Yl)-Propenyl]-Benzoic Acid	RARG
	DB01202|Levetiracetam	SV2A;CACNA1B;CYP3A4;ABCB1;ABCC2
	common genes	
	common pathways
446:[DB02466	DB00344]
	DB02466|4-[3-Oxo-3-(5,5,8,8-Tetramethyl-5,6,7,8-Tetrahydro-Naphthalen-2-Yl)-Propenyl]-Benzoic Acid	RARG
	DB00344|Protriptyline	SLC6A2;SLC6A4;CYP2D6;ABCB1
	common genes	
	common pathways
		GO:0010628| positive regulation of gene expression	SLC6A4;RARG
		GO:0071300| cellular response to retinoic acid	RARG;SLC6A4
447:[DB02466	DB00007]
	DB02466|4-[3-Oxo-3-(5,5,8,8-Tetramethyl-5,6,7,8-Tetrahydro-Naphthalen-2-Yl)-Propenyl]-Benzoic Acid	RARG
	DB00007|Leuprolide	GNRHR;CYP3A4
	common genes	
	common pathways
448:[DB02466	DB00455]
	DB02466|4-[3-Oxo-3-(5,5,8,8-Tetramethyl-5,6,7,8-Tetrahydro-Naphthalen-2-Yl)-Propenyl]-Benzoic Acid	RARG
	DB00455|Loratadine	HRH1;KCNH2;CYP2C8;CYP3A4;CYP2C19;CYP2D6;ABCB1;ABCB11
	common genes	
	common pathways
449:[DB02466	DB13874]
	DB02466|4-[3-Oxo-3-(5,5,8,8-Tetramethyl-5,6,7,8-Tetrahydro-Naphthalen-2-Yl)-Propenyl]-Benzoic Acid	RARG
	DB13874|Enasidenib	IDH2;CYP1A2;CYP2B6;CYP2C8;CYP2C9;CYP2C19;CYP2D6;CYP3A4;UGT1A1;UGT1A3;UGT1A4;UGT1A9;UGT2B7;UGT2B15;ABCB1;ABCG2;SLC22A6;SLCO1B1;SLC22A2;SLCO1B3;SLC22A8
	common genes	
	common pathways
		GO:0010468| regulation of gene expression	CYP1A2;RARG
450:[DB02466	DB01136]
	DB02466|4-[3-Oxo-3-(5,5,8,8-Tetramethyl-5,6,7,8-Tetrahydro-Naphthalen-2-Yl)-Propenyl]-Benzoic Acid	RARG
	DB01136|Carvedilol	ADRB1;ADRA1A;NDUFC2;ADRB2;VEGFA;NPPB;GJA1;KCNH2;VCAM1;ADRA1D;ADRA1B;ADRA2C;ADRA2B;ADRA2A;SELE;HIF1A;KCNJ4;XDH;CYP2C9;CYP2D6;CYP1A2;CYP3A4;CYP1A1;CYP2E1;PTGS1;UGT1A1;ABCB1
	common genes	
	common pathways
		GO:0008284| positive regulation of cell proliferation	RARG;ADRA1D;ADRA2A;VEGFA
		GO:0045944| positive regulation of transcription from RNA polymerase II promoter	VEGFA;ADRB2;RARG;HIF1A
		GO:0006355| regulation of transcription, DNA-dependent	HIF1A;RARG
		GO:0043066| negative regulation of apoptotic process	RARG;HIF1A;VEGFA
		GO:0043010| camera-type eye development	RARG;CYP1A1
		GO:0010628| positive regulation of gene expression	HIF1A;RARG;GJA1;VEGFA
		GO:0032526| response to retinoic acid	RARG;GJA1
		GO:0010468| regulation of gene expression	CYP1A2;HIF1A;RARG
		GO:0000122| negative regulation of transcription from RNA polymerase II promoter	VEGFA;RARG
		GO:0006351| transcription, DNA-dependent	RARG;HIF1A
		GO:0008285| negative regulation of cell proliferation	GJA1;ADRA1A;RARG
451:[DB02466	DB01621]
	DB02466|4-[3-Oxo-3-(5,5,8,8-Tetramethyl-5,6,7,8-Tetrahydro-Naphthalen-2-Yl)-Propenyl]-Benzoic Acid	RARG
	DB01621|Pipotiazine	DRD2;DRD1;HTR2A;HTR1A;CYP3A4;CYP2D6;CYP2C19;ALB;SLC22A1
	common genes	
	common pathways
		GO:0043066| negative regulation of apoptotic process	RARG;ALB
		GO:0010628| positive regulation of gene expression	DRD1;RARG
		GO:0045944| positive regulation of transcription from RNA polymerase II promoter	DRD2;RARG
		GO:0008284| positive regulation of cell proliferation	HTR1A;HTR2A;RARG
		GO:0008285| negative regulation of cell proliferation	RARG;DRD2
452:[DB02466	DB00425]
	DB02466|4-[3-Oxo-3-(5,5,8,8-Tetramethyl-5,6,7,8-Tetrahydro-Naphthalen-2-Yl)-Propenyl]-Benzoic Acid	RARG
	DB00425|Zolpidem	GABRA1;GABRA2;GABRA3;GABRB3;GABRG2;CYP3A5;CYP3A7;CYP3A4;CYP1A2;CYP2C9;CYP2C19;CYP2D6;PTGS1
	common genes	
	common pathways
		GO:0010468| regulation of gene expression	RARG;CYP1A2
453:[DB02466	DB11278]
	DB02466|4-[3-Oxo-3-(5,5,8,8-Tetramethyl-5,6,7,8-Tetrahydro-Naphthalen-2-Yl)-Propenyl]-Benzoic Acid	RARG
	DB11278|DL-Methylephedrine	ADRB1;ADRA2A;ADRA1A;ADRA1B;ADRA1D;ADRA2A;ADRA2B;ADRA2C;ADRB1;ADRB2;ADRB3
	common genes	
	common pathways
		GO:0045944| positive regulation of transcription from RNA polymerase II promoter	RARG;ADRB2
		GO:0008284| positive regulation of cell proliferation	ADRA2A;ADRA1D;RARG
		GO:0008285| negative regulation of cell proliferation	RARG;ADRA1A
454:[DB02466	DB11979]
	DB02466|4-[3-Oxo-3-(5,5,8,8-Tetramethyl-5,6,7,8-Tetrahydro-Naphthalen-2-Yl)-Propenyl]-Benzoic Acid	RARG
	DB11979|Elagolix	GNRHR;CYP3A4;CYP3A43;CYP3A5;CYP3A7;CYP2D6;CYP2C8;ABCB1;SLCO1B1
	common genes	
	common pathways
455:[DB02466	DB07776]
	DB02466|4-[3-Oxo-3-(5,5,8,8-Tetramethyl-5,6,7,8-Tetrahydro-Naphthalen-2-Yl)-Propenyl]-Benzoic Acid	RARG
	DB07776|Flavone	ESRRA;ESRRB;CYP1B1
	common genes	
	common pathways
		GO:0006355| regulation of transcription, DNA-dependent	ESRRB;ESRRA;RARG
		GO:0045944| positive regulation of transcription from RNA polymerase II promoter	ESRRB;ESRRA;RARG
		GO:0043065| positive regulation of apoptotic process	CYP1B1;RARG
		GO:0000122| negative regulation of transcription from RNA polymerase II promoter	ESRRA;ESRRB;RARG
		GO:0006367| transcription initiation from RNA polymerase II promoter	RARG;ESRRB;ESRRA
		GO:0006351| transcription, DNA-dependent	ESRRA;ESRRB;RARG
		GO:0008285| negative regulation of cell proliferation	CYP1B1;RARG
		GO:0043401| steroid hormone mediated signaling pathway	RARG;ESRRB;ESRRA
456:[DB02466	DB00962]
	DB02466|4-[3-Oxo-3-(5,5,8,8-Tetramethyl-5,6,7,8-Tetrahydro-Naphthalen-2-Yl)-Propenyl]-Benzoic Acid	RARG
	DB00962|Zaleplon	GABRA1;TSPO;CYP3A4;CYP3A5;CYP3A7;AOX1
	common genes	
	common pathways
		GO:0043065| positive regulation of apoptotic process	TSPO;RARG
457:[DB02466	DB01026]
	DB02466|4-[3-Oxo-3-(5,5,8,8-Tetramethyl-5,6,7,8-Tetrahydro-Naphthalen-2-Yl)-Propenyl]-Benzoic Acid	RARG
	DB01026|Ketoconazole	AR;CYP21A2;CYP19A1;KCNH2;NR1I2;NR1I3;CYP1A1;CYP1A2;CYP1B1;CYP2A6;CYP2B6;CYP2C8;CYP2C9;CYP2C19;CYP2D6;CYP3A4;CYP3A5;CYP3A7;CYP11B1;CYP11A1;CYP26A1;CYP51A1;UGT1A1;UGT2B7;CYP4F12;CYP4F2;ABCB11;ABCB1;SLCO1A2;SLCO1B1
	common genes	
	common pathways
		GO:0006355| regulation of transcription, DNA-dependent	AR;RARG;NR1I3;NR1I2
		GO:0045944| positive regulation of transcription from RNA polymerase II promoter	AR;RARG;NR1I2;NR1I3
		GO:0008284| positive regulation of cell proliferation	AR;RARG
		GO:0043065| positive regulation of apoptotic process	RARG;CYP1B1
		GO:0060740| prostate gland epithelium morphogenesis	AR;RARG
		GO:0043010| camera-type eye development	RARG;CYP1A1
		GO:0035264| multicellular organism growth	RARG;AR
		GO:0010628| positive regulation of gene expression	AR;RARG;NR1I2
		GO:0048608| reproductive structure development	RARG;AR
		GO:0010468| regulation of gene expression	CYP1A2;AR;RARG
		GO:0000122| negative regulation of transcription from RNA polymerase II promoter	AR;RARG
		GO:0006367| transcription initiation from RNA polymerase II promoter	NR1I2;NR1I3;RARG;AR
		GO:0006351| transcription, DNA-dependent	AR;RARG;NR1I2;NR1I3
		GO:0008285| negative regulation of cell proliferation	AR;CYP1B1;RARG
		GO:0043401| steroid hormone mediated signaling pathway	AR;NR1I3;NR1I2;RARG
458:[DB02466	DB01203]
	DB02466|4-[3-Oxo-3-(5,5,8,8-Tetramethyl-5,6,7,8-Tetrahydro-Naphthalen-2-Yl)-Propenyl]-Benzoic Acid	RARG
	DB01203|Nadolol	ADRB1;ADRB2;CYP2D6;ABCB1
	common genes	
	common pathways
		GO:0045944| positive regulation of transcription from RNA polymerase II promoter	ADRB2;RARG
459:[DB02466	DB01048]
	DB02466|4-[3-Oxo-3-(5,5,8,8-Tetramethyl-5,6,7,8-Tetrahydro-Naphthalen-2-Yl)-Propenyl]-Benzoic Acid	RARG
	DB01048|Abacavir	pol;HLA-B;ADH6;UGT1A1;ADK
	common genes	
	common pathways
460:[DB02466	DB11090]
	DB02466|4-[3-Oxo-3-(5,5,8,8-Tetramethyl-5,6,7,8-Tetrahydro-Naphthalen-2-Yl)-Propenyl]-Benzoic Acid	RARG
	DB11090|Potassium nitrate	KCNH2;MUC1
	common genes	
	common pathways
461:[DB02466	DB01097]
	DB02466|4-[3-Oxo-3-(5,5,8,8-Tetramethyl-5,6,7,8-Tetrahydro-Naphthalen-2-Yl)-Propenyl]-Benzoic Acid	RARG
	DB01097|Leflunomide	DHODH;AHR;PTK2B;CYP2C9;CYP1A2;ABCG2
	common genes	
	common pathways
		GO:0006351| transcription, DNA-dependent	RARG;AHR
		GO:0008285| negative regulation of cell proliferation	PTK2B;RARG
		GO:0010468| regulation of gene expression	CYP1A2;AHR;RARG
		GO:0043066| negative regulation of apoptotic process	PTK2B;RARG
		GO:0071300| cellular response to retinoic acid	PTK2B;RARG
		GO:0045944| positive regulation of transcription from RNA polymerase II promoter	AHR;RARG
		GO:0008284| positive regulation of cell proliferation	PTK2B;RARG
		GO:0006355| regulation of transcription, DNA-dependent	AHR;RARG
		GO:0043065| positive regulation of apoptotic process	DHODH;RARG
462:[DB02466	DB00670]
	DB02466|4-[3-Oxo-3-(5,5,8,8-Tetramethyl-5,6,7,8-Tetrahydro-Naphthalen-2-Yl)-Propenyl]-Benzoic Acid	RARG
	DB00670|Pirenzepine	CHRM1
	common genes	
	common pathways
		GO:0008284| positive regulation of cell proliferation	CHRM1;RARG
463:[DB02466	DB01169]
	DB02466|4-[3-Oxo-3-(5,5,8,8-Tetramethyl-5,6,7,8-Tetrahydro-Naphthalen-2-Yl)-Propenyl]-Benzoic Acid	RARG
	DB01169|Arsenic trioxide	IKBKB;TXNRD1;JUN;CCND1;MAPK3;MAPK1;AKT1;CDKN1A;HDAC1;PML;CYP1A1;CYP1B1;CYP3A4;ALB;ABCC2;ABCB1
	common genes	
	common pathways
		GO:0008285| negative regulation of cell proliferation	PML;CYP1B1;HDAC1;JUN;RARG;CDKN1A
		GO:0048384| retinoic acid receptor signaling pathway	RARG;PML
		GO:0031641| regulation of myelination	AKT1;RARG
		GO:0006351| transcription, DNA-dependent	JUN;RARG;HDAC1;CCND1;MAPK1;PML;MAPK3
		GO:0000122| negative regulation of transcription from RNA polymerase II promoter	RARG;HDAC1;CCND1
		GO:0006367| transcription initiation from RNA polymerase II promoter	CCND1;CDKN1A;RARG
		GO:0060070| canonical Wnt receptor signaling pathway	RARG;CCND1
		GO:0010628| positive regulation of gene expression	MAPK3;MAPK1;RARG
		GO:0043010| camera-type eye development	RARG;CYP1A1
		GO:0045596| negative regulation of cell differentiation	RARG;MAPK1
		GO:0043066| negative regulation of apoptotic process	AKT1;ALB;JUN;RARG;HDAC1;CDKN1A;IKBKB
		GO:0043065| positive regulation of apoptotic process	AKT1;RARG;JUN;CYP1B1
		GO:0060324| face development	RARG;MAPK3;MAPK1
		GO:0006355| regulation of transcription, DNA-dependent	PML;MAPK1;CCND1;HDAC1;RARG;JUN
		GO:0008284| positive regulation of cell proliferation	MAPK1;CCND1;HDAC1;RARG;AKT1;JUN
		GO:0043068| positive regulation of programmed cell death	CDKN1A;RARG
		GO:0045944| positive regulation of transcription from RNA polymerase II promoter	HDAC1;JUN;AKT1;RARG;IKBKB;PML;MAPK3
		GO:1990830|	PML;RARG
464:[DB02466	DB00831]
	DB02466|4-[3-Oxo-3-(5,5,8,8-Tetramethyl-5,6,7,8-Tetrahydro-Naphthalen-2-Yl)-Propenyl]-Benzoic Acid	RARG
	DB00831|Trifluoperazine	DRD2;CALY;ADRA1A;CALM1;TNNC1;S100A4;XDH;UGT1A4;CYP1A2;ABCB1
	common genes	
	common pathways
		GO:0045944| positive regulation of transcription from RNA polymerase II promoter	RARG;DRD2
		GO:0010468| regulation of gene expression	CYP1A2;RARG
		GO:0008285| negative regulation of cell proliferation	RARG;ADRA1A;DRD2
465:[DB02466	DB09225]
	DB02466|4-[3-Oxo-3-(5,5,8,8-Tetramethyl-5,6,7,8-Tetrahydro-Naphthalen-2-Yl)-Propenyl]-Benzoic Acid	RARG
	DB09225|Zotepine	DRD1;DRD5;DRD2;HTR2A;HTR6;HTR7;SLC6A2;SLC6A4;CYP1A2;CYP3A4
	common genes	
	common pathways
		GO:0008285| negative regulation of cell proliferation	RARG;DRD2
		GO:0010468| regulation of gene expression	CYP1A2;RARG
		GO:0010628| positive regulation of gene expression	SLC6A4;DRD1;RARG
		GO:0071300| cellular response to retinoic acid	SLC6A4;RARG
		GO:0045944| positive regulation of transcription from RNA polymerase II promoter	DRD2;RARG
		GO:0008284| positive regulation of cell proliferation	HTR2A;RARG
466:[DB02466	DB09237]
	DB02466|4-[3-Oxo-3-(5,5,8,8-Tetramethyl-5,6,7,8-Tetrahydro-Naphthalen-2-Yl)-Propenyl]-Benzoic Acid	RARG
	DB09237|Levamlodipine	CACNA1C;NOS3;NOS2;CYP3A4;NOS2;NOS3
	common genes	
	common pathways
		GO:0043010| camera-type eye development	CACNA1C;RARG
		GO:0008285| negative regulation of cell proliferation	RARG;NOS3
467:[DB02466	DB00570]
	DB02466|4-[3-Oxo-3-(5,5,8,8-Tetramethyl-5,6,7,8-Tetrahydro-Naphthalen-2-Yl)-Propenyl]-Benzoic Acid	RARG
	DB00570|Vinblastine	TUBA1A;TUBB;TUBD1;TUBG1;TUBE1;JUN;CYP3A4;CYP2D6;ABCB1;ABCC1;ABCC2;ABCC6;ABCB11;SLCO1B1
	common genes	
	common pathways
		GO:0006351| transcription, DNA-dependent	JUN;RARG
		GO:0008285| negative regulation of cell proliferation	JUN;RARG
		GO:0008284| positive regulation of cell proliferation	JUN;RARG
		GO:0045944| positive regulation of transcription from RNA polymerase II promoter	RARG;JUN
		GO:0006355| regulation of transcription, DNA-dependent	JUN;RARG
		GO:0043065| positive regulation of apoptotic process	RARG;JUN
		GO:0043066| negative regulation of apoptotic process	JUN;RARG
468:[DB02466	DB04348]
	DB02466|4-[3-Oxo-3-(5,5,8,8-Tetramethyl-5,6,7,8-Tetrahydro-Naphthalen-2-Yl)-Propenyl]-Benzoic Acid	RARG
	DB04348|Taurocholic Acid	CEL;FABP6;NR1H4;ABCB11;ABCC1;SLCO1A2;SLC10A2;ABCC2;SLCO1B1;ABCC3;ABCC4;ABCB1;SLC22A6;ABCC10;SLC22A8;SLCO4A1;ABCC11;SLCO1C1;SLCO3A1;ABCG2;SLCO2B1;SLC16A1;SLC10A1;SLC51A;SLC51B;SLCO1B3;SLC7A11
	common genes	
	common pathways
		GO:0000122| negative regulation of transcription from RNA polymerase II promoter	RARG;NR1H4
		GO:0006367| transcription initiation from RNA polymerase II promoter	NR1H4;RARG
		GO:0006351| transcription, DNA-dependent	RARG;NR1H4
		GO:0008285| negative regulation of cell proliferation	FABP6;RARG
		GO:0043401| steroid hormone mediated signaling pathway	NR1H4;RARG
		GO:0006355| regulation of transcription, DNA-dependent	RARG;NR1H4
		GO:0045944| positive regulation of transcription from RNA polymerase II promoter	NR1H4;RARG
		GO:0043066| negative regulation of apoptotic process	NR1H4;RARG
469:[DB02466	DB00463]
	DB02466|4-[3-Oxo-3-(5,5,8,8-Tetramethyl-5,6,7,8-Tetrahydro-Naphthalen-2-Yl)-Propenyl]-Benzoic Acid	RARG
	DB00463|Metharbital	GABRA1;GABRA2;GABRA3;GABRA4;GABRA5;GABRA6;CHRNA4;CHRNA7;GRIA2;GRIK2;GABRA1;GABRA2;GABRA3;GABRA4;GABRA5;GABRA6;GABRB1;GABRB2;GABRB3;GABRD;GABRE;GABRG1;GABRG2;GABRG3;GABRP;GABRQ
	common genes	
	common pathways
		GO:0008284| positive regulation of cell proliferation	RARG;CHRNA7
470:[DB02466	DB00579]
	DB02466|4-[3-Oxo-3-(5,5,8,8-Tetramethyl-5,6,7,8-Tetrahydro-Naphthalen-2-Yl)-Propenyl]-Benzoic Acid	RARG
	DB00579|Mazindol	SLC6A2;SLC6A3;SLC6A4;SLC18A2
	common genes	
	common pathways
		GO:0071300| cellular response to retinoic acid	SLC6A4;RARG
		GO:0010628| positive regulation of gene expression	SLC6A4;RARG
471:[DB02466	DB04895]
	DB02466|4-[3-Oxo-3-(5,5,8,8-Tetramethyl-5,6,7,8-Tetrahydro-Naphthalen-2-Yl)-Propenyl]-Benzoic Acid	RARG
	DB04895|Pegaptanib	NRP1
	common genes	
	common pathways
472:[DB02466	DB00678]
	DB02466|4-[3-Oxo-3-(5,5,8,8-Tetramethyl-5,6,7,8-Tetrahydro-Naphthalen-2-Yl)-Propenyl]-Benzoic Acid	RARG
	DB00678|Losartan	AGTR1;CYP2C9;CYP3A4;CYP2C8;CYP2C19;UGT1A1;UGT1A3;UGT1A10;UGT2B7;UGT2B17;ALB;ABCB1;SLC22A6;SLC22A12;SLC2A9;ABCB11
	common genes	
	common pathways
		GO:0043066| negative regulation of apoptotic process	ALB;RARG
473:[DB02466	DB14538]
	DB02466|4-[3-Oxo-3-(5,5,8,8-Tetramethyl-5,6,7,8-Tetrahydro-Naphthalen-2-Yl)-Propenyl]-Benzoic Acid	RARG
	DB14538|Hydrocortisone aceponate	ANXA1;NR3C1;HSD11B2;HSD3B1;CYP3A4;CYP3A5;CYP3A7;CYP11B1;CYP11B2;CYP2C8;SHBG;SERPINA6;ABCB1;SLCO1A2;ABCG2;SLC22A8
	common genes	
	common pathways
		GO:0043066| negative regulation of apoptotic process	ANXA1;RARG
		GO:0043065| positive regulation of apoptotic process	RARG;ANXA1
		GO:0045944| positive regulation of transcription from RNA polymerase II promoter	RARG;NR3C1
		GO:0006355| regulation of transcription, DNA-dependent	NR3C1;RARG
		GO:0043401| steroid hormone mediated signaling pathway	RARG;NR3C1
		GO:0006351| transcription, DNA-dependent	NR3C1;RARG
		GO:0006367| transcription initiation from RNA polymerase II promoter	RARG;NR3C1
		GO:0000122| negative regulation of transcription from RNA polymerase II promoter	RARG;NR3C1
474:[DB02466	DB01384]
	DB02466|4-[3-Oxo-3-(5,5,8,8-Tetramethyl-5,6,7,8-Tetrahydro-Naphthalen-2-Yl)-Propenyl]-Benzoic Acid	RARG
	DB01384|Paramethasone	NR3C1;CYP3A4;SERPINA6
	common genes	
	common pathways
		GO:0045944| positive regulation of transcription from RNA polymerase II promoter	NR3C1;RARG
		GO:0006355| regulation of transcription, DNA-dependent	NR3C1;RARG
		GO:0006367| transcription initiation from RNA polymerase II promoter	NR3C1;RARG
		GO:0000122| negative regulation of transcription from RNA polymerase II promoter	NR3C1;RARG
		GO:0043401| steroid hormone mediated signaling pathway	RARG;NR3C1
		GO:0006351| transcription, DNA-dependent	RARG;NR3C1
475:[DB02466	DB06712]
	DB02466|4-[3-Oxo-3-(5,5,8,8-Tetramethyl-5,6,7,8-Tetrahydro-Naphthalen-2-Yl)-Propenyl]-Benzoic Acid	RARG
	DB06712|Nilvadipine	CACNA1C;CACNA2D1;CACNB2;CACNA1D;CACNA1S;CACNA2D3;CYP3A4;CYP2A6;CYP2C19;CYP2C8;CYP2E1
	common genes	
	common pathways
		GO:0043010| camera-type eye development	RARG;CACNA1C
476:[DB02466	DB00401]
	DB02466|4-[3-Oxo-3-(5,5,8,8-Tetramethyl-5,6,7,8-Tetrahydro-Naphthalen-2-Yl)-Propenyl]-Benzoic Acid	RARG
	DB00401|Nisoldipine	CACNA1C;CACNA2D1;CACNB2;CACNA1D;CACNA1S;CYP3A4;CYP3A5;CYP3A7;ABCB1
	common genes	
	common pathways
		GO:0043010| camera-type eye development	RARG;CACNA1C
477:[DB02466	DB01054]
	DB02466|4-[3-Oxo-3-(5,5,8,8-Tetramethyl-5,6,7,8-Tetrahydro-Naphthalen-2-Yl)-Propenyl]-Benzoic Acid	RARG
	DB01054|Nitrendipine	CACNA1C;CACNA2D1;CACNB2;CACNG1;CACNA1D;CACNA1S;CACNA2D2;CACNA1H;CYP3A4;CYP3A5;CYP3A7;ABCB1;ABCB11
	common genes	
	common pathways
		GO:0043010| camera-type eye development	CACNA1C;RARG
478:[DB02466	DB01274]
	DB02466|4-[3-Oxo-3-(5,5,8,8-Tetramethyl-5,6,7,8-Tetrahydro-Naphthalen-2-Yl)-Propenyl]-Benzoic Acid	RARG
	DB01274|Arformoterol	ADRB2;CYP2D6;CYP2C19;CYP2A6;CYP2C9
	common genes	
	common pathways
		GO:0045944| positive regulation of transcription from RNA polymerase II promoter	RARG;ADRB2
479:[DB02466	DB00669]
	DB02466|4-[3-Oxo-3-(5,5,8,8-Tetramethyl-5,6,7,8-Tetrahydro-Naphthalen-2-Yl)-Propenyl]-Benzoic Acid	RARG
	DB00669|Sumatriptan	HTR1D;HTR1B;HTR1F;HTR1A;MAOA;SLCO1A2;ABCB1;ABCG2;SLCO1B1
	common genes	
	common pathways
		GO:0008284| positive regulation of cell proliferation	HTR1A;RARG
480:[DB02466	DB01151]
	DB02466|4-[3-Oxo-3-(5,5,8,8-Tetramethyl-5,6,7,8-Tetrahydro-Naphthalen-2-Yl)-Propenyl]-Benzoic Acid	RARG
	DB01151|Desipramine	SLC6A2;SLC6A4;HTR2A;ADRB2;ADRB1;SMPD1;HRH1;ADRA1A;ADRA1B;ADRA1D;CHRM1;CHRM2;CHRM3;CHRM4;CHRM5;HTR1A;HTR2C;DRD2;ADRA2A;ADRA2B;ADRA2C;CYP2D6;CYP2C19;CYP2C18;CYP1A2;CYP3A4;CYP2A6;CYP2B6;CYP2E1;ORM1;ABCB1;SLC22A1;SLC22A2;SLC22A3;SLC22A5;SLC22A4
	common genes	
	common pathways
		GO:0008285| negative regulation of cell proliferation	DRD2;ADRA1A;RARG
		GO:0010468| regulation of gene expression	RARG;CYP1A2
		GO:0071300| cellular response to retinoic acid	SLC6A4;RARG
		GO:0010628| positive regulation of gene expression	RARG;SLC6A4
		GO:0043065| positive regulation of apoptotic process	SMPD1;RARG
		GO:0008284| positive regulation of cell proliferation	HTR1A;ADRA1D;ADRA2A;CHRM1;HTR2A;RARG
		GO:0045944| positive regulation of transcription from RNA polymerase II promoter	ADRB2;RARG;DRD2
481:[DB02466	DB06636]
	DB02466|4-[3-Oxo-3-(5,5,8,8-Tetramethyl-5,6,7,8-Tetrahydro-Naphthalen-2-Yl)-Propenyl]-Benzoic Acid	RARG
	DB06636|Isavuconazonium	CYP3A4;ABCB1
	common genes	
	common pathways
482:[DB02466	DB00081]
	DB02466|4-[3-Oxo-3-(5,5,8,8-Tetramethyl-5,6,7,8-Tetrahydro-Naphthalen-2-Yl)-Propenyl]-Benzoic Acid	RARG
	DB00081|Tositumomab	MS4A1;FCGR3B;C1R;C1QA;C1QB;C1QC;FCGR3A;FCGR1A;FCGR2A;FCGR2B;FCGR2C
	common genes	
	common pathways
483:[DB02466	DB00490]
	DB02466|4-[3-Oxo-3-(5,5,8,8-Tetramethyl-5,6,7,8-Tetrahydro-Naphthalen-2-Yl)-Propenyl]-Benzoic Acid	RARG
	DB00490|Buspirone	HTR1A;DRD2;CYP3A4;CYP3A5;CYP3A7;CYP2D6;ABCB1
	common genes	
	common pathways
		GO:0008285| negative regulation of cell proliferation	DRD2;RARG
		GO:0045944| positive regulation of transcription from RNA polymerase II promoter	RARG;DRD2
		GO:0008284| positive regulation of cell proliferation	HTR1A;RARG
484:[DB02466	DB01043]
	DB02466|4-[3-Oxo-3-(5,5,8,8-Tetramethyl-5,6,7,8-Tetrahydro-Naphthalen-2-Yl)-Propenyl]-Benzoic Acid	RARG
	DB01043|Memantine	GRIN3A;GRIN2A;GRIN2B;HTR3A;CHRNA7;DRD2;GRIN1;CYP2B6;CYP2A6;CYP2C19;SLC22A2
	common genes	
	common pathways
		GO:0043065| positive regulation of apoptotic process	GRIN1;GRIN2A;RARG
		GO:0008284| positive regulation of cell proliferation	CHRNA7;RARG
		GO:0045944| positive regulation of transcription from RNA polymerase II promoter	DRD2;GRIN1;RARG
		GO:0008285| negative regulation of cell proliferation	RARG;DRD2
485:[DB02466	DB00968]
	DB02466|4-[3-Oxo-3-(5,5,8,8-Tetramethyl-5,6,7,8-Tetrahydro-Naphthalen-2-Yl)-Propenyl]-Benzoic Acid	RARG
	DB00968|Methyldopa	ADRA2A;DDC;COMT;SLC15A1
	common genes	
	common pathways
		GO:0008284| positive regulation of cell proliferation	RARG;ADRA2A
486:[DB02466	DB01107]
	DB02466|4-[3-Oxo-3-(5,5,8,8-Tetramethyl-5,6,7,8-Tetrahydro-Naphthalen-2-Yl)-Propenyl]-Benzoic Acid	RARG
	DB01107|Methyprylon	GABRA1;GABRA1;GABRA2;GABRA3;GABRA4;GABRA5;GABRA6;GABRB1;GABRB2;GABRB3;GABRD;GABRE;GABRG1;GABRG2;GABRG3;GABRP;GABRQ
	common genes	
	common pathways
487:[DB02466	DB01076]
	DB02466|4-[3-Oxo-3-(5,5,8,8-Tetramethyl-5,6,7,8-Tetrahydro-Naphthalen-2-Yl)-Propenyl]-Benzoic Acid	RARG
	DB01076|Atorvastatin	HMGCR;DPP4;AHR;CYP3A4;CYP3A5;CYP3A7;CYP2C8;CYP2D6;CYP2C9;CYP2C19;CYP2B6;UGT1A1;UGT1A3;UGT2B7;ABCB1;SLCO1A2;SLCO1B1;ABCC4;ABCC5;ABCC1;SLCO2B1;SLCO1B3;ABCC2;ABCB11
	common genes	
	common pathways
		GO:0006351| transcription, DNA-dependent	AHR;RARG
		GO:0010468| regulation of gene expression	RARG;AHR
		GO:0043066| negative regulation of apoptotic process	HMGCR;RARG
		GO:0006355| regulation of transcription, DNA-dependent	RARG;AHR
		GO:0008284| positive regulation of cell proliferation	RARG;HMGCR;DPP4
		GO:0045944| positive regulation of transcription from RNA polymerase II promoter	RARG;AHR
488:[DB02466	DB09073]
	DB02466|4-[3-Oxo-3-(5,5,8,8-Tetramethyl-5,6,7,8-Tetrahydro-Naphthalen-2-Yl)-Propenyl]-Benzoic Acid	RARG
	DB09073|Palbociclib	CDK4;CDK6;CYP3A4
	common genes	
	common pathways
		GO:0006367| transcription initiation from RNA polymerase II promoter	CDK4;RARG
		GO:0010468| regulation of gene expression	CDK6;RARG;CDK4
		GO:0008285| negative regulation of cell proliferation	CDK6;RARG
		GO:0043065| positive regulation of apoptotic process	RARG;CDK4
		GO:0008284| positive regulation of cell proliferation	CDK4;RARG
		GO:0045596| negative regulation of cell differentiation	CDK6;RARG
489:[DB02466	DB08816]
	DB02466|4-[3-Oxo-3-(5,5,8,8-Tetramethyl-5,6,7,8-Tetrahydro-Naphthalen-2-Yl)-Propenyl]-Benzoic Acid	RARG
	DB08816|Ticagrelor	P2RY12;CYP3A4;CYP2D6;CYP2C9;ABCB1
	common genes	
	common pathways
		GO:0045596| negative regulation of cell differentiation	P2RY12;RARG
490:[DB02466	DB01418]
	DB02466|4-[3-Oxo-3-(5,5,8,8-Tetramethyl-5,6,7,8-Tetrahydro-Naphthalen-2-Yl)-Propenyl]-Benzoic Acid	RARG
	DB01418|Acenocoumarol	VKORC1;CYP2C9;CYP1A2;CYP2C19;CYP3A4;ALB;ORM1
	common genes	
	common pathways
		GO:0010468| regulation of gene expression	RARG;CYP1A2
		GO:0043066| negative regulation of apoptotic process	ALB;RARG
		GO:0060348| bone development	RARG;VKORC1
491:[DB02466	DB00356]
	DB02466|4-[3-Oxo-3-(5,5,8,8-Tetramethyl-5,6,7,8-Tetrahydro-Naphthalen-2-Yl)-Propenyl]-Benzoic Acid	RARG
	DB00356|Chlorzoxazone	KCNMA1;CYP2E1;CYP1A1;CYP1A2;CYP2A6;CYP3A4;CYP2D6
	common genes	
	common pathways
		GO:0010468| regulation of gene expression	RARG;CYP1A2
		GO:0043010| camera-type eye development	RARG;CYP1A1
		GO:0043065| positive regulation of apoptotic process	RARG;KCNMA1
492:[DB02466	DB09039]
	DB02466|4-[3-Oxo-3-(5,5,8,8-Tetramethyl-5,6,7,8-Tetrahydro-Naphthalen-2-Yl)-Propenyl]-Benzoic Acid	RARG
	DB09039|Eliglustat	UGCG;CYP2D6;CYP3A4
	common genes	
	common pathways
493:[DB02466	DB01332]
	DB02466|4-[3-Oxo-3-(5,5,8,8-Tetramethyl-5,6,7,8-Tetrahydro-Naphthalen-2-Yl)-Propenyl]-Benzoic Acid	RARG
	DB01332|Ceftizoxime	mrcA;SLC15A1;SLC22A6;SLC22A8
	common genes	
	common pathways
494:[DB02466	DB06016]
	DB02466|4-[3-Oxo-3-(5,5,8,8-Tetramethyl-5,6,7,8-Tetrahydro-Naphthalen-2-Yl)-Propenyl]-Benzoic Acid	RARG
	DB06016|Cariprazine	DRD3;DRD2;HTR1A;HTR2B;HTR2A;HRH1;CYP3A4;CYP2D6
	common genes	
	common pathways
		GO:0045944| positive regulation of transcription from RNA polymerase II promoter	DRD2;DRD3;RARG
		GO:0008284| positive regulation of cell proliferation	DRD3;HTR2A;RARG;HTR2B;HTR1A
		GO:0043066| negative regulation of apoptotic process	RARG;HTR2B
		GO:0000122| negative regulation of transcription from RNA polymerase II promoter	DRD3;RARG
		GO:0008285| negative regulation of cell proliferation	DRD2;RARG
495:[DB02466	DB00322]
	DB02466|4-[3-Oxo-3-(5,5,8,8-Tetramethyl-5,6,7,8-Tetrahydro-Naphthalen-2-Yl)-Propenyl]-Benzoic Acid	RARG
	DB00322|Floxuridine	TYMS;TYMP;CYP2C9
	common genes	
	common pathways
		GO:0031641| regulation of myelination	RARG;TYMP
496:[DB02466	DB01216]
	DB02466|4-[3-Oxo-3-(5,5,8,8-Tetramethyl-5,6,7,8-Tetrahydro-Naphthalen-2-Yl)-Propenyl]-Benzoic Acid	RARG
	DB01216|Finasteride	SRD5A2;SRD5A1;AKR1D1;CYP3A5;CYP3A7;CYP3A4
	common genes	
	common pathways
		GO:0060348| bone development	RARG;SRD5A2;SRD5A1
497:[DB02466	DB00371]
	DB02466|4-[3-Oxo-3-(5,5,8,8-Tetramethyl-5,6,7,8-Tetrahydro-Naphthalen-2-Yl)-Propenyl]-Benzoic Acid	RARG
	DB00371|Meprobamate	GABRA1;GABRA2;GABRA3;GABRA4;GABRA5;GABRA6;GABRA1;GABRA2;GABRA3;GABRA4;GABRA5;GABRA6;GABRB1;GABRB2;GABRB3;GABRD;GABRE;GABRG1;GABRG2;GABRG3;GABRP;GABRQ;CYP2C19;CYP2E1
	common genes	
	common pathways
498:[DB02466	DB06684]
	DB02466|4-[3-Oxo-3-(5,5,8,8-Tetramethyl-5,6,7,8-Tetrahydro-Naphthalen-2-Yl)-Propenyl]-Benzoic Acid	RARG
	DB06684|Vilazodone	HTR1A;CYP3A4;CYP2C18;CYP2D6;SLC6A4
	common genes	
	common pathways
		GO:0008284| positive regulation of cell proliferation	HTR1A;RARG
		GO:0010628| positive regulation of gene expression	SLC6A4;RARG
		GO:0071300| cellular response to retinoic acid	RARG;SLC6A4
499:[DB02466	DB00530]
	DB02466|4-[3-Oxo-3-(5,5,8,8-Tetramethyl-5,6,7,8-Tetrahydro-Naphthalen-2-Yl)-Propenyl]-Benzoic Acid	RARG
	DB00530|Erlotinib	EGFR;NR1I2;CYP3A4;CYP3A5;CYP1A2;CYP1A1;CYP2D6;CYP2C8;CYP1B1;UGT1A1;ALB;ORM1;ABCG2;ABCB1;SLCO2B1
	common genes	
	common pathways
		GO:0006355| regulation of transcription, DNA-dependent	RARG;NR1I2
		GO:0008284| positive regulation of cell proliferation	RARG;EGFR
		GO:0045944| positive regulation of transcription from RNA polymerase II promoter	NR1I2;RARG;EGFR
		GO:0043065| positive regulation of apoptotic process	RARG;CYP1B1
		GO:0043010| camera-type eye development	RARG;CYP1A1
		GO:0043066| negative regulation of apoptotic process	ALB;RARG;EGFR
		GO:0010628| positive regulation of gene expression	NR1I2;RARG
		GO:0010468| regulation of gene expression	RARG;CYP1A2
		GO:0006367| transcription initiation from RNA polymerase II promoter	RARG;NR1I2
		GO:0006351| transcription, DNA-dependent	RARG;NR1I2
		GO:0008285| negative regulation of cell proliferation	CYP1B1;RARG
		GO:0043401| steroid hormone mediated signaling pathway	NR1I2;RARG
500:[DB02466	DB00903]
	DB02466|4-[3-Oxo-3-(5,5,8,8-Tetramethyl-5,6,7,8-Tetrahydro-Naphthalen-2-Yl)-Propenyl]-Benzoic Acid	RARG
	DB00903|Etacrynic acid	ATP1A1;SLC12A1;LEF1;GSTP1;GSTA2;ALB;SLC22A6
	common genes	
	common pathways
		GO:0043066| negative regulation of apoptotic process	LEF1;RARG;ALB;GSTP1
		GO:0010628| positive regulation of gene expression	RARG;LEF1
		GO:0060070| canonical Wnt receptor signaling pathway	RARG;LEF1
		GO:0008284| positive regulation of cell proliferation	LEF1;RARG
		GO:0045944| positive regulation of transcription from RNA polymerase II promoter	RARG;LEF1
		GO:0006355| regulation of transcription, DNA-dependent	RARG;LEF1
		GO:0006351| transcription, DNA-dependent	RARG;LEF1
		GO:0043401| steroid hormone mediated signaling pathway	LEF1;RARG
		GO:0000122| negative regulation of transcription from RNA polymerase II promoter	LEF1;RARG
501:[DB02466	DB01223]
	DB02466|4-[3-Oxo-3-(5,5,8,8-Tetramethyl-5,6,7,8-Tetrahydro-Naphthalen-2-Yl)-Propenyl]-Benzoic Acid	RARG
	DB01223|Aminophylline	PDE3A;ADORA1;ADORA3;HDAC2;CYP1A2;CYP2E1;CYP3A4;CYP2C19
	common genes	
	common pathways
		GO:0010468| regulation of gene expression	CYP1A2;RARG
		GO:0000122| negative regulation of transcription from RNA polymerase II promoter	RARG;HDAC2
		GO:0006351| transcription, DNA-dependent	HDAC2;RARG
		GO:0008285| negative regulation of cell proliferation	RARG;ADORA3;ADORA1
		GO:0008284| positive regulation of cell proliferation	RARG;HDAC2
		GO:0045944| positive regulation of transcription from RNA polymerase II promoter	RARG;HDAC2
		GO:0006355| regulation of transcription, DNA-dependent	HDAC2;RARG
		GO:0043066| negative regulation of apoptotic process	RARG;PDE3A;ADORA1;HDAC2
		GO:0071300| cellular response to retinoic acid	RARG;HDAC2
502:[DB02466	DB00108]
	DB02466|4-[3-Oxo-3-(5,5,8,8-Tetramethyl-5,6,7,8-Tetrahydro-Naphthalen-2-Yl)-Propenyl]-Benzoic Acid	RARG
	DB00108|Natalizumab	ITGA4;FCGR3B;C1R;C1QA;C1QB;C1QC;FCGR3A;FCGR1A;FCGR2A;FCGR2B;FCGR2C;ICAM1
	common genes	
	common pathways
		GO:1990830|	RARG;ICAM1
503:[DB02466	DB09236]
	DB02466|4-[3-Oxo-3-(5,5,8,8-Tetramethyl-5,6,7,8-Tetrahydro-Naphthalen-2-Yl)-Propenyl]-Benzoic Acid	RARG
	DB09236|Lacidipine	CACNA1C;CACNA1D;CACNA1F;CACNA1S;CACNB1;CACNB2;CACNB3;CACNB4;CYP3A4;ALB;ORM1
	common genes	
	common pathways
		GO:0043010| camera-type eye development	CACNA1C;RARG
		GO:0043066| negative regulation of apoptotic process	ALB;RARG
504:[DB02466	DB08930]
	DB02466|4-[3-Oxo-3-(5,5,8,8-Tetramethyl-5,6,7,8-Tetrahydro-Naphthalen-2-Yl)-Propenyl]-Benzoic Acid	RARG
	DB08930|Dolutegravir	pol;UGT1A1;CYP3A4;CYP3A43;CYP3A5;CYP3A7;UGT1A3;UGT1A9;ABCB1;SLC22A2;ABCG2;SLC22A6;SLC22A8
	common genes	
	common pathways
505:[DB02466	DB04905]
	DB02466|4-[3-Oxo-3-(5,5,8,8-Tetramethyl-5,6,7,8-Tetrahydro-Naphthalen-2-Yl)-Propenyl]-Benzoic Acid	RARG
	DB04905|Tesmilifene	ABCB1;HRH1;CYP3A4;CYP2D6;CYP1A1
	common genes	
	common pathways
		GO:0043010| camera-type eye development	CYP1A1;RARG
506:[DB02466	DB00682]
	DB02466|4-[3-Oxo-3-(5,5,8,8-Tetramethyl-5,6,7,8-Tetrahydro-Naphthalen-2-Yl)-Propenyl]-Benzoic Acid	RARG
	DB00682|Warfarin	VKORC1;NR1I2;CYP2C9;CYP1A2;CYP2C19;CYP3A4;CYP2C8;CYP2C18;CYP1A1;ALB;ORM1
	common genes	
	common pathways
		GO:0006355| regulation of transcription, DNA-dependent	NR1I2;RARG
		GO:0045944| positive regulation of transcription from RNA polymerase II promoter	RARG;NR1I2
		GO:0043010| camera-type eye development	CYP1A1;RARG
		GO:0043066| negative regulation of apoptotic process	RARG;ALB
		GO:0060348| bone development	VKORC1;RARG
		GO:0010628| positive regulation of gene expression	NR1I2;RARG
		GO:0010468| regulation of gene expression	RARG;CYP1A2
		GO:0006367| transcription initiation from RNA polymerase II promoter	NR1I2;RARG
		GO:0006351| transcription, DNA-dependent	RARG;NR1I2
		GO:0043401| steroid hormone mediated signaling pathway	NR1I2;RARG
507:[DB02466	DB11397]
	DB02466|4-[3-Oxo-3-(5,5,8,8-Tetramethyl-5,6,7,8-Tetrahydro-Naphthalen-2-Yl)-Propenyl]-Benzoic Acid	RARG
	DB11397|Dichlorvos	TF;BCHE;ALB
	common genes	
	common pathways
		GO:0008285| negative regulation of cell proliferation	RARG;BCHE
		GO:0043066| negative regulation of apoptotic process	RARG;ALB
508:[DB02466	DB01589]
	DB02466|4-[3-Oxo-3-(5,5,8,8-Tetramethyl-5,6,7,8-Tetrahydro-Naphthalen-2-Yl)-Propenyl]-Benzoic Acid	RARG
	DB01589|Quazepam	GABRA1;GABRA2;GABRA3;GABRA5;GABRG1;GABRG2;GABRG3;GABRB1;GABRB3;GABRD;GABRE;GABRP;GABRR1;GABRR2;GABRR3;GABRA1;GABRA2;GABRA3;GABRA4;GABRA5;GABRA6;GABRB1;GABRB2;GABRB3;GABRD;GABRE;GABRG1;GABRG2;GABRG3;GABRP;GABRQ;CYP2C19;CYP2C9;CYP3A4;CYP2B6
	common genes	
	common pathways
509:[DB02466	DB00104]
	DB02466|4-[3-Oxo-3-(5,5,8,8-Tetramethyl-5,6,7,8-Tetrahydro-Naphthalen-2-Yl)-Propenyl]-Benzoic Acid	RARG
	DB00104|Octreotide	SSTR1;SSTR5;SSTR2;MPO;CYP3A4
	common genes	
	common pathways
		GO:0008285| negative regulation of cell proliferation	SSTR2;RARG;SSTR1;SSTR5
		GO:0043066| negative regulation of apoptotic process	MPO;RARG
		GO:1990830|	SSTR1;RARG
510:[DB02466	DB06414]
	DB02466|4-[3-Oxo-3-(5,5,8,8-Tetramethyl-5,6,7,8-Tetrahydro-Naphthalen-2-Yl)-Propenyl]-Benzoic Acid	RARG
	DB06414|Etravirine	CYP3A4;CYP2C9;CYP2C19;ABCB1;ABCB4
	common genes	
	common pathways
511:[DB02466	DB00633]
	DB02466|4-[3-Oxo-3-(5,5,8,8-Tetramethyl-5,6,7,8-Tetrahydro-Naphthalen-2-Yl)-Propenyl]-Benzoic Acid	RARG
	DB00633|Dexmedetomidine	ADRA2A;CYP2E1;CYP1A2;CYP1A1;CYP2D6
	common genes	
	common pathways
		GO:0043010| camera-type eye development	CYP1A1;RARG
		GO:0008284| positive regulation of cell proliferation	ADRA2A;RARG
		GO:0010468| regulation of gene expression	RARG;CYP1A2
512:[DB02466	DB01587]
	DB02466|4-[3-Oxo-3-(5,5,8,8-Tetramethyl-5,6,7,8-Tetrahydro-Naphthalen-2-Yl)-Propenyl]-Benzoic Acid	RARG
	DB01587|Ketazolam	TSPO;GABRA1;GABRB1;GABRG1;GABRD;GABRE;CYP3A4;ALB;ABCB1
	common genes	
	common pathways
		GO:0043065| positive regulation of apoptotic process	RARG;TSPO
		GO:0043066| negative regulation of apoptotic process	ALB;RARG
513:[DB02466	DB09154]
	DB02466|4-[3-Oxo-3-(5,5,8,8-Tetramethyl-5,6,7,8-Tetrahydro-Naphthalen-2-Yl)-Propenyl]-Benzoic Acid	RARG
	DB09154|Sodium Citrate	SLC25A21;SLC13A2;SLC13A5;SLC25A1
	common genes	
	common pathways
514:[DB02466	DB01583]
	DB02466|4-[3-Oxo-3-(5,5,8,8-Tetramethyl-5,6,7,8-Tetrahydro-Naphthalen-2-Yl)-Propenyl]-Benzoic Acid	RARG
	DB01583|Liotrix	THRA;THRB;CYP2C8;CYP3A4;TTR;SERPINA7;ALB;SLCO1A2;SLCO1B1;SLCO1B3;SLCO4C1;SLC10A1;SLCO1C1;SLCO4A1;SLC22A8;SLC16A2;SLC16A10;ABCB1
	common genes	
	common pathways
		GO:0045944| positive regulation of transcription from RNA polymerase II promoter	THRB;THRA;RARG
		GO:0006355| regulation of transcription, DNA-dependent	THRB;THRA;RARG
		GO:0043066| negative regulation of apoptotic process	RARG;ALB
		GO:0006367| transcription initiation from RNA polymerase II promoter	THRB;THRA;RARG
		GO:0000122| negative regulation of transcription from RNA polymerase II promoter	RARG;THRB
		GO:0043401| steroid hormone mediated signaling pathway	THRA;THRB;RARG
		GO:0006351| transcription, DNA-dependent	THRA;THRB;RARG
515:[DB02466	DB00331]
	DB02466|4-[3-Oxo-3-(5,5,8,8-Tetramethyl-5,6,7,8-Tetrahydro-Naphthalen-2-Yl)-Propenyl]-Benzoic Acid	RARG
	DB00331|Metformin	PRKAB1;SLC22A1;SLC22A2;SLC22A3;SLC47A1;SLC29A4;SLC47A2
	common genes	
	common pathways
		GO:0010628| positive regulation of gene expression	RARG;PRKAB1
516:[DB02466	DB09230]
	DB02466|4-[3-Oxo-3-(5,5,8,8-Tetramethyl-5,6,7,8-Tetrahydro-Naphthalen-2-Yl)-Propenyl]-Benzoic Acid	RARG
	DB09230|Azelnidipine	CACNB1;CYP3A4
	common genes	
	common pathways
517:[DB02466	DB01264]
	DB02466|4-[3-Oxo-3-(5,5,8,8-Tetramethyl-5,6,7,8-Tetrahydro-Naphthalen-2-Yl)-Propenyl]-Benzoic Acid	RARG
	DB01264|Darunavir	pol;CYP3A4;SLCO1B1;ABCB1
	common genes	
	common pathways
518:[DB02466	DB00850]
	DB02466|4-[3-Oxo-3-(5,5,8,8-Tetramethyl-5,6,7,8-Tetrahydro-Naphthalen-2-Yl)-Propenyl]-Benzoic Acid	RARG
	DB00850|Perphenazine	DRD2;DRD1;CALM1;CYP2D6;CYP1A2;CYP2B6;CYP2C18;CYP2C19;CYP2C8;CYP2C9;CYP3A4
	common genes	
	common pathways
		GO:0010468| regulation of gene expression	RARG;CYP1A2
		GO:0008285| negative regulation of cell proliferation	DRD2;RARG
		GO:0045944| positive regulation of transcription from RNA polymerase II promoter	DRD2;RARG
		GO:0010628| positive regulation of gene expression	DRD1;RARG
519:[DB02466	DB05514]
	DB02466|4-[3-Oxo-3-(5,5,8,8-Tetramethyl-5,6,7,8-Tetrahydro-Naphthalen-2-Yl)-Propenyl]-Benzoic Acid	RARG
	DB05514|Cobiprostone	CLCN2
	common genes	
	common pathways
		GO:0060041| retina development in camera-type eye	RARG;CLCN2
520:[DB02466	DB01559]
	DB02466|4-[3-Oxo-3-(5,5,8,8-Tetramethyl-5,6,7,8-Tetrahydro-Naphthalen-2-Yl)-Propenyl]-Benzoic Acid	RARG
	DB01559|Clotiazepam	GABRA1;GABRA2;GABRA3;GABRA5;GABRG1;GABRG2;GABRG3;GABRB1;GABRB2;GABRB3;GABRD;GABRE;GABRP;GABRR1;GABRR2;GABRR3;CYP2B6;CYP2C18;CYP2C19;CYP3A4
	common genes	
	common pathways
521:[DB02466	DB04794]
	DB02466|4-[3-Oxo-3-(5,5,8,8-Tetramethyl-5,6,7,8-Tetrahydro-Naphthalen-2-Yl)-Propenyl]-Benzoic Acid	RARG
	DB04794|Bifonazole	CYP2B6;CYP19A1;CYP2E1;CYP3A4
	common genes	
	common pathways
522:[DB02466	DB12141]
	DB02466|4-[3-Oxo-3-(5,5,8,8-Tetramethyl-5,6,7,8-Tetrahydro-Naphthalen-2-Yl)-Propenyl]-Benzoic Acid	RARG
	DB12141|Gilteritinib	FLT3;HTR1A;HTR1B;HTR1D;HTR1E;HTR1F;HTR2A;HTR2B;HTR2C;HTR3A;HTR3B;HTR3C;HTR3D;HTR3E;HTR4;HTR6;HTR7;AXL;ALK;CYP3A4;ALB;ABCB1;SLC47A1;ABCG2;SLC22A1
	common genes	
	common pathways
		GO:0008284| positive regulation of cell proliferation	FLT3;HTR2A;RARG;HTR2B;HTR1A
		GO:0043066| negative regulation of apoptotic process	HTR2B;RARG;ALB;AXL
523:[DB02466	DB00252]
	DB02466|4-[3-Oxo-3-(5,5,8,8-Tetramethyl-5,6,7,8-Tetrahydro-Naphthalen-2-Yl)-Propenyl]-Benzoic Acid	RARG
	DB00252|Phenytoin	SCN5A;SCN1A;NR1I2;SCN1B;SCN3A;CYP2C9;CYP2C19;CYP2C8;CYP2B6;CYP3A4;CYP2C18;CYP3A5;CYP3A7;CYP11B1;UGT1A1;UGT1A6;UGT1A9;CYP2D6;ALB;SLCO1C1;ABCB1;ABCC2
	common genes	
	common pathways
		GO:0010628| positive regulation of gene expression	RARG;NR1I2
		GO:0043066| negative regulation of apoptotic process	ALB;RARG
		GO:0006355| regulation of transcription, DNA-dependent	RARG;NR1I2
		GO:0045944| positive regulation of transcription from RNA polymerase II promoter	NR1I2;RARG
		GO:0043401| steroid hormone mediated signaling pathway	NR1I2;RARG
		GO:0006351| transcription, DNA-dependent	NR1I2;RARG
		GO:0006367| transcription initiation from RNA polymerase II promoter	NR1I2;RARG
524:[DB02466	DB00078]
	DB02466|4-[3-Oxo-3-(5,5,8,8-Tetramethyl-5,6,7,8-Tetrahydro-Naphthalen-2-Yl)-Propenyl]-Benzoic Acid	RARG
	DB00078|Ibritumomab tiuxetan	MS4A1;FCGR3B;C1R;C1QA;C1QB;C1QC;FCGR3A;C1S;FCGR1A;FCGR2A;FCGR2B;FCGR2C
	common genes	
	common pathways
525:[DB02466	DB04946]
	DB02466|4-[3-Oxo-3-(5,5,8,8-Tetramethyl-5,6,7,8-Tetrahydro-Naphthalen-2-Yl)-Propenyl]-Benzoic Acid	RARG
	DB04946|Iloperidone	HTR2A;DRD2;DRD1;DRD3;DRD4;HTR1A;HTR6;HTR7;ADRA1A;HRH1;ADRA2C;CYP2D6;CYP3A4;CYP3A5;CYP3A7;CYP2E1
	common genes	
	common pathways
		GO:0045944| positive regulation of transcription from RNA polymerase II promoter	DRD2;DRD3;RARG
		GO:0008284| positive regulation of cell proliferation	RARG;HTR2A;DRD3;HTR1A
		GO:0010628| positive regulation of gene expression	DRD1;RARG
		GO:0000122| negative regulation of transcription from RNA polymerase II promoter	RARG;DRD3
		GO:0008285| negative regulation of cell proliferation	RARG;ADRA1A;DRD2
526:[DB02466	DB14064]
	DB02466|4-[3-Oxo-3-(5,5,8,8-Tetramethyl-5,6,7,8-Tetrahydro-Naphthalen-2-Yl)-Propenyl]-Benzoic Acid	RARG
	DB14064|Emopamil	ABCB1;CYP3A4
	common genes	
	common pathways
527:[DB02466	DB06814]
	DB02466|4-[3-Oxo-3-(5,5,8,8-Tetramethyl-5,6,7,8-Tetrahydro-Naphthalen-2-Yl)-Propenyl]-Benzoic Acid	RARG
	DB06814|Protokylol	ADRB2
	common genes	
	common pathways
		GO:0045944| positive regulation of transcription from RNA polymerase II promoter	ADRB2;RARG
528:[DB02466	DB00773]
	DB02466|4-[3-Oxo-3-(5,5,8,8-Tetramethyl-5,6,7,8-Tetrahydro-Naphthalen-2-Yl)-Propenyl]-Benzoic Acid	RARG
	DB00773|Etoposide	TOP2A;TOP2B;CYP3A4;CYP1A2;CYP2C8;CYP2E1;CYP3A5;UGT1A1;GSTT1;GSTP1;PTGS2;PTGS1;ABCC3;ABCC6;ABCB1;ABCC1;ABCC10;ABCC2;ABCG2
	common genes	
	common pathways
		GO:0010468| regulation of gene expression	RARG;CYP1A2
		GO:0008285| negative regulation of cell proliferation	RARG;PTGS2
		GO:0008284| positive regulation of cell proliferation	PTGS2;RARG
		GO:0045944| positive regulation of transcription from RNA polymerase II promoter	RARG;TOP2A
		GO:0043065| positive regulation of apoptotic process	RARG;PTGS2;TOP2A
		GO:0043066| negative regulation of apoptotic process	RARG;GSTP1;PTGS2
529:[DB02466	DB00580]
	DB02466|4-[3-Oxo-3-(5,5,8,8-Tetramethyl-5,6,7,8-Tetrahydro-Naphthalen-2-Yl)-Propenyl]-Benzoic Acid	RARG
	DB00580|Valdecoxib	PTGS2;CA2;CA3;CYP3A4;CYP2C9;UGT1A9
	common genes	
	common pathways
		GO:0008285| negative regulation of cell proliferation	RARG;PTGS2
		GO:0043066| negative regulation of apoptotic process	PTGS2;RARG
		GO:0043065| positive regulation of apoptotic process	RARG;PTGS2
		GO:0008284| positive regulation of cell proliferation	RARG;PTGS2
530:[DB02466	DB00515]
	DB02466|4-[3-Oxo-3-(5,5,8,8-Tetramethyl-5,6,7,8-Tetrahydro-Naphthalen-2-Yl)-Propenyl]-Benzoic Acid	RARG
	DB00515|Cisplatin	MPG;A2M;TF;ATOX1;MPO;XDH;CYP4A11;PTGS2;CYP2C9;CYP2B6;BCHE;GSTT1;MT1A;MT2A;SOD1;GSTP1;NQO1;GSTM1;ALB;ABCC3;ABCC5;ABCC2;SLC22A2;SLC31A1;SLC31A2;ABCC6;ABCB1;ATP7B;ATP7A;ABCG2
	common genes	
	common pathways
		GO:0008285| negative regulation of cell proliferation	RARG;BCHE;PTGS2
		GO:0010468| regulation of gene expression	ATP7A;RARG
		GO:0043066| negative regulation of apoptotic process	RARG;ALB;SOD1;GSTP1;PTGS2;NQO1;MPO
		GO:0008284| positive regulation of cell proliferation	RARG;PTGS2
		GO:0043065| positive regulation of apoptotic process	PTGS2;SOD1;RARG
531:[DB02466	DB00794]
	DB02466|4-[3-Oxo-3-(5,5,8,8-Tetramethyl-5,6,7,8-Tetrahydro-Naphthalen-2-Yl)-Propenyl]-Benzoic Acid	RARG
	DB00794|Primidone	GABRA1;GABRA2;GABRA3;GABRA4;GABRA5;GABRA6;CHRNA4;CHRNA7;GRIA2;GRIK2;GABRA1;GABRA2;GABRA3;GABRA4;GABRA5;GABRA6;GABRB1;GABRB2;GABRB3;GABRD;GABRE;GABRG1;GABRG2;GABRG3;GABRP;GABRQ;CYP2C19;CYP2C9;CYP3A4;CYP1A2;CYP2B6;CYP2C8;UGT1A1
	common genes	
	common pathways
		GO:0010468| regulation of gene expression	CYP1A2;RARG
		GO:0008284| positive regulation of cell proliferation	RARG;CHRNA7
532:[DB02466	DB00178]
	DB02466|4-[3-Oxo-3-(5,5,8,8-Tetramethyl-5,6,7,8-Tetrahydro-Naphthalen-2-Yl)-Propenyl]-Benzoic Acid	RARG
	DB00178|Ramipril	ACE;BDKRB1;BCHE;SLC15A1;SLC15A2
	common genes	
	common pathways
		GO:0008285| negative regulation of cell proliferation	RARG;BCHE
533:[DB02466	DB09227]
	DB02466|4-[3-Oxo-3-(5,5,8,8-Tetramethyl-5,6,7,8-Tetrahydro-Naphthalen-2-Yl)-Propenyl]-Benzoic Acid	RARG
	DB09227|Barnidipine	CACNA1C;CYP3A4
	common genes	
	common pathways
		GO:0043010| camera-type eye development	CACNA1C;RARG
534:[DB02466	DB00925]
	DB02466|4-[3-Oxo-3-(5,5,8,8-Tetramethyl-5,6,7,8-Tetrahydro-Naphthalen-2-Yl)-Propenyl]-Benzoic Acid	RARG
	DB00925|Phenoxybenzamine	ADRA1A;ADRA2A;ADRA2C;ADRA2B;CALM1;ADRB2;ADRA1B;ADRA1D;SLC22A2;SLC22A1;SLC22A3
	common genes	
	common pathways
		GO:0008285| negative regulation of cell proliferation	RARG;ADRA1A
		GO:0045944| positive regulation of transcription from RNA polymerase II promoter	RARG;ADRB2
		GO:0008284| positive regulation of cell proliferation	ADRA1D;ADRA2A;RARG
535:[DB02466	DB12418]
	DB02466|4-[3-Oxo-3-(5,5,8,8-Tetramethyl-5,6,7,8-Tetrahydro-Naphthalen-2-Yl)-Propenyl]-Benzoic Acid	RARG
	DB12418|Saccharin	CA3
	common genes	
	common pathways
536:[DB02466	DB09167]
	DB02466|4-[3-Oxo-3-(5,5,8,8-Tetramethyl-5,6,7,8-Tetrahydro-Naphthalen-2-Yl)-Propenyl]-Benzoic Acid	RARG
	DB09167|Dosulepin	HTR1A;HTR2A;HRH1;CHRM1;CHRM2;CHRM3;CHRM4;CHRM5;ADRA2A;ADRA2B;ADRA2C;ADRA1A;ADRA1B;ADRA1D;SLC6A2;SLC6A4;CYP2D6;CYP1A2;CYP2C19;CYP2C9
	common genes	
	common pathways
		GO:0010468| regulation of gene expression	RARG;CYP1A2
		GO:0008285| negative regulation of cell proliferation	RARG;ADRA1A
		GO:0008284| positive regulation of cell proliferation	HTR2A;RARG;ADRA2A;CHRM1;HTR1A;ADRA1D
		GO:0010628| positive regulation of gene expression	RARG;SLC6A4
		GO:0071300| cellular response to retinoic acid	SLC6A4;RARG
537:[DB02466	DB00446]
	DB02466|4-[3-Oxo-3-(5,5,8,8-Tetramethyl-5,6,7,8-Tetrahydro-Naphthalen-2-Yl)-Propenyl]-Benzoic Acid	RARG
	DB00446|Chloramphenicol	rplP;CD55;CYP3A4;CYP3A5;CYP3A7;CYP2C19;cat;CYP2C8;SLC22A6
	common genes	
	common pathways
538:[DB02466	DB01973]
	DB02466|4-[3-Oxo-3-(5,5,8,8-Tetramethyl-5,6,7,8-Tetrahydro-Naphthalen-2-Yl)-Propenyl]-Benzoic Acid	RARG
	DB01973|O-Benzylsulfonyl-Serine	PRSS2
	common genes	
	common pathways
539:[DB02466	DB00373]
	DB02466|4-[3-Oxo-3-(5,5,8,8-Tetramethyl-5,6,7,8-Tetrahydro-Naphthalen-2-Yl)-Propenyl]-Benzoic Acid	RARG
	DB00373|Timolol	ADRB1;ADRB2;CYP2D6;CYP2C19;ABCB1
	common genes	
	common pathways
		GO:0045944| positive regulation of transcription from RNA polymerase II promoter	ADRB2;RARG
540:[DB02466	DB00393]
	DB02466|4-[3-Oxo-3-(5,5,8,8-Tetramethyl-5,6,7,8-Tetrahydro-Naphthalen-2-Yl)-Propenyl]-Benzoic Acid	RARG
	DB00393|Nimodipine	CACNA1C;CACNA1D;CACNA1F;CACNA1S;CACNB1;CACNB2;CACNB3;CACNB4;NR3C2;AHR;CYP3A4;CYP3A5
	common genes	
	common pathways
		GO:0006367| transcription initiation from RNA polymerase II promoter	NR3C2;RARG
		GO:0010468| regulation of gene expression	RARG;AHR
		GO:0043401| steroid hormone mediated signaling pathway	NR3C2;RARG
		GO:0006351| transcription, DNA-dependent	RARG;AHR;NR3C2
		GO:0045944| positive regulation of transcription from RNA polymerase II promoter	AHR;RARG
		GO:0006355| regulation of transcription, DNA-dependent	AHR;RARG;NR3C2
		GO:0043010| camera-type eye development	RARG;CACNA1C
541:[DB02466	DB00825]
	DB02466|4-[3-Oxo-3-(5,5,8,8-Tetramethyl-5,6,7,8-Tetrahydro-Naphthalen-2-Yl)-Propenyl]-Benzoic Acid	RARG
	DB00825|Levomenthol	TRPM8;TRPA1;TRPV3;OPRK1;CACNA1C;CACNA1D;CACNA1F;CACNA1S;CACNB1;CACNB2;CACNB3;CACNB4;CYP3A4
	common genes	
	common pathways
		GO:0043010| camera-type eye development	RARG;CACNA1C
542:[DB02466	DB01105]
	DB02466|4-[3-Oxo-3-(5,5,8,8-Tetramethyl-5,6,7,8-Tetrahydro-Naphthalen-2-Yl)-Propenyl]-Benzoic Acid	RARG
	DB01105|Sibutramine	SLC6A2;SLC6A4;SLC6A3;CYP3A4
	common genes	
	common pathways
		GO:0010628| positive regulation of gene expression	SLC6A4;RARG
		GO:0071300| cellular response to retinoic acid	RARG;SLC6A4
543:[DB02466	DB00207]
	DB02466|4-[3-Oxo-3-(5,5,8,8-Tetramethyl-5,6,7,8-Tetrahydro-Naphthalen-2-Yl)-Propenyl]-Benzoic Acid	RARG
	DB00207|Azithromycin	rplD;rplV;PADI4;CYP3A4;CYP2A6;ABCB1
	common genes	
	common pathways
		GO:0006355| regulation of transcription, DNA-dependent	RARG;PADI4
		GO:0006351| transcription, DNA-dependent	PADI4;RARG
544:[DB02466	DB06290]
	DB02466|4-[3-Oxo-3-(5,5,8,8-Tetramethyl-5,6,7,8-Tetrahydro-Naphthalen-2-Yl)-Propenyl]-Benzoic Acid	RARG
	DB06290|Simeprevir	CYP1A2;CYP3A4;ALB;ABCB1;SLCO1B1;SLCO1B3;ABCC2;ABCG2;SLCO2B1;SLC10A1;ABCB11
	common genes	
	common pathways
		GO:0043066| negative regulation of apoptotic process	RARG;ALB
		GO:0010468| regulation of gene expression	RARG;CYP1A2
545:[DB02466	DB06287]
	DB02466|4-[3-Oxo-3-(5,5,8,8-Tetramethyl-5,6,7,8-Tetrahydro-Naphthalen-2-Yl)-Propenyl]-Benzoic Acid	RARG
	DB06287|Temsirolimus	MTOR;CYP3A4;CYP3A5;CYP3A7;CYP2D6;ABCB1
	common genes	
	common pathways
		GO:0008361| regulation of cell size	RARG;MTOR
		GO:0010628| positive regulation of gene expression	MTOR;RARG
		GO:0035264| multicellular organism growth	RARG;MTOR
		GO:0031641| regulation of myelination	MTOR;RARG
546:[DB02466	DB11995]
	DB02466|4-[3-Oxo-3-(5,5,8,8-Tetramethyl-5,6,7,8-Tetrahydro-Naphthalen-2-Yl)-Propenyl]-Benzoic Acid	RARG
	DB11995|Avatrombopag	ABCG2;MPL;SLC22A8;CYP2C8;CYP2C9;ABCB1
	common genes	
	common pathways
547:[DB02466	DB06457]
	DB02466|4-[3-Oxo-3-(5,5,8,8-Tetramethyl-5,6,7,8-Tetrahydro-Naphthalen-2-Yl)-Propenyl]-Benzoic Acid	RARG
	DB06457|Tecastemizole	KCNH2
	common genes	
	common pathways
548:[DB02466	DB00829]
	DB02466|4-[3-Oxo-3-(5,5,8,8-Tetramethyl-5,6,7,8-Tetrahydro-Naphthalen-2-Yl)-Propenyl]-Benzoic Acid	RARG
	DB00829|Diazepam	GABRA1;GABRA2;GABRA3;GABRA5;GABRB1;GABRB2;GABRB3;GABRG1;GABRG2;GABRG3;GABRD;GABRE;GABRP;GABRR1;GABRR2;GABRR3;GABRQ;TSPO;GABRA1;GABRA2;GABRA3;GABRA4;GABRA5;GABRA6;GABRB1;GABRB2;GABRB3;GABRD;GABRE;GABRG1;GABRG2;GABRG3;GABRP;GABRQ;CYP3A4;CYP3A5;CYP3A7;CYP2C19;CYP2C9;CYP2B6;CYP2C18;CYP2C8;PTGS1;CYP2E1;ALB;ABCB1
	common genes	
	common pathways
		GO:0043066| negative regulation of apoptotic process	RARG;ALB
		GO:0043065| positive regulation of apoptotic process	RARG;TSPO
549:[DB02466	DB00864]
	DB02466|4-[3-Oxo-3-(5,5,8,8-Tetramethyl-5,6,7,8-Tetrahydro-Naphthalen-2-Yl)-Propenyl]-Benzoic Acid	RARG
	DB00864|Tacrolimus	FKBP1A;CYP3A7;CYP3A5;CYP3A4;ALB;ORM1;ABCB1;ABCA5;SLCO1B1
	common genes	
	common pathways
		GO:0043066| negative regulation of apoptotic process	RARG;ALB
550:[DB02466	DB00734]
	DB02466|4-[3-Oxo-3-(5,5,8,8-Tetramethyl-5,6,7,8-Tetrahydro-Naphthalen-2-Yl)-Propenyl]-Benzoic Acid	RARG
	DB00734|Risperidone	HTR2A;DRD2;DRD3;DRD4;ADRA1A;ADRA1B;HTR1D;HRH1;ADRA2A;ADRA2B;ADRA2C;HTR2C;HTR1A;DRD1;HTR7;CYP2D6;CYP3A4;CYP3A5;CYP3A7
	common genes	
	common pathways
		GO:0000122| negative regulation of transcription from RNA polymerase II promoter	RARG;DRD3
		GO:0008285| negative regulation of cell proliferation	DRD2;ADRA1A;RARG
		GO:0008284| positive regulation of cell proliferation	ADRA2A;HTR1A;DRD3;RARG;HTR2A
		GO:0045944| positive regulation of transcription from RNA polymerase II promoter	DRD2;RARG;DRD3
		GO:0010628| positive regulation of gene expression	RARG;DRD1
551:[DB02466	DB00653]
	DB02466|4-[3-Oxo-3-(5,5,8,8-Tetramethyl-5,6,7,8-Tetrahydro-Naphthalen-2-Yl)-Propenyl]-Benzoic Acid	RARG
	DB00653|Magnesium sulfate	CACNG1;CACNA2D1;CACNA1C;CACNB1;CACNB2;CACNA1S
	common genes	
	common pathways
		GO:0043010| camera-type eye development	RARG;CACNA1C
552:[DB02466	DB00573]
	DB02466|4-[3-Oxo-3-(5,5,8,8-Tetramethyl-5,6,7,8-Tetrahydro-Naphthalen-2-Yl)-Propenyl]-Benzoic Acid	RARG
	DB00573|Fenoprofen	PTGS2;PTGS1;PPARA;PPARG;ALB
	common genes	
	common pathways
		GO:0071300| cellular response to retinoic acid	PPARG;RARG
		GO:0043066| negative regulation of apoptotic process	PTGS2;RARG;ALB
		GO:0043065| positive regulation of apoptotic process	PTGS2;PPARG;RARG
		GO:0006355| regulation of transcription, DNA-dependent	RARG;PPARG;PPARA
		GO:0045944| positive regulation of transcription from RNA polymerase II promoter	RARG;PPARG;PPARA
		GO:0008284| positive regulation of cell proliferation	RARG;PTGS2
		GO:0008285| negative regulation of cell proliferation	RARG;PPARG;PTGS2
		GO:0043401| steroid hormone mediated signaling pathway	RARG;PPARG;PPARA
		GO:0006351| transcription, DNA-dependent	RARG;PPARG;PPARA
		GO:0000122| negative regulation of transcription from RNA polymerase II promoter	PPARG;PPARA;RARG
		GO:0006367| transcription initiation from RNA polymerase II promoter	PPARG;PPARA;RARG
		GO:0010468| regulation of gene expression	PPARA;RARG
		GO:0032526| response to retinoic acid	PPARG;RARG
553:[DB02466	DB00788]
	DB02466|4-[3-Oxo-3-(5,5,8,8-Tetramethyl-5,6,7,8-Tetrahydro-Naphthalen-2-Yl)-Propenyl]-Benzoic Acid	RARG
	DB00788|Naproxen	PTGS1;PTGS2;CYP2C9;CYP1A2;CYP2C8;UGT1A1;UGT2B7;ALB;SLCO1A2;SLC22A6;ABCB11
	common genes	
	common pathways
		GO:0008285| negative regulation of cell proliferation	PTGS2;RARG
		GO:0010468| regulation of gene expression	RARG;CYP1A2
		GO:0043066| negative regulation of apoptotic process	PTGS2;RARG;ALB
		GO:0008284| positive regulation of cell proliferation	PTGS2;RARG
		GO:0043065| positive regulation of apoptotic process	PTGS2;RARG
554:[DB02466	DB01267]
	DB02466|4-[3-Oxo-3-(5,5,8,8-Tetramethyl-5,6,7,8-Tetrahydro-Naphthalen-2-Yl)-Propenyl]-Benzoic Acid	RARG
	DB01267|Paliperidone	HTR2A;DRD2;HRH1;ADRA1A;ADRA1B;DRD4;HTR1D;DRD3;HTR2C;ADRA2A;ADRA2B;ADRA2C;HTR1A;DRD1;HTR7;CYP3A4;CYP2D6;CYP3A5;ABCB1
	common genes	
	common pathways
		GO:0008284| positive regulation of cell proliferation	ADRA2A;HTR1A;DRD3;HTR2A;RARG
		GO:0045944| positive regulation of transcription from RNA polymerase II promoter	DRD2;RARG;DRD3
		GO:0010628| positive regulation of gene expression	RARG;DRD1
		GO:0000122| negative regulation of transcription from RNA polymerase II promoter	RARG;DRD3
		GO:0008285| negative regulation of cell proliferation	RARG;DRD2;ADRA1A
555:[DB02466	DB00224]
	DB02466|4-[3-Oxo-3-(5,5,8,8-Tetramethyl-5,6,7,8-Tetrahydro-Naphthalen-2-Yl)-Propenyl]-Benzoic Acid	RARG
	DB00224|Indinavir	pol;CYP3A4;CYP3A7;CYP3A5;CYP2D6;UGT1A1;ABCB1;SLC22A1;ABCC1;SLCO1A2;SLCO1B1;ABCC2;SLCO2B1;ABCB11
	common genes	
	common pathways
556:[DB02466	DB00869]
	DB02466|4-[3-Oxo-3-(5,5,8,8-Tetramethyl-5,6,7,8-Tetrahydro-Naphthalen-2-Yl)-Propenyl]-Benzoic Acid	RARG
	DB00869|Dorzolamide	CA2;CA4;CA1;CA3;CYP2C9;CYP3A4
	common genes	
	common pathways
557:[DB02466	DB00539]
	DB02466|4-[3-Oxo-3-(5,5,8,8-Tetramethyl-5,6,7,8-Tetrahydro-Naphthalen-2-Yl)-Propenyl]-Benzoic Acid	RARG
	DB00539|Toremifene	ESR1;SHBG;CYP3A4;CYP1A1;ABCB1
	common genes	
	common pathways
		GO:0006355| regulation of transcription, DNA-dependent	ESR1;RARG
		GO:0045944| positive regulation of transcription from RNA polymerase II promoter	ESR1;RARG
		GO:0043010| camera-type eye development	CYP1A1;RARG
		GO:0000122| negative regulation of transcription from RNA polymerase II promoter	ESR1;RARG
		GO:0006367| transcription initiation from RNA polymerase II promoter	RARG;ESR1
		GO:0043401| steroid hormone mediated signaling pathway	ESR1;RARG
		GO:0006351| transcription, DNA-dependent	RARG;ESR1
558:[DB02466	DB09061]
	DB02466|4-[3-Oxo-3-(5,5,8,8-Tetramethyl-5,6,7,8-Tetrahydro-Naphthalen-2-Yl)-Propenyl]-Benzoic Acid	RARG
	DB09061|Cannabidiol	CNR1;CNR2;GPR12;GLRA1;GLRA1;GLRB;GLRA3;GPR18;GPR55;HTR1A;HTR2A;CHRNA7;OPRD1;OPRM1;PPARG;TRPV1;CACNA1G;CACNA1H;CACNA1I;TRPA1;TRPM8;TRPV2;TRPV3;TRPV4;VDAC1;HTR3A;ADORA1;CYP2C9;CYP2C19;CYP2D6;CYP3A4;CYP3A5;ACAT1;AANAT;CAT;PTGS1;PTGS2;CYP3A7;CYP1A1;CYP1A2;CYP1B1;DAGLA;FAAH;GSR;GPX1;HMGCR;IDO1;ALOX5;ALOX15;NAAA;CRYZ;NAPEPLD;PLA2G1B;CYP17A1;SOD1;SMPD1;ABCC1;ABCG2;SLC29A1
	common genes	
	common pathways
		GO:0043065| positive regulation of apoptotic process	RARG;CNR1;SOD1;SMPD1;IDO1;PTGS2;TRPV1;CYP1B1;PPARG
		GO:0006355| regulation of transcription, DNA-dependent	PPARG;RARG
		GO:0045944| positive regulation of transcription from RNA polymerase II promoter	RARG;PLA2G1B;PPARG
		GO:0008284| positive regulation of cell proliferation	PTGS2;HTR1A;HMGCR;CHRNA7;RARG;HTR2A
		GO:0071300| cellular response to retinoic acid	PPARG;RARG
		GO:0010628| positive regulation of gene expression	RARG;TRPV4
		GO:0043010| camera-type eye development	CYP1A1;RARG
		GO:0043066| negative regulation of apoptotic process	HMGCR;RARG;SOD1;PTGS2;CAT;ADORA1;GPX1
		GO:0000122| negative regulation of transcription from RNA polymerase II promoter	RARG;TRPV4;PPARG;TRPV1
		GO:0006367| transcription initiation from RNA polymerase II promoter	RARG;PPARG
		GO:0010468| regulation of gene expression	RARG;CYP1A2
		GO:0032526| response to retinoic acid	RARG;PPARG
		GO:0008285| negative regulation of cell proliferation	PTGS2;ADORA1;PPARG;CYP1B1;OPRM1;RARG
		GO:0043401| steroid hormone mediated signaling pathway	RARG;PPARG
		GO:0006351| transcription, DNA-dependent	RARG;PPARG
559:[DB02466	DB00397]
	DB02466|4-[3-Oxo-3-(5,5,8,8-Tetramethyl-5,6,7,8-Tetrahydro-Naphthalen-2-Yl)-Propenyl]-Benzoic Acid	RARG
	DB00397|Phenylpropanolamine	DRD1;ADRB1;ADRB2;ADRA2A;ADRA2B;ADRA2C;MAOA
	common genes	
	common pathways
		GO:0008284| positive regulation of cell proliferation	RARG;ADRA2A
		GO:0045944| positive regulation of transcription from RNA polymerase II promoter	RARG;ADRB2
		GO:0010628| positive regulation of gene expression	RARG;DRD1
560:[DB02466	DB00908]
	DB02466|4-[3-Oxo-3-(5,5,8,8-Tetramethyl-5,6,7,8-Tetrahydro-Naphthalen-2-Yl)-Propenyl]-Benzoic Acid	RARG
	DB00908|Quinidine	SCN5A;KCNK1;KCNK6;KCNH2;ADRA1A;ADRA1B;ADRA1D;CYP3A4;CYP3A7;CYP2D6;CYP1A2;CYP2E1;CYP1A1;CYP2B6;CYP2C9;CYP2C8;ORM1;SLC22A2;SLC22A1;SLC22A5;ABCB1;SLCO1A2;SLC22A8;ABCC2;SLC22A4;SLCO1B1;ABCB11
	common genes	
	common pathways
		GO:0043010| camera-type eye development	RARG;CYP1A1
		GO:0008284| positive regulation of cell proliferation	ADRA1D;RARG
		GO:0008285| negative regulation of cell proliferation	RARG;ADRA1A
		GO:0010468| regulation of gene expression	CYP1A2;RARG
561:[DB02466	DB05012]
	DB02466|4-[3-Oxo-3-(5,5,8,8-Tetramethyl-5,6,7,8-Tetrahydro-Naphthalen-2-Yl)-Propenyl]-Benzoic Acid	RARG
	DB05012|XEN2174	SLC6A2
	common genes	
	common pathways
562:[DB02466	DB00728]
	DB02466|4-[3-Oxo-3-(5,5,8,8-Tetramethyl-5,6,7,8-Tetrahydro-Naphthalen-2-Yl)-Propenyl]-Benzoic Acid	RARG
	DB00728|Rocuronium	CHRNA2;CHRM2;HTR3A;SLC22A1;SLCO1A2
	common genes	
	common pathways
563:[DB02466	DB00612]
	DB02466|4-[3-Oxo-3-(5,5,8,8-Tetramethyl-5,6,7,8-Tetrahydro-Naphthalen-2-Yl)-Propenyl]-Benzoic Acid	RARG
	DB00612|Bisoprolol	ADRB1;ADRB2;CYP3A4;CYP2D6
	common genes	
	common pathways
		GO:0045944| positive regulation of transcription from RNA polymerase II promoter	ADRB2;RARG
564:[DB02466	DB00213]
	DB02466|4-[3-Oxo-3-(5,5,8,8-Tetramethyl-5,6,7,8-Tetrahydro-Naphthalen-2-Yl)-Propenyl]-Benzoic Acid	RARG
	DB00213|Pantoprazole	ATP4A;CYP2C19;CYP3A4;ABCB1;ABCG2;SLCO1B1
	common genes	
	common pathways
565:[DB02466	DB08922]
	DB02466|4-[3-Oxo-3-(5,5,8,8-Tetramethyl-5,6,7,8-Tetrahydro-Naphthalen-2-Yl)-Propenyl]-Benzoic Acid	RARG
	DB08922|Perospirone	HTR2A;DRD2;HTR1A;HRH1;DRD4;ADRA1A;ADRA1B;ADRA1D;CYP3A4;CYP2D6;CYP2C8;CYP1A1
	common genes	
	common pathways
		GO:0008285| negative regulation of cell proliferation	DRD2;ADRA1A;RARG
		GO:0008284| positive regulation of cell proliferation	RARG;HTR2A;ADRA1D;HTR1A
		GO:0045944| positive regulation of transcription from RNA polymerase II promoter	DRD2;RARG
		GO:0043010| camera-type eye development	CYP1A1;RARG
566:[DB02466	DB01576]
	DB02466|4-[3-Oxo-3-(5,5,8,8-Tetramethyl-5,6,7,8-Tetrahydro-Naphthalen-2-Yl)-Propenyl]-Benzoic Acid	RARG
	DB01576|Dextroamphetamine	SLC18A2;SLC6A2;SLC6A3;TAAR1;ADRA1A;ADRA1B
	common genes	
	common pathways
		GO:0008285| negative regulation of cell proliferation	RARG;ADRA1A
567:[DB02466	DB01068]
	DB02466|4-[3-Oxo-3-(5,5,8,8-Tetramethyl-5,6,7,8-Tetrahydro-Naphthalen-2-Yl)-Propenyl]-Benzoic Acid	RARG
	DB01068|Clonazepam	GABRA1;GABRA2;GABRA3;GABRA4;GABRA5;GABRA6;GABRB1;GABRB2;GABRB3;GABRD;GABRE;GABRG1;GABRG2;GABRG3;GABRP;GABRQ;TSPO;NR1I2;CYP3A4;CYP2E1;NAT2;ALB
	common genes	
	common pathways
		GO:0006367| transcription initiation from RNA polymerase II promoter	NR1I2;RARG
		GO:0006351| transcription, DNA-dependent	NR1I2;RARG
		GO:0043401| steroid hormone mediated signaling pathway	NR1I2;RARG
		GO:0006355| regulation of transcription, DNA-dependent	NR1I2;RARG
		GO:0045944| positive regulation of transcription from RNA polymerase II promoter	NR1I2;RARG
		GO:0043065| positive regulation of apoptotic process	TSPO;RARG
		GO:0043066| negative regulation of apoptotic process	RARG;ALB
		GO:0010628| positive regulation of gene expression	RARG;NR1I2
568:[DB02466	DB03615]
	DB02466|4-[3-Oxo-3-(5,5,8,8-Tetramethyl-5,6,7,8-Tetrahydro-Naphthalen-2-Yl)-Propenyl]-Benzoic Acid	RARG
	DB03615|Ribostamycin	P4HB;rpsL
	common genes	
	common pathways
569:[DB02466	DB11598]
	DB02466|4-[3-Oxo-3-(5,5,8,8-Tetramethyl-5,6,7,8-Tetrahydro-Naphthalen-2-Yl)-Propenyl]-Benzoic Acid	RARG
	DB11598|Antithrombin III human	SERPINC1
	common genes	
	common pathways
570:[DB02466	DB00270]
	DB02466|4-[3-Oxo-3-(5,5,8,8-Tetramethyl-5,6,7,8-Tetrahydro-Naphthalen-2-Yl)-Propenyl]-Benzoic Acid	RARG
	DB00270|Isradipine	CACNA1C;CACNA2D1;CACNB2;CACNA1H;CACNA2D2;CACNA1D;CACNA1S;CYP3A4;ABCB11
	common genes	
	common pathways
		GO:0043010| camera-type eye development	CACNA1C;RARG
571:[DB02466	DB00999]
	DB02466|4-[3-Oxo-3-(5,5,8,8-Tetramethyl-5,6,7,8-Tetrahydro-Naphthalen-2-Yl)-Propenyl]-Benzoic Acid	RARG
	DB00999|Hydrochlorothiazide	SLC12A3;CA1;CA2;KCNMA1;SLC22A6
	common genes	
	common pathways
		GO:0043065| positive regulation of apoptotic process	KCNMA1;RARG
572:[DB02466	DB00741]
	DB02466|4-[3-Oxo-3-(5,5,8,8-Tetramethyl-5,6,7,8-Tetrahydro-Naphthalen-2-Yl)-Propenyl]-Benzoic Acid	RARG
	DB00741|Hydrocortisone	NR3C1;ANXA1;HSD11B2;HSD3B1;CYP3A4;CYP3A5;CYP3A7;CYP11B1;CYP11B2;CYP2C8;SHBG;SERPINA6;ABCB1;ABCG2;SLCO1A2;SLC22A8
	common genes	
	common pathways
		GO:0006351| transcription, DNA-dependent	RARG;NR3C1
		GO:0043401| steroid hormone mediated signaling pathway	RARG;NR3C1
		GO:0006367| transcription initiation from RNA polymerase II promoter	RARG;NR3C1
		GO:0000122| negative regulation of transcription from RNA polymerase II promoter	NR3C1;RARG
		GO:0043066| negative regulation of apoptotic process	RARG;ANXA1
		GO:0045944| positive regulation of transcription from RNA polymerase II promoter	NR3C1;RARG
		GO:0006355| regulation of transcription, DNA-dependent	RARG;NR3C1
		GO:0043065| positive regulation of apoptotic process	RARG;ANXA1
573:[DB02466	DB08872]
	DB02466|4-[3-Oxo-3-(5,5,8,8-Tetramethyl-5,6,7,8-Tetrahydro-Naphthalen-2-Yl)-Propenyl]-Benzoic Acid	RARG
	DB08872|Gabapentin enacarbil	CACNA2D1;CACNA2D2;SLC5A8;SLC5A6
	common genes	
	common pathways
574:[DB02466	DB00233]
	DB02466|4-[3-Oxo-3-(5,5,8,8-Tetramethyl-5,6,7,8-Tetrahydro-Naphthalen-2-Yl)-Propenyl]-Benzoic Acid	RARG
	DB00233|Aminosalicylic Acid	PTGS2;CHUK;ALOX5;PLA2G2E;folK;MPO
	common genes	
	common pathways
		GO:0043065| positive regulation of apoptotic process	PTGS2;RARG
		GO:0008284| positive regulation of cell proliferation	RARG;PTGS2
		GO:0045944| positive regulation of transcription from RNA polymerase II promoter	RARG;CHUK
		GO:0043066| negative regulation of apoptotic process	RARG;PTGS2;MPO
		GO:0008285| negative regulation of cell proliferation	PTGS2;RARG
575:[DB02466	DB05155]
	DB02466|4-[3-Oxo-3-(5,5,8,8-Tetramethyl-5,6,7,8-Tetrahydro-Naphthalen-2-Yl)-Propenyl]-Benzoic Acid	RARG
	DB05155|CR665	OPRK1
	common genes	
	common pathways
576:[DB02466	DB09080]
	DB02466|4-[3-Oxo-3-(5,5,8,8-Tetramethyl-5,6,7,8-Tetrahydro-Naphthalen-2-Yl)-Propenyl]-Benzoic Acid	RARG
	DB09080|Olodaterol	ADRB2;CYP2C9;CYP2C8
	common genes	
	common pathways
		GO:0045944| positive regulation of transcription from RNA polymerase II promoter	ADRB2;RARG
577:[DB02466	DB06654]
	DB02466|4-[3-Oxo-3-(5,5,8,8-Tetramethyl-5,6,7,8-Tetrahydro-Naphthalen-2-Yl)-Propenyl]-Benzoic Acid	RARG
	DB06654|Safinamide	MAOB;MAOA;CYP3A4;CYP1A1;CYP1A2;CYP2B6;CYP2C9;CYP2D6;CYP2C19;CYP2E1;CYP3A5;ABCG2;SLCO3A1
	common genes	
	common pathways
		GO:0010468| regulation of gene expression	RARG;CYP1A2
		GO:0043010| camera-type eye development	CYP1A1;RARG
578:[DB02466	DB00613]
	DB02466|4-[3-Oxo-3-(5,5,8,8-Tetramethyl-5,6,7,8-Tetrahydro-Naphthalen-2-Yl)-Propenyl]-Benzoic Acid	RARG
	DB00613|Amodiaquine	HNMT;CYP2C8;CYP1A1;CYP1B1;CYP2D6;CYP2C9;ABCB1
	common genes	
	common pathways
		GO:0043065| positive regulation of apoptotic process	CYP1B1;RARG
		GO:0043010| camera-type eye development	CYP1A1;RARG
		GO:0008285| negative regulation of cell proliferation	CYP1B1;RARG
579:[DB02466	DB14518]
	DB02466|4-[3-Oxo-3-(5,5,8,8-Tetramethyl-5,6,7,8-Tetrahydro-Naphthalen-2-Yl)-Propenyl]-Benzoic Acid	RARG
	DB14518|Aluminum acetate	TF;ATP1A1;KLK1;APP;ALB
	common genes	
	common pathways
		GO:0000122| negative regulation of transcription from RNA polymerase II promoter	APP;RARG
		GO:0010468| regulation of gene expression	RARG;APP
		GO:0008285| negative regulation of cell proliferation	RARG;APP
		GO:0043065| positive regulation of apoptotic process	APP;RARG
		GO:0045944| positive regulation of transcription from RNA polymerase II promoter	RARG;APP
		GO:0010628| positive regulation of gene expression	RARG;APP
		GO:0043066| negative regulation of apoptotic process	ALB;RARG
580:[DB02466	DB00220]
	DB02466|4-[3-Oxo-3-(5,5,8,8-Tetramethyl-5,6,7,8-Tetrahydro-Naphthalen-2-Yl)-Propenyl]-Benzoic Acid	RARG
	DB00220|Nelfinavir	CYP2B6;CYP2C19;CYP3A4;CYP3A7;CYP3A5;CYP2D6;UGT1A1;CYP2C9;ALB;ABCB1;SLC22A1;SLCO1A2;ABCG2;SLCO1B1;SLCO1B3;SLCO2B1;ABCB11
	common genes	
	common pathways
		GO:0043066| negative regulation of apoptotic process	ALB;RARG
581:[DB02466	DB00867]
	DB02466|4-[3-Oxo-3-(5,5,8,8-Tetramethyl-5,6,7,8-Tetrahydro-Naphthalen-2-Yl)-Propenyl]-Benzoic Acid	RARG
	DB00867|Ritodrine	ADRB2;PGD
	common genes	
	common pathways
		GO:0045944| positive regulation of transcription from RNA polymerase II promoter	RARG;ADRB2
582:[DB02466	DB00169]
	DB02466|4-[3-Oxo-3-(5,5,8,8-Tetramethyl-5,6,7,8-Tetrahydro-Naphthalen-2-Yl)-Propenyl]-Benzoic Acid	RARG
	DB00169|Cholecalciferol	VDR;CYP2R1;CYP27A1;CYP2J2;CYP3A4;CYP11A1;CYP1A1;CYP2B6;CYP2C8;CYP2D6;GC
	common genes	
	common pathways
		GO:0008285| negative regulation of cell proliferation	RARG;VDR
		GO:0043401| steroid hormone mediated signaling pathway	VDR;RARG
		GO:0006351| transcription, DNA-dependent	RARG;VDR
		GO:0000122| negative regulation of transcription from RNA polymerase II promoter	RARG;VDR
		GO:0006367| transcription initiation from RNA polymerase II promoter	RARG;VDR
		GO:0010628| positive regulation of gene expression	VDR;RARG
		GO:0043010| camera-type eye development	RARG;CYP1A1
		GO:0006355| regulation of transcription, DNA-dependent	VDR;RARG
		GO:0045944| positive regulation of transcription from RNA polymerase II promoter	RARG;VDR
583:[DB02466	DB11901]
	DB02466|4-[3-Oxo-3-(5,5,8,8-Tetramethyl-5,6,7,8-Tetrahydro-Naphthalen-2-Yl)-Propenyl]-Benzoic Acid	RARG
	DB11901|Apalutamide	AR;GABRA1;GABRA2;GABRA3;GABRA4;GABRA5;GABRA6;GABRB1;GABRB2;GABRB3;GABRD;GABRE;GABRG1;GABRG2;GABRG3;GABRP;GABRQ;CYP3A4;CYP2C8;CYP2C19;CYP2C9;ABCB1;ABCG2;SLCO1B1;SLC22A2;SLC22A8;SLC47A2
	common genes	
	common pathways
		GO:0048608| reproductive structure development	AR;RARG
		GO:0010468| regulation of gene expression	AR;RARG
		GO:0000122| negative regulation of transcription from RNA polymerase II promoter	RARG;AR
		GO:0006367| transcription initiation from RNA polymerase II promoter	AR;RARG
		GO:0006351| transcription, DNA-dependent	AR;RARG
		GO:0008285| negative regulation of cell proliferation	RARG;AR
		GO:0043401| steroid hormone mediated signaling pathway	AR;RARG
		GO:0006355| regulation of transcription, DNA-dependent	AR;RARG
		GO:0008284| positive regulation of cell proliferation	AR;RARG
		GO:0045944| positive regulation of transcription from RNA polymerase II promoter	RARG;AR
		GO:0060740| prostate gland epithelium morphogenesis	AR;RARG
		GO:0035264| multicellular organism growth	AR;RARG
		GO:0010628| positive regulation of gene expression	RARG;AR
584:[DB02466	DB01586]
	DB02466|4-[3-Oxo-3-(5,5,8,8-Tetramethyl-5,6,7,8-Tetrahydro-Naphthalen-2-Yl)-Propenyl]-Benzoic Acid	RARG
	DB01586|Ursodeoxycholic acid	AKR1C2;NR1H4;CYP2E1;ABCB11;SLCO1A2;ABCC2;ABCC4;SLC10A2;SLC10A1
	common genes	
	common pathways
		GO:0006355| regulation of transcription, DNA-dependent	RARG;NR1H4
		GO:0045944| positive regulation of transcription from RNA polymerase II promoter	RARG;NR1H4
		GO:0008284| positive regulation of cell proliferation	AKR1C2;RARG
		GO:0043066| negative regulation of apoptotic process	NR1H4;RARG
		GO:0000122| negative regulation of transcription from RNA polymerase II promoter	RARG;NR1H4
		GO:0006367| transcription initiation from RNA polymerase II promoter	RARG;NR1H4
		GO:0006351| transcription, DNA-dependent	NR1H4;RARG
		GO:0043401| steroid hormone mediated signaling pathway	NR1H4;RARG
585:[DB02466	DB00880]
	DB02466|4-[3-Oxo-3-(5,5,8,8-Tetramethyl-5,6,7,8-Tetrahydro-Naphthalen-2-Yl)-Propenyl]-Benzoic Acid	RARG
	DB00880|Chlorothiazide	SLC12A3;CA1;CA2;SLC22A6
	common genes	
	common pathways
586:[DB02466	DB11633]
	DB02466|4-[3-Oxo-3-(5,5,8,8-Tetramethyl-5,6,7,8-Tetrahydro-Naphthalen-2-Yl)-Propenyl]-Benzoic Acid	RARG
	DB11633|Isavuconazole	KCNH2;CACNA1C;KCNJ6;KCNJ9;KCNJ11;KCNA5;KCND3;KCNQ1;SCN5A;CYP3A4;CYP3A5;CYP2C8;CYP2C9;CYP2C19;CYP2D6;CYP2B6;UGT1A9;UGT1A8;ABCB1;ABCG2;SLC22A2
	common genes	
	common pathways
		GO:0043010| camera-type eye development	RARG;CACNA1C
587:[DB02466	DB01229]
	DB02466|4-[3-Oxo-3-(5,5,8,8-Tetramethyl-5,6,7,8-Tetrahydro-Naphthalen-2-Yl)-Propenyl]-Benzoic Acid	RARG
	DB01229|Paclitaxel	TUBB1;BCL2;NR1I2;MAP4;MAP2;MAPT;CYP3A5;CYP3A7;CYP2C8;CYP3A4;CYP19A1;CYP1B1;ABCB11;ABCB1;ABCC1;ABCC10;SLCO1B3;ABCG2;ABCC2
	common genes	
	common pathways
		GO:0010468| regulation of gene expression	RARG;BCL2
		GO:0006367| transcription initiation from RNA polymerase II promoter	NR1I2;RARG
		GO:0006351| transcription, DNA-dependent	NR1I2;RARG
		GO:0043401| steroid hormone mediated signaling pathway	NR1I2;RARG
		GO:0008285| negative regulation of cell proliferation	CYP1B1;BCL2;RARG
		GO:0008284| positive regulation of cell proliferation	BCL2;RARG
		GO:0045944| positive regulation of transcription from RNA polymerase II promoter	RARG;NR1I2
		GO:0006355| regulation of transcription, DNA-dependent	NR1I2;RARG
		GO:0043065| positive regulation of apoptotic process	RARG;CYP1B1
		GO:0043066| negative regulation of apoptotic process	BCL2;RARG
		GO:0010628| positive regulation of gene expression	NR1I2;RARG
588:[DB02466	DB12267]
	DB02466|4-[3-Oxo-3-(5,5,8,8-Tetramethyl-5,6,7,8-Tetrahydro-Naphthalen-2-Yl)-Propenyl]-Benzoic Acid	RARG
	DB12267|Brigatinib	ALK;EGFR;ABL1;IGF1R;FLT3;INSR;MET;ERBB4;ERBB2;CYP2C8;CYP3A4;CYP3A4;CYP3A43;CYP3A5;CYP3A7;ABCB5;ABCG2;SLC22A1;SLC47A1;SLC47A2
	common genes	
	common pathways
		GO:0008284| positive regulation of cell proliferation	RARG;INSR;EGFR;ERBB4;FLT3;IGF1R
		GO:0045944| positive regulation of transcription from RNA polymerase II promoter	MET;EGFR;RARG
		GO:0006355| regulation of transcription, DNA-dependent	RARG;INSR;ERBB4;ERBB2;ABL1
		GO:0043065| positive regulation of apoptotic process	RARG;ERBB4;ABL1
		GO:0043066| negative regulation of apoptotic process	IGF1R;RARG;EGFR;ERBB4
		GO:0010628| positive regulation of gene expression	RARG;ERBB2
		GO:0006351| transcription, DNA-dependent	ERBB2;ERBB4;RARG
		GO:0001843| neural tube closure	RARG;ABL1
		GO:0008285| negative regulation of cell proliferation	RARG;ERBB4
589:[DB02466	DB04828]
	DB02466|4-[3-Oxo-3-(5,5,8,8-Tetramethyl-5,6,7,8-Tetrahydro-Naphthalen-2-Yl)-Propenyl]-Benzoic Acid	RARG
	DB04828|Zomepirac	PTGDR2;CYP3A4;ALB
	common genes	
	common pathways
		GO:0043066| negative regulation of apoptotic process	ALB;RARG
590:[DB02466	DB00411]
	DB02466|4-[3-Oxo-3-(5,5,8,8-Tetramethyl-5,6,7,8-Tetrahydro-Naphthalen-2-Yl)-Propenyl]-Benzoic Acid	RARG
	DB00411|Carbamoylcholine	CHRM1;CHRM2;CHRNA2;ACHE;CHRM3;CHRM4;PLA2G4A
	common genes	
	common pathways
		GO:0060041| retina development in camera-type eye	ACHE;RARG
		GO:0008284| positive regulation of cell proliferation	RARG;CHRM1
591:[DB02466	DB00918]
	DB02466|4-[3-Oxo-3-(5,5,8,8-Tetramethyl-5,6,7,8-Tetrahydro-Naphthalen-2-Yl)-Propenyl]-Benzoic Acid	RARG
	DB00918|Almotriptan	HTR1B;HTR1D;MAOA;CYP3A4;CYP2D6;FMO3;CYP2C19;CYP2E1;CYP2C8
	common genes	
	common pathways
592:[DB02466	DB00957]
	DB02466|4-[3-Oxo-3-(5,5,8,8-Tetramethyl-5,6,7,8-Tetrahydro-Naphthalen-2-Yl)-Propenyl]-Benzoic Acid	RARG
	DB00957|Norgestimate	PGR;ESR1;AR;CYP3A4;ABCC2
	common genes	
	common pathways
		GO:0006355| regulation of transcription, DNA-dependent	PGR;AR;ESR1;RARG
		GO:0045944| positive regulation of transcription from RNA polymerase II promoter	AR;ESR1;PGR;RARG
		GO:0008284| positive regulation of cell proliferation	RARG;AR
		GO:0060740| prostate gland epithelium morphogenesis	RARG;AR
		GO:0035264| multicellular organism growth	AR;RARG
		GO:0010628| positive regulation of gene expression	AR;RARG
		GO:0048608| reproductive structure development	AR;RARG
		GO:0010468| regulation of gene expression	RARG;AR
		GO:0000122| negative regulation of transcription from RNA polymerase II promoter	AR;ESR1;RARG
		GO:0006367| transcription initiation from RNA polymerase II promoter	AR;ESR1;PGR;RARG
		GO:0006351| transcription, DNA-dependent	PGR;AR;ESR1;RARG
		GO:0008285| negative regulation of cell proliferation	AR;RARG
		GO:0043401| steroid hormone mediated signaling pathway	RARG;PGR;AR;ESR1
593:[DB02466	DB04860]
	DB02466|4-[3-Oxo-3-(5,5,8,8-Tetramethyl-5,6,7,8-Tetrahydro-Naphthalen-2-Yl)-Propenyl]-Benzoic Acid	RARG
	DB04860|Isatoribine	TLR7
	common genes	
	common pathways
594:[DB02466	DB00841]
	DB02466|4-[3-Oxo-3-(5,5,8,8-Tetramethyl-5,6,7,8-Tetrahydro-Naphthalen-2-Yl)-Propenyl]-Benzoic Acid	RARG
	DB00841|Dobutamine	ADRB1;ADRB2;ADRA1A;ADRA1B;ADRA1D;ESR1;COMT
	common genes	
	common pathways
		GO:0006367| transcription initiation from RNA polymerase II promoter	RARG;ESR1
		GO:0000122| negative regulation of transcription from RNA polymerase II promoter	RARG;ESR1
		GO:0006351| transcription, DNA-dependent	ESR1;RARG
		GO:0043401| steroid hormone mediated signaling pathway	RARG;ESR1
		GO:0008285| negative regulation of cell proliferation	RARG;ADRA1A
		GO:0008284| positive regulation of cell proliferation	ADRA1D;RARG
		GO:0045944| positive regulation of transcription from RNA polymerase II promoter	RARG;ADRB2;ESR1
		GO:0006355| regulation of transcription, DNA-dependent	ESR1;RARG
595:[DB02466	DB11817]
	DB02466|4-[3-Oxo-3-(5,5,8,8-Tetramethyl-5,6,7,8-Tetrahydro-Naphthalen-2-Yl)-Propenyl]-Benzoic Acid	RARG
	DB11817|Baricitinib	JAK1;JAK2;PTK2B;JAK3;CYP3A4;SLC22A8;ABCG2;SLC47A2;SLC22A6;SLC22A2;SLCO1B3
	common genes	
	common pathways
		GO:0008284| positive regulation of cell proliferation	PTK2B;JAK2;RARG
		GO:0043065| positive regulation of apoptotic process	RARG;JAK2
		GO:0043066| negative regulation of apoptotic process	RARG;PTK2B
		GO:0071300| cellular response to retinoic acid	RARG;PTK2B
		GO:0008285| negative regulation of cell proliferation	RARG;JAK2;PTK2B
596:[DB02466	DB08808]
	DB02466|4-[3-Oxo-3-(5,5,8,8-Tetramethyl-5,6,7,8-Tetrahydro-Naphthalen-2-Yl)-Propenyl]-Benzoic Acid	RARG
	DB08808|Bupranolol	ADRB1;ADRB2;ADRB3;CYP2D6
	common genes	
	common pathways
		GO:0045944| positive regulation of transcription from RNA polymerase II promoter	RARG;ADRB2
597:[DB02466	DB14059]
	DB02466|4-[3-Oxo-3-(5,5,8,8-Tetramethyl-5,6,7,8-Tetrahydro-Naphthalen-2-Yl)-Propenyl]-Benzoic Acid	RARG
	DB14059|SC-236	PTGS2;NFKB2;NFKB1;RELA
	common genes	
	common pathways
		GO:0006355| regulation of transcription, DNA-dependent	RELA;NFKB2;NFKB1;RARG
		GO:0008284| positive regulation of cell proliferation	RARG;PTGS2;RELA
		GO:0045944| positive regulation of transcription from RNA polymerase II promoter	NFKB2;NFKB1;RARG;RELA
		GO:0043065| positive regulation of apoptotic process	PTGS2;RARG
		GO:0043066| negative regulation of apoptotic process	NFKB1;RARG;PTGS2;RELA
		GO:0000122| negative regulation of transcription from RNA polymerase II promoter	RELA;RARG;NFKB2;NFKB1
		GO:0006351| transcription, DNA-dependent	RELA;NFKB1;NFKB2;RARG
		GO:0008285| negative regulation of cell proliferation	RARG;PTGS2
598:[DB02466	DB01309]
	DB02466|4-[3-Oxo-3-(5,5,8,8-Tetramethyl-5,6,7,8-Tetrahydro-Naphthalen-2-Yl)-Propenyl]-Benzoic Acid	RARG
	DB01309|Insulin Glulisine	INSR
	common genes	
	common pathways
		GO:0008284| positive regulation of cell proliferation	INSR;RARG
		GO:0006355| regulation of transcription, DNA-dependent	INSR;RARG
599:[DB02466	DB00309]
	DB02466|4-[3-Oxo-3-(5,5,8,8-Tetramethyl-5,6,7,8-Tetrahydro-Naphthalen-2-Yl)-Propenyl]-Benzoic Acid	RARG
	DB00309|Vindesine	TUBB1;CYP3A4
	common genes	
	common pathways
600:[DB02466	DB00625]
	DB02466|4-[3-Oxo-3-(5,5,8,8-Tetramethyl-5,6,7,8-Tetrahydro-Naphthalen-2-Yl)-Propenyl]-Benzoic Acid	RARG
	DB00625|Efavirenz	pol;CYP2C19;CYP2C9;CYP2B6;CYP3A4;CYP3A5;CYP3A7;CYP1A2;CYP2D6;CYP2C8;UGT1A1;ALB;ABCB11;SLC22A1
	common genes	
	common pathways
		GO:0010468| regulation of gene expression	RARG;CYP1A2
		GO:0043066| negative regulation of apoptotic process	RARG;ALB
601:[DB02466	DB00674]
	DB02466|4-[3-Oxo-3-(5,5,8,8-Tetramethyl-5,6,7,8-Tetrahydro-Naphthalen-2-Yl)-Propenyl]-Benzoic Acid	RARG
	DB00674|Galantamine	ACHE;CHRNA1;CHRNB1;CHRND;CHRNG;CHRNE;CHRNA2;CHRNA3;CHRNA4;CHRNA5;CHRNA6;CHRNA7;CHRNA9;CHRNA10;CHRNB2;CHRNB3;CHRNB4;BCHE;CYP3A4;CYP2D6
	common genes	
	common pathways
		GO:0008284| positive regulation of cell proliferation	RARG;CHRNA7
		GO:0008285| negative regulation of cell proliferation	BCHE;RARG
		GO:0060041| retina development in camera-type eye	ACHE;RARG
602:[DB02466	DB06153]
	DB02466|4-[3-Oxo-3-(5,5,8,8-Tetramethyl-5,6,7,8-Tetrahydro-Naphthalen-2-Yl)-Propenyl]-Benzoic Acid	RARG
	DB06153|Pizotifen	CHRM1;CHRM2;CHRM3;HTR2A;HTR2B;HTR2C;HTR1A;HTR1B;HTR1D;HRH1;ADRA1A;ADRA1B;ADRA1D;ADRA2A;ADRA2B;ADRA2C;UGT2B10
	common genes	
	common pathways
		GO:0008285| negative regulation of cell proliferation	RARG;ADRA1A
		GO:0043066| negative regulation of apoptotic process	HTR2B;RARG
		GO:0008284| positive regulation of cell proliferation	HTR2B;HTR1A;ADRA1D;ADRA2A;CHRM1;HTR2A;RARG
603:[DB02466	DB09129]
	DB02466|4-[3-Oxo-3-(5,5,8,8-Tetramethyl-5,6,7,8-Tetrahydro-Naphthalen-2-Yl)-Propenyl]-Benzoic Acid	RARG
	DB09129|Chromic chloride	INSR
	common genes	
	common pathways
		GO:0006355| regulation of transcription, DNA-dependent	INSR;RARG
		GO:0008284| positive regulation of cell proliferation	RARG;INSR
604:[DB02466	DB00384]
	DB02466|4-[3-Oxo-3-(5,5,8,8-Tetramethyl-5,6,7,8-Tetrahydro-Naphthalen-2-Yl)-Propenyl]-Benzoic Acid	RARG
	DB00384|Triamterene	SCNN1G;SCNN1A;SCNN1B;SCNN1D;CYP1A2
	common genes	
	common pathways
		GO:0010468| regulation of gene expression	CYP1A2;RARG
605:[DB02466	DB08811]
	DB02466|4-[3-Oxo-3-(5,5,8,8-Tetramethyl-5,6,7,8-Tetrahydro-Naphthalen-2-Yl)-Propenyl]-Benzoic Acid	RARG
	DB08811|Tofisopam	PDE4A;PDE10A;PDE3A;PDE2A;CYP3A4
	common genes	
	common pathways
		GO:0000122| negative regulation of transcription from RNA polymerase II promoter	PDE2A;RARG
		GO:0043066| negative regulation of apoptotic process	PDE3A;RARG
606:[DB02466	DB01077]
	DB02466|4-[3-Oxo-3-(5,5,8,8-Tetramethyl-5,6,7,8-Tetrahydro-Naphthalen-2-Yl)-Propenyl]-Benzoic Acid	RARG
	DB01077|Etidronic acid	PTPRS;ATP6V1A
	common genes	
	common pathways
607:[DB02466	DB00942]
	DB02466|4-[3-Oxo-3-(5,5,8,8-Tetramethyl-5,6,7,8-Tetrahydro-Naphthalen-2-Yl)-Propenyl]-Benzoic Acid	RARG
	DB00942|Cycrimine	CHRM1
	common genes	
	common pathways
		GO:0008284| positive regulation of cell proliferation	CHRM1;RARG
608:[DB02466	DB08860]
	DB02466|4-[3-Oxo-3-(5,5,8,8-Tetramethyl-5,6,7,8-Tetrahydro-Naphthalen-2-Yl)-Propenyl]-Benzoic Acid	RARG
	DB08860|Pitavastatin	HMGCR;UGT2B7;UGT1A3;CYP2C9;CYP2C8;ALB;ORM1;SLCO1B1;SLCO1B3;SLCO2B1;SLC10A1;ABCG2;ABCB1;ABCC2;ABCB11
	common genes	
	common pathways
		GO:0043066| negative regulation of apoptotic process	RARG;ALB;HMGCR
		GO:0008284| positive regulation of cell proliferation	HMGCR;RARG
609:[DB02466	DB12010]
	DB02466|4-[3-Oxo-3-(5,5,8,8-Tetramethyl-5,6,7,8-Tetrahydro-Naphthalen-2-Yl)-Propenyl]-Benzoic Acid	RARG
	DB12010|Fostamatinib	SYK;ADORA3;VMAT2;FAAH;SLC29A1;UGT1A1;PDE5A;ALOX5;CTSS;CTSL;ABL1;RPS6KA6;TYK2;COQ8A;JAK1;MET;NIM1K;STK26;PRKACA;STK24;STK3;TEC;STK33;STK35;STK36;STK38;STK38L;STK39;TAOK1;TAOK2;TAOK3;TBK1;TEK;TESK1;TGFBR1;TGFBR2;TIE1;TLK1;TLK2;TNIK;TNK1;TNK2;TNNI3K;TSSK1B;TTK;TXK;TYRO3;ULK1;ULK2;ULK3;WEE1;YES1;MAP3K19;ZAP70;AAK1;ABL2;ACVR1;ACVR1B;COQ8B;ALK;ANKK1;AURKA;AURKB;AURKC;AXL;BLK;BMP2K;BMPR1B;BMPR2;BMX;BRAF;BTK;CAMK1;CAMK1D;CAMK1G;CAMK2A;CAMK2B;CAMK2D;CAMK2G;CAMKK1;CAMKK2;CASK;CSN3;CDK1;CDC42BPG;CDK4;CDKL1;CDKL2;CHEK1;CHEK2;CIT;CLK1;CLK2;CLK3;CLK4;CSF1R;CSK;CSNK1A1;CSNK2A1;CSNK2A2;DAPK1;DAPK2;DAPK3;DCLK1;DCLK2;DCLK3;DDR1;DDR2;DYRK1A;DYRK1B;EGFR;EIF2AK1;EIF2AK2;EIF2AK4;EPHA1;EPHA2;EPHA3;EPHA4;EPHA5;EPHA6;EPHA7;EPHA8;EPHB1;EPHB2;EPHB4;EPHB6;ERBB2;ERBB4;ERN1;FER;FES;FGFR1;FGFR2;FGFR3;FGR;FLT1;FLT3;FLT4;MTOR;FRK;FYN;GAK;GSK3A;GSK3B;HCK;HIPK2;HIPK3;ICK;IKBKB;IKBKE;INSR;INSRR;IRAK1;IRAK3;IRAK4;ITK;JAK2;JAK3;KDR;SIK3;KIT;LATS1;LCK;LIMK1;LIMK2;LRRK2;LTK;LYN;MAP2K2;MAP2K3;MAP2K5;MAP2K6;MAP3K1;MAP3K10;MAP3K11;MAP3K12;MAP3K13;MAP3K15;MAP3K2;MAP3K3;MAP3K4;MAP3K6;MAP3K9;MAP4K1;MAP4K2;MAP4K3;MAP4K4;MAP4K5;MAPK10;MAPK13;MAPK14;MAPK15;MAPK4;MAPK7;MAPK9;MAPKAPK5;MARK1;MARK2;MARK3;MARK4;CLASP1;MAST1;MATK;MELK;MERTK;MINK1;MKNK1;MKNK2;MST1R;MUSK;MYLK;MYLK2;MYLK3;MYLK4;MYO3A;NEK1;NEK11;NEK2;NEK3;NEK4;NEK5;NEK9;NTRK1;NTRK2;NTRK3;NUAK1;NUAK2;OXSR1;PAK1;PAK2;PAK3;PAK4;PAK6;PAK5;CDK16;CDK17;PDGFRA;PDGFRB;PDPK1;CDK15;PHKG1;PI4KB;PIK3C2B;PIK3C2G;PIK3CD;PIK3CG;PIM1;PIM3;PIP4K2B;PIP4K2C;PKMYT1;PKN1;PKN2;PLK1;PLK2;PLK3;PLK4;PRKAA1;PRKAA1;PRKAA2;PRKAB1;PRKAB2;PRKAG1;PRKAG2;PRKAG3;PRKACB;PRKCD;PRKCE;PRKCG;PRKCI;PRKCQ;PRKD1;PRKG2;PRPF4B;PTK2;PTK2B;PTK6;RAF1;RET;RIOK1;RIOK2;RIOK3;RIPK1;RIPK2;RIPK4;ROCK2;ROS1;RPS6KA1;RPS6KA3;SBK1;SBK3;SGK3;SIK1;SIK2;SLK;SNRK;SRC;SRMS;STK10;STK16;STK17A;STK17B;STK32A;CYP3A4;UGT1A9;ABCG2;ABCB5
	common genes	
	common pathways
		GO:0060041| retina development in camera-type eye	RET;MERTK;BMPR1B;RARG;BMPR2;NTRK2
		GO:0008285| negative regulation of cell proliferation	ADORA3;CSK;NTRK1;ERBB4;TGFBR2;EIF2AK2;LYN;RARG;FRK;PTK2B;RAF1;DDR1;CSF1R;STK3;EIF2AK1;JAK2
		GO:0002063| chondrocyte development	RARG;BMPR2;BMPR1B
		GO:0006351| transcription, DNA-dependent	MAPK14;DAPK3;PRKAA2;MAP3K9;CHEK2;PKN2;FGFR1;PKN1;ERBB2;MAPK13;TXK;ERBB4;EIF2AK2;PDPK1;RARG;HIPK2;ERN1;HIPK3;PRKAA1;CSNK2A2;CSNK2A1;BTK;MAP2K6
		GO:0031641| regulation of myelination	MTOR;RARG
		GO:0001843| neural tube closure	RARG;ABL1;PRKACB
		GO:0060349| bone morphogenesis	FGFR3;FGFR2;RARG
		GO:0006367| transcription initiation from RNA polymerase II promoter	CDK4;CDK1;RARG
		GO:0003430| growth plate cartilage chondrocyte growth	RARG;TGFBR2
		GO:0000122| negative regulation of transcription from RNA polymerase II promoter	HIPK2;PLK3;AURKB;PLK1;FGFR2;FGFR1;MAP2K5;RARG;FRK
		GO:0010468| regulation of gene expression	MAPK15;CDK1;MAPK4;CDK4;PRKAA2;MAPK10;TGFBR1;MAP3K4;LRRK2;MAPK13;FGFR1;TGFBR2;RARG;ICK
		GO:0032526| response to retinoic acid	PDGFRB;RARG;TIE1;CLK2
		GO:0048608| reproductive structure development	FGFR2;RARG
		GO:0010628| positive regulation of gene expression	MTOR;GSK3A;MUSK;EPHB2;MYLK2;KIT;CDK1;SRC;RET;PIK3CD;PRKAG1;PRKAA1;BRAF;GSK3B;ACVR1B;NTRK2;RARG;ROCK2;TGFBR1;MAPK14;NTRK3;MAPK9;PRKAB1;ERBB2
		GO:0008361| regulation of cell size	MTOR;RARG
		GO:0071300| cellular response to retinoic acid	FGFR2;PTK2B;LTK;NTRK3;YES1;RARG;LYN;ABL2;EPHA3;PTK6;RET
		GO:0060348| bone development	RARG;FGFR2
		GO:0060070| canonical Wnt receptor signaling pathway	LRRK2;RARG;GSK3B
		GO:0043066| negative regulation of apoptotic process	PRKCI;SRC;TEK;AURKA;PRKAA1;BRAF;EGFR;HCK;CSF1R;KDR;MAPK7;TGFBR1;PLK1;PTK2B;PIM3;EIF2AK2;GSK3B;RARG;PLK2;HIPK3;PIM1;RPS6KA1;PLK3;CDK1;RAF1;AXL;RPS6KA3;PRKAA2;PDGFRB;RIPK2;PAK2;LTK;IRAK1;ERBB4;CAMK1D;NTRK1;MAP4K4;FLT4;PTK2;IKBKB;DAPK1;NUAK2
		GO:0043010| camera-type eye development	BMPR1B;RARG
		GO:0003417| growth plate cartilage development	RARG;TGFBR2
		GO:0035264| multicellular organism growth	MTOR;RARG;FGFR2
		GO:0043065| positive regulation of apoptotic process	CAMK1D;ERBB4;EPHA7;RIPK2;PDGFRB;MAPK9;MAP3K9;NTRK3;STK3;LATS1;CDK4;JAK2;RARG;MELK;RIPK1;ABL1;DAPK3;TGFBR1;MAP2K6;MAP3K10;STK17A;MAP3K11;SRC
		GO:0060173| limb development	BMPR2;RARG
		GO:0009952| anterior/posterior pattern specification	BMPR2;HIPK2;RARG;TGFBR1
		GO:0045944| positive regulation of transcription from RNA polymerase II promoter	RARG;TBK1;MAP2K5;PRKD1;BMPR1B;FGFR2;RIPK1;YES1;CAMK1;MAPK7;EGFR;BMPR2;IKBKB;TXK;ACVR1B;RIPK2;CASK;RPS6KA3;MAPK14;RAF1;RPS6KA1;MET;HIPK2;ACVR1;STK16
		GO:0043068| positive regulation of programmed cell death	NTRK1;MARK4;LRRK2;RIPK1;RARG
		GO:0008284| positive regulation of cell proliferation	KDR;KIT;CSF1R;MATK;PDGFRA;EGFR;HCK;PRKAA1;TTK;RARG;FGFR2;PTK2B;TGFBR1;MST1R;CDK4;FGFR3;INSR;CSNK2A1;FLT1;HIPK2;JAK2;NTRK2;LYN;FLT4;PTK2;TGFBR2;ERBB4;FLT3;FGFR1;EPHA1;DDR2;FER;NTRK3;PAK1;PDGFRB
		GO:0060324| face development	RAF1;BRAF;RARG
		GO:0032331| negative regulation of chondrocyte differentiation	RARG;TGFBR1
		GO:0006355| regulation of transcription, DNA-dependent	PDPK1;TXK;ACVR1B;ERBB4;PAK6;FGFR1;MAPK13;PKN1;MAPK14;PKN2;MAP3K9;PRKAA2;INSR;CSNK2A1;CSNK2A2;HIPK3;ERN1;HIPK2;RARG;EIF2AK2;ERBB2;DAPK3;TGFBR1;ABL1;CHEK2;BTK;MAP2K6;PRKCQ;PRKAA1
610:[DB02466	DB00690]
	DB02466|4-[3-Oxo-3-(5,5,8,8-Tetramethyl-5,6,7,8-Tetrahydro-Naphthalen-2-Yl)-Propenyl]-Benzoic Acid	RARG
	DB00690|Flurazepam	GABRA1;GABRA2;GABRA3;GABRA4;GABRA5;GABRA6;GABRB1;GABRB2;GABRB3;GABRG1;GABRG2;GABRG3;GABRD;GABRE;GABRP;GABRR1;GABRR2;GABRR3;GABRQ;CYP2E1;CYP2A6;CYP3A4;ABCB1;SLC22A2
	common genes	
	common pathways
611:[DB02466	DB04846]
	DB02466|4-[3-Oxo-3-(5,5,8,8-Tetramethyl-5,6,7,8-Tetrahydro-Naphthalen-2-Yl)-Propenyl]-Benzoic Acid	RARG
	DB04846|Celiprolol	ADRB1;ADRB2;ADRB3;ADRA2A;ADRA2B;ADRA2C;CYP2D6
	common genes	
	common pathways
		GO:0008284| positive regulation of cell proliferation	ADRA2A;RARG
		GO:0045944| positive regulation of transcription from RNA polymerase II promoter	ADRB2;RARG
612:[DB02466	DB00896]
	DB02466|4-[3-Oxo-3-(5,5,8,8-Tetramethyl-5,6,7,8-Tetrahydro-Naphthalen-2-Yl)-Propenyl]-Benzoic Acid	RARG
	DB00896|Rimexolone	NR3C1;CYP3A4;SERPINA6
	common genes	
	common pathways
		GO:0043401| steroid hormone mediated signaling pathway	RARG;NR3C1
		GO:0006351| transcription, DNA-dependent	RARG;NR3C1
		GO:0006367| transcription initiation from RNA polymerase II promoter	NR3C1;RARG
		GO:0000122| negative regulation of transcription from RNA polymerase II promoter	RARG;NR3C1
		GO:0045944| positive regulation of transcription from RNA polymerase II promoter	NR3C1;RARG
		GO:0006355| regulation of transcription, DNA-dependent	RARG;NR3C1
613:[DB02466	DB06789]
	DB02466|4-[3-Oxo-3-(5,5,8,8-Tetramethyl-5,6,7,8-Tetrahydro-Naphthalen-2-Yl)-Propenyl]-Benzoic Acid	RARG
	DB06789|Hydroxyprogesterone caproate	PGR;CYP3A4;CYP3A5;CYP2C19
	common genes	
	common pathways
		GO:0006367| transcription initiation from RNA polymerase II promoter	RARG;PGR
		GO:0043401| steroid hormone mediated signaling pathway	RARG;PGR
		GO:0006351| transcription, DNA-dependent	PGR;RARG
		GO:0006355| regulation of transcription, DNA-dependent	RARG;PGR
		GO:0045944| positive regulation of transcription from RNA polymerase II promoter	PGR;RARG
614:[DB02466	DB11827]
	DB02466|4-[3-Oxo-3-(5,5,8,8-Tetramethyl-5,6,7,8-Tetrahydro-Naphthalen-2-Yl)-Propenyl]-Benzoic Acid	RARG
	DB11827|Ertugliflozin	SLC5A2;UGT1A9;UGT2B7;UGT1A1;UGT1A4;ALB;ABCB1;ABCG2
	common genes	
	common pathways
		GO:0043066| negative regulation of apoptotic process	RARG;ALB
615:[DB02466	DB00584]
	DB02466|4-[3-Oxo-3-(5,5,8,8-Tetramethyl-5,6,7,8-Tetrahydro-Naphthalen-2-Yl)-Propenyl]-Benzoic Acid	RARG
	DB00584|Enalapril	ACE;CYP3A4;ABCB1;SLC15A1;SLC22A6;SLC22A8;SLC22A7;SLCO1A2
	common genes	
	common pathways
616:[DB02466	DB00485]
	DB02466|4-[3-Oxo-3-(5,5,8,8-Tetramethyl-5,6,7,8-Tetrahydro-Naphthalen-2-Yl)-Propenyl]-Benzoic Acid	RARG
	DB00485|Dicloxacillin	CYP3A4;SLC15A1;SLC15A2
	common genes	
	common pathways
617:[DB02466	DB12070]
	DB02466|4-[3-Oxo-3-(5,5,8,8-Tetramethyl-5,6,7,8-Tetrahydro-Naphthalen-2-Yl)-Propenyl]-Benzoic Acid	RARG
	DB12070|Letermovir	UGT1A1;UGT1A3;CYP2D6;CYP2C8;CYP2C19;CYP2C9;CYP2B6;CYP3A4;CYP3A5;CYP3A7;CYP3A43;SLCO1B1;SLCO1B3;ABCB1;ABCG2;ABCB11;SLC22A8;ABCC2
	common genes	
	common pathways
618:[DB02466	DB00520]
	DB02466|4-[3-Oxo-3-(5,5,8,8-Tetramethyl-5,6,7,8-Tetrahydro-Naphthalen-2-Yl)-Propenyl]-Benzoic Acid	RARG
	DB00520|Caspofungin	CYP3A4;SLC22A1;ABCB1;SLC22A6;SLCO1B1;SLCO1B3
	common genes	
	common pathways
619:[DB02466	DB05708]
	DB02466|4-[3-Oxo-3-(5,5,8,8-Tetramethyl-5,6,7,8-Tetrahydro-Naphthalen-2-Yl)-Propenyl]-Benzoic Acid	RARG
	DB05708|GTS-21	CHRNA7;CYP1A2;CYP2E1
	common genes	
	common pathways
		GO:0008284| positive regulation of cell proliferation	CHRNA7;RARG
		GO:0010468| regulation of gene expression	RARG;CYP1A2
620:[DB02466	DB00180]
	DB02466|4-[3-Oxo-3-(5,5,8,8-Tetramethyl-5,6,7,8-Tetrahydro-Naphthalen-2-Yl)-Propenyl]-Benzoic Acid	RARG
	DB00180|Flunisolide	NR3C1;CYP3A4;SERPINA6
	common genes	
	common pathways
		GO:0000122| negative regulation of transcription from RNA polymerase II promoter	RARG;NR3C1
		GO:0006367| transcription initiation from RNA polymerase II promoter	RARG;NR3C1
		GO:0006351| transcription, DNA-dependent	RARG;NR3C1
		GO:0043401| steroid hormone mediated signaling pathway	NR3C1;RARG
		GO:0006355| regulation of transcription, DNA-dependent	RARG;NR3C1
		GO:0045944| positive regulation of transcription from RNA polymerase II promoter	RARG;NR3C1
621:[DB02466	DB06716]
	DB02466|4-[3-Oxo-3-(5,5,8,8-Tetramethyl-5,6,7,8-Tetrahydro-Naphthalen-2-Yl)-Propenyl]-Benzoic Acid	RARG
	DB06716|Fospropofol	GABRB2;GABRB3;ALPL;ALB
	common genes	
	common pathways
		GO:0043066| negative regulation of apoptotic process	ALB;RARG
622:[DB02466	DB00641]
	DB02466|4-[3-Oxo-3-(5,5,8,8-Tetramethyl-5,6,7,8-Tetrahydro-Naphthalen-2-Yl)-Propenyl]-Benzoic Acid	RARG
	DB00641|Simvastatin	HMGCR;ITGB2;ITGAL;CYP3A4;CYP3A5;CYP3A7;CYP2C8;CYP2C9;CYP2C19;CYP2D6;CYP2B6;UGT1A1;UGT1A3;UGT2B7;ABCB1;SLCO1A2;SLCO1B1;ABCC2;ABCB11
	common genes	
	common pathways
		GO:0008284| positive regulation of cell proliferation	RARG;HMGCR
		GO:0043066| negative regulation of apoptotic process	HMGCR;RARG
623:[DB02466	DB00259]
	DB02466|4-[3-Oxo-3-(5,5,8,8-Tetramethyl-5,6,7,8-Tetrahydro-Naphthalen-2-Yl)-Propenyl]-Benzoic Acid	RARG
	DB00259|Sulfanilamide	CYP2C19;CYP2D6;CYP2E1;CYP3A4
	common genes	
	common pathways
624:[DB02466	DB00683]
	DB02466|4-[3-Oxo-3-(5,5,8,8-Tetramethyl-5,6,7,8-Tetrahydro-Naphthalen-2-Yl)-Propenyl]-Benzoic Acid	RARG
	DB00683|Midazolam	GABRA1;GABRA2;GABRA3;GABRA4;GABRA5;GABRB1;GABRB3;GABRB2;GABRA6;GABRG1;GABRG2;GABRG3;GABRD;GABRE;GABRP;GABRR1;GABRR2;GABRR3;GABRQ;CYP3A4;CYP3A5;CYP3A7;CYP2B6;CYP4B1;UGT1A4;CYP2E1;ABCB1;ABCB11
	common genes	
	common pathways
625:[DB02466	DB00306]
	DB02466|4-[3-Oxo-3-(5,5,8,8-Tetramethyl-5,6,7,8-Tetrahydro-Naphthalen-2-Yl)-Propenyl]-Benzoic Acid	RARG
	DB00306|Talbutal	GABRA1;GABRA2;GABRA3;GABRA4;GABRA5;GABRA6;CHRNA4;CHRNA7;GRIA2;GRIK2;GABRA1;GABRA2;GABRA3;GABRA4;GABRA5;GABRA6;GABRB1;GABRB2;GABRB3;GABRD;GABRE;GABRG1;GABRG2;GABRG3;GABRP;GABRQ
	common genes	
	common pathways
		GO:0008284| positive regulation of cell proliferation	CHRNA7;RARG
626:[DB02466	DB00279]
	DB02466|4-[3-Oxo-3-(5,5,8,8-Tetramethyl-5,6,7,8-Tetrahydro-Naphthalen-2-Yl)-Propenyl]-Benzoic Acid	RARG
	DB00279|Liothyronine	THRA;THRB;PCNA;CYP3A4;TTR;SERPINA7;ALB;SLCO1A2;SLCO1B1;SLCO1B3;SLCO4C1;SLC10A1;SLCO1C1;SLCO4A1;SLC22A8;SLC16A10;ABCB1;SLC7A5
	common genes	
	common pathways
		GO:0006351| transcription, DNA-dependent	THRB;RARG;THRA
		GO:0043401| steroid hormone mediated signaling pathway	THRA;RARG;THRB
		GO:0000122| negative regulation of transcription from RNA polymerase II promoter	THRB;RARG
		GO:0006367| transcription initiation from RNA polymerase II promoter	THRB;RARG;THRA
		GO:0043066| negative regulation of apoptotic process	RARG;ALB
		GO:0006355| regulation of transcription, DNA-dependent	THRB;RARG;THRA
		GO:0045944| positive regulation of transcription from RNA polymerase II promoter	RARG;THRB;THRA
627:[DB02466	DB04975]
	DB02466|4-[3-Oxo-3-(5,5,8,8-Tetramethyl-5,6,7,8-Tetrahydro-Naphthalen-2-Yl)-Propenyl]-Benzoic Acid	RARG
	DB04975|Banoxantrone	TOP2A;CYP1A1;CYP3A4;CYP2B6
	common genes	
	common pathways
		GO:0043065| positive regulation of apoptotic process	RARG;TOP2A
		GO:0045944| positive regulation of transcription from RNA polymerase II promoter	TOP2A;RARG
		GO:0043010| camera-type eye development	CYP1A1;RARG
628:[DB02466	DB00818]
	DB02466|4-[3-Oxo-3-(5,5,8,8-Tetramethyl-5,6,7,8-Tetrahydro-Naphthalen-2-Yl)-Propenyl]-Benzoic Acid	RARG
	DB00818|Propofol	GABRB2;GABRB3;SCN4A;SCN2A;GABRA1;GABRA2;GABRA3;GABRA4;GABRA5;GABRA6;GABRB1;GABRB2;GABRB3;GABRD;GABRE;GABRG1;GABRG2;GABRG3;GABRP;GABRQ;CYP2C9;CYP2B6;UGT1A8;UGT1A9;UGT1A1;FAAH;CYP2E1;CYP1B1;CYP1A1;CYP1A2;CYP2C18;CYP2C19;CYP2C8;UGT1A6;ALB
	common genes	
	common pathways
		GO:0010468| regulation of gene expression	CYP1A2;RARG
		GO:0008285| negative regulation of cell proliferation	RARG;CYP1B1
		GO:0043065| positive regulation of apoptotic process	CYP1B1;RARG
		GO:0043066| negative regulation of apoptotic process	RARG;ALB
		GO:0043010| camera-type eye development	CYP1A1;RARG
629:[DB02466	DB00636]
	DB02466|4-[3-Oxo-3-(5,5,8,8-Tetramethyl-5,6,7,8-Tetrahydro-Naphthalen-2-Yl)-Propenyl]-Benzoic Acid	RARG
	DB00636|Clofibrate	PPARA;CYP2E1;GSTA2;CYP3A4;CYP1A1;CYP2A6;CYP2B6;CYP4A11
	common genes	
	common pathways
		GO:0045944| positive regulation of transcription from RNA polymerase II promoter	RARG;PPARA
		GO:0006355| regulation of transcription, DNA-dependent	RARG;PPARA
		GO:0043010| camera-type eye development	CYP1A1;RARG
		GO:0010468| regulation of gene expression	PPARA;RARG
		GO:0006367| transcription initiation from RNA polymerase II promoter	PPARA;RARG
		GO:0000122| negative regulation of transcription from RNA polymerase II promoter	RARG;PPARA
		GO:0006351| transcription, DNA-dependent	PPARA;RARG
		GO:0043401| steroid hormone mediated signaling pathway	PPARA;RARG
630:[DB02466	DB05115]
	DB02466|4-[3-Oxo-3-(5,5,8,8-Tetramethyl-5,6,7,8-Tetrahydro-Naphthalen-2-Yl)-Propenyl]-Benzoic Acid	RARG
	DB05115|NN344	INSR
	common genes	
	common pathways
		GO:0008284| positive regulation of cell proliferation	INSR;RARG
		GO:0006355| regulation of transcription, DNA-dependent	RARG;INSR
631:[DB02466	DB05849]
	DB02466|4-[3-Oxo-3-(5,5,8,8-Tetramethyl-5,6,7,8-Tetrahydro-Naphthalen-2-Yl)-Propenyl]-Benzoic Acid	RARG
	DB05849|NCX 950	ADRB2
	common genes	
	common pathways
		GO:0045944| positive regulation of transcription from RNA polymerase II promoter	ADRB2;RARG
632:[DB02466	DB04445]
	DB02466|4-[3-Oxo-3-(5,5,8,8-Tetramethyl-5,6,7,8-Tetrahydro-Naphthalen-2-Yl)-Propenyl]-Benzoic Acid	RARG
	DB04445|Mercuric iodide	SULT2A1
	common genes	
	common pathways
633:[DB02466	DB00751]
	DB02466|4-[3-Oxo-3-(5,5,8,8-Tetramethyl-5,6,7,8-Tetrahydro-Naphthalen-2-Yl)-Propenyl]-Benzoic Acid	RARG
	DB00751|Epinastine	HRH1;HRH2;ADRA1A;ADRA2A;HTR2A;HTR7;CYP2B6;CYP2D6;CYP3A4;ABCB1
	common genes	
	common pathways
		GO:0008284| positive regulation of cell proliferation	HTR2A;RARG;ADRA2A
		GO:0048732| gland development	RARG;HRH2
		GO:0008285| negative regulation of cell proliferation	RARG;ADRA1A
634:[DB02466	DB00805]
	DB02466|4-[3-Oxo-3-(5,5,8,8-Tetramethyl-5,6,7,8-Tetrahydro-Naphthalen-2-Yl)-Propenyl]-Benzoic Acid	RARG
	DB00805|Minaprine	MAOA;HTR2B;HTR2A;HTR2C;ACHE;SLC6A4;DRD1;DRD2;CHRM1;CYP2D6
	common genes	
	common pathways
		GO:0008285| negative regulation of cell proliferation	RARG;DRD2
		GO:0060041| retina development in camera-type eye	ACHE;RARG
		GO:0045944| positive regulation of transcription from RNA polymerase II promoter	DRD2;RARG
		GO:0008284| positive regulation of cell proliferation	CHRM1;HTR2A;HTR2B;RARG
		GO:0043066| negative regulation of apoptotic process	RARG;HTR2B
		GO:0071300| cellular response to retinoic acid	RARG;SLC6A4
		GO:0010628| positive regulation of gene expression	RARG;DRD1;SLC6A4
635:[DB02466	DB00199]
	DB02466|4-[3-Oxo-3-(5,5,8,8-Tetramethyl-5,6,7,8-Tetrahydro-Naphthalen-2-Yl)-Propenyl]-Benzoic Acid	RARG
	DB00199|Erythromycin	MLNR;KCNH2;ALB;CYP3A4;CYP3A7;CYP3A5;CYP2B6;CYP1A2;ABCB1;SLCO1B1;SLCO1B3;ABCB11
	common genes	
	common pathways
		GO:0043066| negative regulation of apoptotic process	RARG;ALB
		GO:0010468| regulation of gene expression	RARG;CYP1A2
636:[DB02466	DB00374]
	DB02466|4-[3-Oxo-3-(5,5,8,8-Tetramethyl-5,6,7,8-Tetrahydro-Naphthalen-2-Yl)-Propenyl]-Benzoic Acid	RARG
	DB00374|Treprostinil	PTGIR;PPARD;P2RY12;CYP2C9
	common genes	
	common pathways
		GO:0006355| regulation of transcription, DNA-dependent	PPARD;RARG
		GO:0008284| positive regulation of cell proliferation	RARG;PPARD
		GO:0010628| positive regulation of gene expression	PPARD;RARG
		GO:0045596| negative regulation of cell differentiation	P2RY12;RARG
		GO:0043066| negative regulation of apoptotic process	PPARD;RARG
		GO:0000122| negative regulation of transcription from RNA polymerase II promoter	RARG;PPARD
		GO:0006367| transcription initiation from RNA polymerase II promoter	PPARD;RARG
		GO:0043401| steroid hormone mediated signaling pathway	PPARD;RARG
		GO:0006351| transcription, DNA-dependent	RARG;PPARD
637:[DB02466	DB08899]
	DB02466|4-[3-Oxo-3-(5,5,8,8-Tetramethyl-5,6,7,8-Tetrahydro-Naphthalen-2-Yl)-Propenyl]-Benzoic Acid	RARG
	DB08899|Enzalutamide	AR;CYP2C8;CYP3A4;CYP2C9;CYP2C19;CYP2B6;CYP2D6;CYP3A5;ALB;ABCB1
	common genes	
	common pathways
		GO:0043401| steroid hormone mediated signaling pathway	RARG;AR
		GO:0008285| negative regulation of cell proliferation	AR;RARG
		GO:0006351| transcription, DNA-dependent	RARG;AR
		GO:0006367| transcription initiation from RNA polymerase II promoter	AR;RARG
		GO:0000122| negative regulation of transcription from RNA polymerase II promoter	AR;RARG
		GO:0010468| regulation of gene expression	RARG;AR
		GO:0048608| reproductive structure development	RARG;AR
		GO:0010628| positive regulation of gene expression	RARG;AR
		GO:0043066| negative regulation of apoptotic process	ALB;RARG
		GO:0035264| multicellular organism growth	RARG;AR
		GO:0060740| prostate gland epithelium morphogenesis	AR;RARG
		GO:0045944| positive regulation of transcription from RNA polymerase II promoter	AR;RARG
		GO:0008284| positive regulation of cell proliferation	RARG;AR
		GO:0006355| regulation of transcription, DNA-dependent	AR;RARG
638:[DB02466	DB01134]
	DB02466|4-[3-Oxo-3-(5,5,8,8-Tetramethyl-5,6,7,8-Tetrahydro-Naphthalen-2-Yl)-Propenyl]-Benzoic Acid	RARG
	DB01134|Desoxycorticosterone pivalate	NR3C2;CYP3A4
	common genes	
	common pathways
		GO:0006355| regulation of transcription, DNA-dependent	RARG;NR3C2
		GO:0006367| transcription initiation from RNA polymerase II promoter	RARG;NR3C2
		GO:0006351| transcription, DNA-dependent	NR3C2;RARG
		GO:0043401| steroid hormone mediated signaling pathway	RARG;NR3C2
639:[DB02466	DB00253]
	DB02466|4-[3-Oxo-3-(5,5,8,8-Tetramethyl-5,6,7,8-Tetrahydro-Naphthalen-2-Yl)-Propenyl]-Benzoic Acid	RARG
	DB00253|Medrysone	NR3C1;CYP3A4;SERPINA6
	common genes	
	common pathways
		GO:0045944| positive regulation of transcription from RNA polymerase II promoter	NR3C1;RARG
		GO:0006355| regulation of transcription, DNA-dependent	NR3C1;RARG
		GO:0006367| transcription initiation from RNA polymerase II promoter	NR3C1;RARG
		GO:0000122| negative regulation of transcription from RNA polymerase II promoter	NR3C1;RARG
		GO:0043401| steroid hormone mediated signaling pathway	RARG;NR3C1
		GO:0006351| transcription, DNA-dependent	RARG;NR3C1
640:[DB02466	DB01323]
	DB02466|4-[3-Oxo-3-(5,5,8,8-Tetramethyl-5,6,7,8-Tetrahydro-Naphthalen-2-Yl)-Propenyl]-Benzoic Acid	RARG
	DB01323|St. John's Wort	CYP3A4;CYP2D6;CYP2C19;ABCB1
	common genes	
	common pathways
641:[DB02466	DB00939]
	DB02466|4-[3-Oxo-3-(5,5,8,8-Tetramethyl-5,6,7,8-Tetrahydro-Naphthalen-2-Yl)-Propenyl]-Benzoic Acid	RARG
	DB00939|Meclofenamic acid	PTGS1;PTGS2;ALOX5;KCNQ2;KCNQ3;SLC22A6;SLCO1C1
	common genes	
	common pathways
		GO:0008285| negative regulation of cell proliferation	RARG;PTGS2
		GO:0043065| positive regulation of apoptotic process	PTGS2;RARG
		GO:0008284| positive regulation of cell proliferation	RARG;PTGS2
		GO:0043066| negative regulation of apoptotic process	PTGS2;RARG
642:[DB02466	DB01892]
	DB02466|4-[3-Oxo-3-(5,5,8,8-Tetramethyl-5,6,7,8-Tetrahydro-Naphthalen-2-Yl)-Propenyl]-Benzoic Acid	RARG
	DB01892|Hyperforin	PTGS1;NR1I2;ALOX5;ABCC2;SLCO1B1
	common genes	
	common pathways
		GO:0045944| positive regulation of transcription from RNA polymerase II promoter	RARG;NR1I2
		GO:0006355| regulation of transcription, DNA-dependent	RARG;NR1I2
		GO:0010628| positive regulation of gene expression	NR1I2;RARG
		GO:0006367| transcription initiation from RNA polymerase II promoter	NR1I2;RARG
		GO:0006351| transcription, DNA-dependent	NR1I2;RARG
		GO:0043401| steroid hormone mediated signaling pathway	RARG;NR1I2
643:[DB02466	DB06754]
	DB02466|4-[3-Oxo-3-(5,5,8,8-Tetramethyl-5,6,7,8-Tetrahydro-Naphthalen-2-Yl)-Propenyl]-Benzoic Acid	RARG
	DB06754|Danaparoid	SERPINC1
	common genes	
	common pathways
644:[DB02466	DB13346]
	DB02466|4-[3-Oxo-3-(5,5,8,8-Tetramethyl-5,6,7,8-Tetrahydro-Naphthalen-2-Yl)-Propenyl]-Benzoic Acid	RARG
	DB13346|Bufexamac	PTGS1;PTGS2;HDAC6;HDAC10
	common genes	
	common pathways
		GO:0000122| negative regulation of transcription from RNA polymerase II promoter	HDAC10;RARG
		GO:0008285| negative regulation of cell proliferation	PTGS2;RARG
		GO:0006351| transcription, DNA-dependent	RARG;HDAC10;HDAC6
		GO:0043065| positive regulation of apoptotic process	PTGS2;RARG
		GO:0006355| regulation of transcription, DNA-dependent	HDAC6;HDAC10;RARG
		GO:0008284| positive regulation of cell proliferation	RARG;PTGS2
		GO:0043066| negative regulation of apoptotic process	PTGS2;RARG
645:[DB02466	DB04920]
	DB02466|4-[3-Oxo-3-(5,5,8,8-Tetramethyl-5,6,7,8-Tetrahydro-Naphthalen-2-Yl)-Propenyl]-Benzoic Acid	RARG
	DB04920|Clevidipine	CACNA1F;CACNA1S;CACNA1D;CACNA1C;CYP2C9;CYP2D6;CYP2E1;CYP2C19;CYP3A4;BCHE
	common genes	
	common pathways
		GO:0043010| camera-type eye development	RARG;CACNA1C
		GO:0008285| negative regulation of cell proliferation	BCHE;RARG
646:[DB02466	DB06218]
	DB02466|4-[3-Oxo-3-(5,5,8,8-Tetramethyl-5,6,7,8-Tetrahydro-Naphthalen-2-Yl)-Propenyl]-Benzoic Acid	RARG
	DB06218|Lacosamide	SCN9A;SCN3A;SCN10A;CYP2C19;CYP2C9;CYP3A4
	common genes	
	common pathways
647:[DB02466	DB01006]
	DB02466|4-[3-Oxo-3-(5,5,8,8-Tetramethyl-5,6,7,8-Tetrahydro-Naphthalen-2-Yl)-Propenyl]-Benzoic Acid	RARG
	DB01006|Letrozole	CYP19A1;CYP19A1;CYP3A4;CYP2A6
	common genes	
	common pathways
648:[DB02466	DB13931]
	DB02466|4-[3-Oxo-3-(5,5,8,8-Tetramethyl-5,6,7,8-Tetrahydro-Naphthalen-2-Yl)-Propenyl]-Benzoic Acid	RARG
	DB13931|Netarsudil	ROCK1;ROCK2
	common genes	
	common pathways
		GO:0010628| positive regulation of gene expression	RARG;ROCK1;ROCK2
649:[DB02466	DB00257]
	DB02466|4-[3-Oxo-3-(5,5,8,8-Tetramethyl-5,6,7,8-Tetrahydro-Naphthalen-2-Yl)-Propenyl]-Benzoic Acid	RARG
	DB00257|Clotrimazole	KCNN4;NR1I2;NR1I3;CYP2C8;CYP3A4;CYP2B6;CYP11A1;CYP2D6;CYP11B1;CYP19A1;CYP2A6;CYP2C9;CYP2E1;CYP3A7;ABCC3;ABCB1;ABCC2;ABCB11
	common genes	
	common pathways
		GO:0006355| regulation of transcription, DNA-dependent	NR1I3;NR1I2;RARG
		GO:0045944| positive regulation of transcription from RNA polymerase II promoter	RARG;NR1I2;NR1I3
		GO:0010628| positive regulation of gene expression	NR1I2;RARG
		GO:0006367| transcription initiation from RNA polymerase II promoter	NR1I2;NR1I3;RARG
		GO:0006351| transcription, DNA-dependent	RARG;NR1I3;NR1I2
		GO:0043401| steroid hormone mediated signaling pathway	NR1I3;NR1I2;RARG
650:[DB02466	DB08865]
	DB02466|4-[3-Oxo-3-(5,5,8,8-Tetramethyl-5,6,7,8-Tetrahydro-Naphthalen-2-Yl)-Propenyl]-Benzoic Acid	RARG
	DB08865|Crizotinib	ALK;MET;CYP3A4;CYP3A5;CYP2B6;CYP3A4;CYP3A43;CYP3A5;CYP3A7;ABCB1
	common genes	
	common pathways
		GO:0045944| positive regulation of transcription from RNA polymerase II promoter	MET;RARG
651:[DB02466	DB08813]
	DB02466|4-[3-Oxo-3-(5,5,8,8-Tetramethyl-5,6,7,8-Tetrahydro-Naphthalen-2-Yl)-Propenyl]-Benzoic Acid	RARG
	DB08813|Nadroparin	SERPINC1;SELP;FOS;MYC
	common genes	
	common pathways
		GO:0000122| negative regulation of transcription from RNA polymerase II promoter	MYC;RARG
		GO:0010468| regulation of gene expression	MYC;RARG
		GO:0006351| transcription, DNA-dependent	RARG;MYC
		GO:0006355| regulation of transcription, DNA-dependent	FOS;RARG;MYC
		GO:0045944| positive regulation of transcription from RNA polymerase II promoter	MYC;RARG;FOS
		GO:0008284| positive regulation of cell proliferation	RARG;MYC
		GO:0060070| canonical Wnt receptor signaling pathway	MYC;RARG
		GO:0010628| positive regulation of gene expression	MYC;RARG
		GO:0043066| negative regulation of apoptotic process	RARG;MYC
652:[DB02466	DB09082]
	DB02466|4-[3-Oxo-3-(5,5,8,8-Tetramethyl-5,6,7,8-Tetrahydro-Naphthalen-2-Yl)-Propenyl]-Benzoic Acid	RARG
	DB09082|Vilanterol	ADRB2;CYP3A4
	common genes	
	common pathways
		GO:0045944| positive regulation of transcription from RNA polymerase II promoter	RARG;ADRB2
653:[DB02466	DB00055]
	DB02466|4-[3-Oxo-3-(5,5,8,8-Tetramethyl-5,6,7,8-Tetrahydro-Naphthalen-2-Yl)-Propenyl]-Benzoic Acid	RARG
	DB00055|Drotrecogin alfa	F8;F5;SERPINE1;THBD;PROS1;CP;F2;PF4;SERPINA5;SERPINB6;GGCX;PROCR
	common genes	
	common pathways
		GO:0010468| regulation of gene expression	F2;RARG
		GO:0008284| positive regulation of cell proliferation	RARG;F2
		GO:0045944| positive regulation of transcription from RNA polymerase II promoter	PF4;SERPINE1;RARG
		GO:0010628| positive regulation of gene expression	PF4;RARG
654:[DB02466	DB01359]
	DB02466|4-[3-Oxo-3-(5,5,8,8-Tetramethyl-5,6,7,8-Tetrahydro-Naphthalen-2-Yl)-Propenyl]-Benzoic Acid	RARG
	DB01359|Penbutolol	ADRB1;ADRB2;HTR1A;HTR1B;CYP2D6;ORM1
	common genes	
	common pathways
		GO:0008284| positive regulation of cell proliferation	RARG;HTR1A
		GO:0045944| positive regulation of transcription from RNA polymerase II promoter	ADRB2;RARG
655:[DB02466	DB00281]
	DB02466|4-[3-Oxo-3-(5,5,8,8-Tetramethyl-5,6,7,8-Tetrahydro-Naphthalen-2-Yl)-Propenyl]-Benzoic Acid	RARG
	DB00281|Lidocaine	SCN10A;SCN9A;SCN5A;EGFR;SCN4A;ORM1;ORM2;CYP3A4;CYP2D6;CYP3A5;CYP3A7;CYP1A2;CYP2C9;CYP2C8;CYP2C18;CYP2A6;CYP2B6;SLC22A5;ABCB1
	common genes	
	common pathways
		GO:0043066| negative regulation of apoptotic process	RARG;EGFR
		GO:0045944| positive regulation of transcription from RNA polymerase II promoter	EGFR;RARG
		GO:0008284| positive regulation of cell proliferation	EGFR;RARG
		GO:0010468| regulation of gene expression	CYP1A2;RARG
656:[DB02466	DB00524]
	DB02466|4-[3-Oxo-3-(5,5,8,8-Tetramethyl-5,6,7,8-Tetrahydro-Naphthalen-2-Yl)-Propenyl]-Benzoic Acid	RARG
	DB00524|Metolazone	SLC12A3
	common genes	
	common pathways
657:[DB02466	DB01110]
	DB02466|4-[3-Oxo-3-(5,5,8,8-Tetramethyl-5,6,7,8-Tetrahydro-Naphthalen-2-Yl)-Propenyl]-Benzoic Acid	RARG
	DB01110|Miconazole	NOS3;NOS2;KCNMA1;KCNMB1;KCNMB2;KCNMB3;KCNMB4;KCNN4;KCNN1;KCNN2;KCNN3;KCNH2;KCNH6;KCNH7;NR1I2;CYP2A6;CYP2B6;CYP2C9;CYP2C19;CYP2D6;CYP2E1;CYP3A4;CYP11B1;CYP51A1;CYP19A1;ABCB1
	common genes	
	common pathways
		GO:0010628| positive regulation of gene expression	RARG;NR1I2
		GO:0043065| positive regulation of apoptotic process	KCNMA1;RARG
		GO:0045944| positive regulation of transcription from RNA polymerase II promoter	NR1I2;RARG
		GO:0006355| regulation of transcription, DNA-dependent	NR1I2;RARG
		GO:0043401| steroid hormone mediated signaling pathway	NR1I2;RARG
		GO:0008285| negative regulation of cell proliferation	RARG;NOS3
		GO:0006351| transcription, DNA-dependent	NR1I2;RARG
		GO:0006367| transcription initiation from RNA polymerase II promoter	NR1I2;RARG
658:[DB02466	DB00924]
	DB02466|4-[3-Oxo-3-(5,5,8,8-Tetramethyl-5,6,7,8-Tetrahydro-Naphthalen-2-Yl)-Propenyl]-Benzoic Acid	RARG
	DB00924|Cyclobenzaprine	HTR2A;CYP1A2;CYP3A4;CYP2D6;UGT1A1
	common genes	
	common pathways
		GO:0008284| positive regulation of cell proliferation	HTR2A;RARG
		GO:0010468| regulation of gene expression	RARG;CYP1A2
659:[DB02466	DB08893]
	DB02466|4-[3-Oxo-3-(5,5,8,8-Tetramethyl-5,6,7,8-Tetrahydro-Naphthalen-2-Yl)-Propenyl]-Benzoic Acid	RARG
	DB08893|Mirabegron	ADRB3;CYP3A4;CYP2D6;BCHE;ALB;ORM1;ABCB1;SLCO1A2
	common genes	
	common pathways
		GO:0008285| negative regulation of cell proliferation	RARG;BCHE
		GO:0043066| negative regulation of apoptotic process	RARG;ALB
660:[DB02466	DB06433]
	DB02466|4-[3-Oxo-3-(5,5,8,8-Tetramethyl-5,6,7,8-Tetrahydro-Naphthalen-2-Yl)-Propenyl]-Benzoic Acid	RARG
	DB06433|Tezacitabine	RRM1;TYMP
	common genes	
	common pathways
		GO:0060041| retina development in camera-type eye	RRM1;RARG
		GO:0031641| regulation of myelination	TYMP;RARG
661:[DB02466	DB09401]
	DB02466|4-[3-Oxo-3-(5,5,8,8-Tetramethyl-5,6,7,8-Tetrahydro-Naphthalen-2-Yl)-Propenyl]-Benzoic Acid	RARG
	DB09401|Isosorbide	BCL2;BCL2L1;MCL1
	common genes	
	common pathways
		GO:0043066| negative regulation of apoptotic process	MCL1;RARG;BCL2L1;BCL2
		GO:0043065| positive regulation of apoptotic process	BCL2L1;RARG
		GO:0008284| positive regulation of cell proliferation	BCL2;RARG;BCL2L1
		GO:0008285| negative regulation of cell proliferation	BCL2;RARG
		GO:0010468| regulation of gene expression	RARG;BCL2
662:[DB02466	DB07348]
	DB02466|4-[3-Oxo-3-(5,5,8,8-Tetramethyl-5,6,7,8-Tetrahydro-Naphthalen-2-Yl)-Propenyl]-Benzoic Acid	RARG
	DB07348|Brefeldin A	CYTH2;ARF1;CYP3A4
	common genes	
	common pathways
663:[DB02466	DB08810]
	DB02466|4-[3-Oxo-3-(5,5,8,8-Tetramethyl-5,6,7,8-Tetrahydro-Naphthalen-2-Yl)-Propenyl]-Benzoic Acid	RARG
	DB08810|Cinitapride	HTR1A;HTR2A;HTR4
	common genes	
	common pathways
		GO:0008284| positive regulation of cell proliferation	RARG;HTR1A;HTR2A
664:[DB02466	DB06154]
	DB02466|4-[3-Oxo-3-(5,5,8,8-Tetramethyl-5,6,7,8-Tetrahydro-Naphthalen-2-Yl)-Propenyl]-Benzoic Acid	RARG
	DB06154|Pentaerythritol tetranitrate	HBA1;HBB;GUCY1A2;NOS3;ALDH2
	common genes	
	common pathways
		GO:0008285| negative regulation of cell proliferation	RARG;NOS3
665:[DB02466	DB05109]
	DB02466|4-[3-Oxo-3-(5,5,8,8-Tetramethyl-5,6,7,8-Tetrahydro-Naphthalen-2-Yl)-Propenyl]-Benzoic Acid	RARG
	DB05109|Trabectedin	CYP3A4;CYP2C9;CYP2D6;CYP2E1;CYP2C19;PTGS1
	common genes	
	common pathways
666:[DB02466	DB01437]
	DB02466|4-[3-Oxo-3-(5,5,8,8-Tetramethyl-5,6,7,8-Tetrahydro-Naphthalen-2-Yl)-Propenyl]-Benzoic Acid	RARG
	DB01437|Glutethimide	GABRA1;GABRA1;GABRA2;GABRA3;GABRA4;GABRA5;GABRA6;GABRB1;GABRB2;GABRB3;GABRD;GABRE;GABRG1;GABRG2;GABRG3;GABRP;GABRQ;CYP11A1;CYP2D6
	common genes	
	common pathways
667:[DB02466	DB06204]
	DB02466|4-[3-Oxo-3-(5,5,8,8-Tetramethyl-5,6,7,8-Tetrahydro-Naphthalen-2-Yl)-Propenyl]-Benzoic Acid	RARG
	DB06204|Tapentadol	OPRM1;SLC6A2;OPRK1;OPRD1;HTR3A;SLC6A4;UGT1A9;UGT2B7;CYP2D6;CYP2C9;CYP2C19
	common genes	
	common pathways
		GO:0071300| cellular response to retinoic acid	RARG;SLC6A4
		GO:0010628| positive regulation of gene expression	SLC6A4;RARG
		GO:0008285| negative regulation of cell proliferation	RARG;OPRM1
668:[DB02466	DB09028]
	DB02466|4-[3-Oxo-3-(5,5,8,8-Tetramethyl-5,6,7,8-Tetrahydro-Naphthalen-2-Yl)-Propenyl]-Benzoic Acid	RARG
	DB09028|Cytisine	CHRNA4;CHRNA7;CHRNA3;CHRNA6;CHRNB2
	common genes	
	common pathways
		GO:0008284| positive regulation of cell proliferation	CHRNA7;RARG
669:[DB02466	DB00744]
	DB02466|4-[3-Oxo-3-(5,5,8,8-Tetramethyl-5,6,7,8-Tetrahydro-Naphthalen-2-Yl)-Propenyl]-Benzoic Acid	RARG
	DB00744|Zileuton	ALOX5;CYP2C9;CYP1A2;CYP3A4;PTGS1;UGT1A9;ALB
	common genes	
	common pathways
		GO:0010468| regulation of gene expression	RARG;CYP1A2
		GO:0043066| negative regulation of apoptotic process	RARG;ALB
670:[DB02466	DB06186]
	DB02466|4-[3-Oxo-3-(5,5,8,8-Tetramethyl-5,6,7,8-Tetrahydro-Naphthalen-2-Yl)-Propenyl]-Benzoic Acid	RARG
	DB06186|Ipilimumab	CTLA4
	common genes	
	common pathways
		GO:0043065| positive regulation of apoptotic process	RARG;CTLA4
671:[DB02466	DB00247]
	DB02466|4-[3-Oxo-3-(5,5,8,8-Tetramethyl-5,6,7,8-Tetrahydro-Naphthalen-2-Yl)-Propenyl]-Benzoic Acid	RARG
	DB00247|Methysergide	HTR2B;HTR2C;HTR2A;HTR1A;HTR7;HTR1B;HTR1F;HTR1E;CYP3A4
	common genes	
	common pathways
		GO:0008284| positive regulation of cell proliferation	HTR2B;RARG;HTR1A;HTR2A
		GO:0043066| negative regulation of apoptotic process	HTR2B;RARG
672:[DB02466	DB04977]
	DB02466|4-[3-Oxo-3-(5,5,8,8-Tetramethyl-5,6,7,8-Tetrahydro-Naphthalen-2-Yl)-Propenyl]-Benzoic Acid	RARG
	DB04977|Plitidepsin	CYP3A4;CYP2A6;CYP2E1;CYP4A11
	common genes	
	common pathways
673:[DB02466	DB06271]
	DB02466|4-[3-Oxo-3-(5,5,8,8-Tetramethyl-5,6,7,8-Tetrahydro-Naphthalen-2-Yl)-Propenyl]-Benzoic Acid	RARG
	DB06271|Sulodexide	SERPIND1;SERPINC1
	common genes	
	common pathways
674:[DB02466	DB00367]
	DB02466|4-[3-Oxo-3-(5,5,8,8-Tetramethyl-5,6,7,8-Tetrahydro-Naphthalen-2-Yl)-Propenyl]-Benzoic Acid	RARG
	DB00367|Levonorgestrel	PGR;SRD5A1;ESR1;AR;SHBG;CYP3A4;CYP19A1
	common genes	
	common pathways
		GO:0035264| multicellular organism growth	RARG;AR
		GO:0060348| bone development	SRD5A1;RARG
		GO:0010628| positive regulation of gene expression	RARG;AR
		GO:0006355| regulation of transcription, DNA-dependent	PGR;AR;RARG;ESR1
		GO:0008284| positive regulation of cell proliferation	AR;RARG
		GO:0045944| positive regulation of transcription from RNA polymerase II promoter	AR;RARG;PGR;ESR1
		GO:0060740| prostate gland epithelium morphogenesis	RARG;AR
		GO:0006351| transcription, DNA-dependent	ESR1;PGR;RARG;AR
		GO:0008285| negative regulation of cell proliferation	AR;RARG
		GO:0043401| steroid hormone mediated signaling pathway	ESR1;PGR;RARG;AR
		GO:0048608| reproductive structure development	RARG;AR
		GO:0010468| regulation of gene expression	RARG;AR
		GO:0000122| negative regulation of transcription from RNA polymerase II promoter	ESR1;RARG;AR
		GO:0006367| transcription initiation from RNA polymerase II promoter	ESR1;PGR;RARG;AR
675:[DB02466	DB13956]
	DB02466|4-[3-Oxo-3-(5,5,8,8-Tetramethyl-5,6,7,8-Tetrahydro-Naphthalen-2-Yl)-Propenyl]-Benzoic Acid	RARG
	DB13956|Estradiol valerate	ESR1;NR1I2;ESR2;CHRNA4;NCOA2;GPER1;MT-ATP6;BECN1;HSD17B2;ESRRG;CYP1A2;UGT1A1;CYP3A4;CYP3A5;CYP3A7;CYP1A1;CYP1B1;CYP2C19;CYP2C8;CYP2C9;SHBG;ALB;FABP2;SLC22A2;SLC22A1;SLC22A3;SLCO2B1;SLCO1A2;ABCC10;SLC22A11;ABCG2;SLCO1B1;ABCB1;SLC22A8;SLCO1B3;SLCO1C1;SLCO4A1
	common genes	
	common pathways
		GO:0000122| negative regulation of transcription from RNA polymerase II promoter	ESR1;NCOA2;RARG;ESR2
		GO:0006367| transcription initiation from RNA polymerase II promoter	ESR1;NR1I2;ESR2;RARG;ESRRG
		GO:0010468| regulation of gene expression	CYP1A2;RARG
		GO:0032526| response to retinoic acid	HSD17B2;RARG
		GO:0008285| negative regulation of cell proliferation	BECN1;CYP1B1;GPER1;RARG
		GO:0043401| steroid hormone mediated signaling pathway	NR1I2;ESR1;ESRRG;GPER1;RARG;ESR2
		GO:0048384| retinoic acid receptor signaling pathway	ESRRG;RARG
		GO:0006351| transcription, DNA-dependent	ESR1;NR1I2;NCOA2;ESR2;RARG;ESRRG
		GO:0043065| positive regulation of apoptotic process	GPER1;CYP1B1;RARG
		GO:0006355| regulation of transcription, DNA-dependent	NR1I2;ESR1;NCOA2;RARG;ESR2;ESRRG
		GO:0045944| positive regulation of transcription from RNA polymerase II promoter	ESR1;NR1I2;NCOA2;ESR2;RARG;GPER1;ESRRG
		GO:0008284| positive regulation of cell proliferation	RARG;GPER1
		GO:0010628| positive regulation of gene expression	NR1I2;RARG;GPER1
		GO:0043010| camera-type eye development	CYP1A1;RARG
		GO:0043066| negative regulation of apoptotic process	BECN1;ALB;RARG
676:[DB02466	DB01193]
	DB02466|4-[3-Oxo-3-(5,5,8,8-Tetramethyl-5,6,7,8-Tetrahydro-Naphthalen-2-Yl)-Propenyl]-Benzoic Acid	RARG
	DB01193|Acebutolol	ADRB1;ADRB2;CYP2D6;ABCB1
	common genes	
	common pathways
		GO:0045944| positive regulation of transcription from RNA polymerase II promoter	RARG;ADRB2
677:[DB02466	DB01624]
	DB02466|4-[3-Oxo-3-(5,5,8,8-Tetramethyl-5,6,7,8-Tetrahydro-Naphthalen-2-Yl)-Propenyl]-Benzoic Acid	RARG
	DB01624|Zuclopenthixol	DRD1;DRD5;DRD2;ADRA1A;ADRA2A;HTR2A;HRH1;CYP2D6;CYP3A4
	common genes	
	common pathways
		GO:0045944| positive regulation of transcription from RNA polymerase II promoter	RARG;DRD2
		GO:0008284| positive regulation of cell proliferation	HTR2A;RARG;ADRA2A
		GO:0010628| positive regulation of gene expression	RARG;DRD1
		GO:0008285| negative regulation of cell proliferation	DRD2;ADRA1A;RARG
678:[DB02466	DB00171]
	DB02466|4-[3-Oxo-3-(5,5,8,8-Tetramethyl-5,6,7,8-Tetrahydro-Naphthalen-2-Yl)-Propenyl]-Benzoic Acid	RARG
	DB00171|ATP	ABL2;ABCB1;ABCG1;ABCC2;ABCA1;ACSS2;ALK;NAE1;PRKAA1;ARAF;ACVRL1;ACSL1;NT5C2;ASNA1;ABCC9;AKT1;ADRBK1;APAF1;ACSS1;ACVR1B;ACVR1;ABCB11;ASNS;CDK15;SLC25A4;ABCC8;ASS1;AFG3L2;ADRBK2;AMHR2;TNK2;ABL1;ADCY1;ABCC6;ABCC4;ABCC1;CFTR;PIK3CA;CSNK2A1;CSNK2B;P2RY11;PPP5C;ADK
	common genes	
	common pathways
		GO:0043066| negative regulation of apoptotic process	ASNS;AKT1;RARG;ARAF;PRKAA1
		GO:0071300| cellular response to retinoic acid	RARG;ABL2;ABCA1
		GO:0010628| positive regulation of gene expression	PRKAA1;RARG;ACVR1B
		GO:0006355| regulation of transcription, DNA-dependent	PRKAA1;ABL1;RARG;CSNK2A1;ABCG1;ACVRL1;ACVR1B
		GO:0008284| positive regulation of cell proliferation	CSNK2A1;AKT1;PRKAA1;RARG
		GO:0045944| positive regulation of transcription from RNA polymerase II promoter	RARG;ACVRL1;ACVR1B;ACVR1;AKT1
		GO:0043065| positive regulation of apoptotic process	AKT1;ABL1;APAF1;RARG
		GO:0001843| neural tube closure	RARG;APAF1;ABL1
		GO:0031641| regulation of myelination	AKT1;RARG
		GO:0006351| transcription, DNA-dependent	PRKAA1;RARG;CSNK2A1;PPP5C
		GO:0008285| negative regulation of cell proliferation	ACVRL1;RARG;CSNK2B
		GO:0010468| regulation of gene expression	PIK3CA;RARG
679:[DB02466	DB05766]
	DB02466|4-[3-Oxo-3-(5,5,8,8-Tetramethyl-5,6,7,8-Tetrahydro-Naphthalen-2-Yl)-Propenyl]-Benzoic Acid	RARG
	DB05766|ACP-104	CHRM1;DRD2;DRD3
	common genes	
	common pathways
		GO:0008284| positive regulation of cell proliferation	CHRM1;DRD3;RARG
		GO:0045944| positive regulation of transcription from RNA polymerase II promoter	DRD2;RARG;DRD3
		GO:0000122| negative regulation of transcription from RNA polymerase II promoter	DRD3;RARG
		GO:0008285| negative regulation of cell proliferation	DRD2;RARG
680:[DB02466	DB08883]
	DB02466|4-[3-Oxo-3-(5,5,8,8-Tetramethyl-5,6,7,8-Tetrahydro-Naphthalen-2-Yl)-Propenyl]-Benzoic Acid	RARG
	DB08883|Perampanel	GRIA1;CYP3A4;CYP3A5;CYP1A2;CYP2B6
	common genes	
	common pathways
		GO:0010468| regulation of gene expression	CYP1A2;RARG
681:[DB02466	DB00445]
	DB02466|4-[3-Oxo-3-(5,5,8,8-Tetramethyl-5,6,7,8-Tetrahydro-Naphthalen-2-Yl)-Propenyl]-Benzoic Acid	RARG
	DB00445|Epirubicin	CHD1;TOP2A;UGT2B7;PLA2G4A;ABCC1
	common genes	
	common pathways
		GO:0006351| transcription, DNA-dependent	CHD1;RARG
		GO:0045944| positive regulation of transcription from RNA polymerase II promoter	RARG;TOP2A
		GO:0006355| regulation of transcription, DNA-dependent	CHD1;RARG
		GO:0043065| positive regulation of apoptotic process	RARG;TOP2A
682:[DB02466	DB06738]
	DB02466|4-[3-Oxo-3-(5,5,8,8-Tetramethyl-5,6,7,8-Tetrahydro-Naphthalen-2-Yl)-Propenyl]-Benzoic Acid	RARG
	DB06738|Ketobemidone	OPRM1;OPRK1;OPRD1;GRIN1;GRIN2A;GRIN2B;GRIN2C;GRIN2D;GRIN3A;GRIN3B;PTGS1;CYP2C9;CYP3A4;UGT1A9;CYP2B6;CYP2C19;CYP2C8
	common genes	
	common pathways
		GO:0043065| positive regulation of apoptotic process	GRIN1;GRIN2A;RARG
		GO:0045944| positive regulation of transcription from RNA polymerase II promoter	RARG;GRIN1
		GO:0008285| negative regulation of cell proliferation	RARG;OPRM1
683:[DB02466	DB05223]
	DB02466|4-[3-Oxo-3-(5,5,8,8-Tetramethyl-5,6,7,8-Tetrahydro-Naphthalen-2-Yl)-Propenyl]-Benzoic Acid	RARG
	DB05223|Pracinostat	HDAC1;HDAC2;HDAC3;HDAC6
	common genes	
	common pathways
		GO:0071300| cellular response to retinoic acid	RARG;HDAC2
		GO:0043066| negative regulation of apoptotic process	HDAC1;HDAC2;RARG;HDAC3
		GO:0006355| regulation of transcription, DNA-dependent	HDAC2;RARG;HDAC3;HDAC6;HDAC1
		GO:0008284| positive regulation of cell proliferation	HDAC1;HDAC2;RARG
		GO:0045944| positive regulation of transcription from RNA polymerase II promoter	HDAC1;HDAC2;RARG;HDAC3
		GO:0008285| negative regulation of cell proliferation	HDAC1;RARG
		GO:0006351| transcription, DNA-dependent	HDAC6;HDAC1;HDAC2;RARG;HDAC3
		GO:0000122| negative regulation of transcription from RNA polymerase II promoter	HDAC1;HDAC2;HDAC3;RARG
684:[DB02466	DB12698]
	DB02466|4-[3-Oxo-3-(5,5,8,8-Tetramethyl-5,6,7,8-Tetrahydro-Naphthalen-2-Yl)-Propenyl]-Benzoic Acid	RARG
	DB12698|Ibalizumab	CD4;CCR5;CXCR4
	common genes	
	common pathways
685:[DB02466	DB00031]
	DB02466|4-[3-Oxo-3-(5,5,8,8-Tetramethyl-5,6,7,8-Tetrahydro-Naphthalen-2-Yl)-Propenyl]-Benzoic Acid	RARG
	DB00031|Tenecteplase	PLG;FGA;PLAUR;SERPINE1;SERPINB2;CLEC3B;KRT8;ANXA2;CALR;CANX;LRP1
	common genes	
	common pathways
		GO:0000122| negative regulation of transcription from RNA polymerase II promoter	RARG;CALR
		GO:0008285| negative regulation of cell proliferation	RARG;PLG
		GO:0006355| regulation of transcription, DNA-dependent	RARG;CALR
		GO:0045944| positive regulation of transcription from RNA polymerase II promoter	SERPINE1;RARG
		GO:0008284| positive regulation of cell proliferation	CALR;RARG
		GO:0010628| positive regulation of gene expression	RARG;CALR
		GO:0043066| negative regulation of apoptotic process	SERPINB2;PLAUR;RARG
686:[DB02466	DB02187]
	DB02466|4-[3-Oxo-3-(5,5,8,8-Tetramethyl-5,6,7,8-Tetrahydro-Naphthalen-2-Yl)-Propenyl]-Benzoic Acid	RARG
	DB02187|Equilin	HSD17B1;ESR1;CYP3A4
	common genes	
	common pathways
		GO:0006351| transcription, DNA-dependent	RARG;ESR1
		GO:0043401| steroid hormone mediated signaling pathway	ESR1;RARG
		GO:0000122| negative regulation of transcription from RNA polymerase II promoter	RARG;ESR1
		GO:0006367| transcription initiation from RNA polymerase II promoter	ESR1;RARG
		GO:0006355| regulation of transcription, DNA-dependent	ESR1;RARG
		GO:0045944| positive regulation of transcription from RNA polymerase II promoter	ESR1;RARG
687:[DB02466	DB01207]
	DB02466|4-[3-Oxo-3-(5,5,8,8-Tetramethyl-5,6,7,8-Tetrahydro-Naphthalen-2-Yl)-Propenyl]-Benzoic Acid	RARG
	DB01207|Ridogrel	TBXA2R;TBXAS1
	common genes	
	common pathways
688:[DB02466	DB01194]
	DB02466|4-[3-Oxo-3-(5,5,8,8-Tetramethyl-5,6,7,8-Tetrahydro-Naphthalen-2-Yl)-Propenyl]-Benzoic Acid	RARG
	DB01194|Brinzolamide	CA2;CA1;CA4;CA5A;CA3;CYP3A4
	common genes	
	common pathways
689:[DB02466	DB00240]
	DB02466|4-[3-Oxo-3-(5,5,8,8-Tetramethyl-5,6,7,8-Tetrahydro-Naphthalen-2-Yl)-Propenyl]-Benzoic Acid	RARG
	DB00240|Alclometasone	NR3C1;CYP3A4;SERPINA6
	common genes	
	common pathways
		GO:0045944| positive regulation of transcription from RNA polymerase II promoter	NR3C1;RARG
		GO:0006355| regulation of transcription, DNA-dependent	RARG;NR3C1
		GO:0006367| transcription initiation from RNA polymerase II promoter	NR3C1;RARG
		GO:0000122| negative regulation of transcription from RNA polymerase II promoter	NR3C1;RARG
		GO:0006351| transcription, DNA-dependent	RARG;NR3C1
		GO:0043401| steroid hormone mediated signaling pathway	RARG;NR3C1
690:[DB02466	DB08910]
	DB02466|4-[3-Oxo-3-(5,5,8,8-Tetramethyl-5,6,7,8-Tetrahydro-Naphthalen-2-Yl)-Propenyl]-Benzoic Acid	RARG
	DB08910|Pomalidomide	CRBN;TNF;PTGS2;CYP1A2;CYP3A4;ABCB1
	common genes	
	common pathways
		GO:0008284| positive regulation of cell proliferation	PTGS2;RARG
		GO:0043068| positive regulation of programmed cell death	RARG;TNF
		GO:0045944| positive regulation of transcription from RNA polymerase II promoter	TNF;RARG
		GO:0043065| positive regulation of apoptotic process	RARG;TNF;PTGS2
		GO:0043066| negative regulation of apoptotic process	PTGS2;RARG
		GO:0010628| positive regulation of gene expression	RARG;TNF
		GO:0010468| regulation of gene expression	CYP1A2;RARG
		GO:0000122| negative regulation of transcription from RNA polymerase II promoter	TNF;RARG
		GO:0008285| negative regulation of cell proliferation	PTGS2;RARG
691:[DB02466	DB00860]
	DB02466|4-[3-Oxo-3-(5,5,8,8-Tetramethyl-5,6,7,8-Tetrahydro-Naphthalen-2-Yl)-Propenyl]-Benzoic Acid	RARG
	DB00860|Prednisolone	NR3C1;CYP3A4;SERPINA6;SLCO1A2;ABCB1
	common genes	
	common pathways
		GO:0006355| regulation of transcription, DNA-dependent	RARG;NR3C1
		GO:0045944| positive regulation of transcription from RNA polymerase II promoter	RARG;NR3C1
		GO:0000122| negative regulation of transcription from RNA polymerase II promoter	NR3C1;RARG
		GO:0006367| transcription initiation from RNA polymerase II promoter	NR3C1;RARG
		GO:0006351| transcription, DNA-dependent	RARG;NR3C1
		GO:0043401| steroid hormone mediated signaling pathway	NR3C1;RARG
692:[DB02466	DB00846]
	DB02466|4-[3-Oxo-3-(5,5,8,8-Tetramethyl-5,6,7,8-Tetrahydro-Naphthalen-2-Yl)-Propenyl]-Benzoic Acid	RARG
	DB00846|Flurandrenolide	NR3C1;CYP3A4;SERPINA6
	common genes	
	common pathways
		GO:0045944| positive regulation of transcription from RNA polymerase II promoter	NR3C1;RARG
		GO:0006355| regulation of transcription, DNA-dependent	RARG;NR3C1
		GO:0006351| transcription, DNA-dependent	RARG;NR3C1
		GO:0043401| steroid hormone mediated signaling pathway	RARG;NR3C1
		GO:0006367| transcription initiation from RNA polymerase II promoter	RARG;NR3C1
		GO:0000122| negative regulation of transcription from RNA polymerase II promoter	NR3C1;RARG
693:[DB02466	DB06209]
	DB02466|4-[3-Oxo-3-(5,5,8,8-Tetramethyl-5,6,7,8-Tetrahydro-Naphthalen-2-Yl)-Propenyl]-Benzoic Acid	RARG
	DB06209|Prasugrel	P2RY12;CES2;CYP3A4;CYP2B6;CYP2C9;CYP2C19;ALB
	common genes	
	common pathways
		GO:0043066| negative regulation of apoptotic process	ALB;RARG
		GO:0045596| negative regulation of cell differentiation	RARG;P2RY12
694:[DB02466	DB01125]
	DB02466|4-[3-Oxo-3-(5,5,8,8-Tetramethyl-5,6,7,8-Tetrahydro-Naphthalen-2-Yl)-Propenyl]-Benzoic Acid	RARG
	DB01125|Anisindione	GGCX
	common genes	
	common pathways
695:[DB02466	DB00851]
	DB02466|4-[3-Oxo-3-(5,5,8,8-Tetramethyl-5,6,7,8-Tetrahydro-Naphthalen-2-Yl)-Propenyl]-Benzoic Acid	RARG
	DB00851|Dacarbazine	POLA2;PGD;CYP1A1;CYP1A2;CYP2E1
	common genes	
	common pathways
		GO:0010468| regulation of gene expression	CYP1A2;RARG
		GO:0043010| camera-type eye development	CYP1A1;RARG
696:[DB02466	DB00481]
	DB02466|4-[3-Oxo-3-(5,5,8,8-Tetramethyl-5,6,7,8-Tetrahydro-Naphthalen-2-Yl)-Propenyl]-Benzoic Acid	RARG
	DB00481|Raloxifene	ESR1;ESR2;SERPINB9;TFF1;CYP2B6;CYP2C8;AOX1;CYP19A1;CYP3A4;UGT1A1
	common genes	
	common pathways
		GO:0006355| regulation of transcription, DNA-dependent	ESR1;ESR2;RARG
		GO:0045944| positive regulation of transcription from RNA polymerase II promoter	RARG;ESR2;ESR1
		GO:0010628| positive regulation of gene expression	RARG;SERPINB9
		GO:0043066| negative regulation of apoptotic process	SERPINB9;RARG
		GO:0000122| negative regulation of transcription from RNA polymerase II promoter	ESR1;RARG;ESR2
		GO:0006367| transcription initiation from RNA polymerase II promoter	RARG;ESR2;ESR1
		GO:0008285| negative regulation of cell proliferation	TFF1;RARG
		GO:0043401| steroid hormone mediated signaling pathway	RARG;ESR2;ESR1
		GO:0006351| transcription, DNA-dependent	ESR2;RARG;ESR1
697:[DB02466	DB01009]
	DB02466|4-[3-Oxo-3-(5,5,8,8-Tetramethyl-5,6,7,8-Tetrahydro-Naphthalen-2-Yl)-Propenyl]-Benzoic Acid	RARG
	DB01009|Ketoprofen	PTGS1;PTGS2;CXCR1;CYP2C9;CYP2C8;UGT1A1;ALB;ABCC4;SLCO1A2;SLC22A6;SLC22A8;SLC22A11;SLC22A7
	common genes	
	common pathways
		GO:0043066| negative regulation of apoptotic process	ALB;RARG;PTGS2
		GO:0043065| positive regulation of apoptotic process	RARG;PTGS2
		GO:0008284| positive regulation of cell proliferation	PTGS2;RARG
		GO:0008285| negative regulation of cell proliferation	PTGS2;RARG
698:[DB02466	DB01536]
	DB02466|4-[3-Oxo-3-(5,5,8,8-Tetramethyl-5,6,7,8-Tetrahydro-Naphthalen-2-Yl)-Propenyl]-Benzoic Acid	RARG
	DB01536|Androstenedione	HSD17B1;HSD3B1;AKR1C3;CYP3A4
	common genes	
	common pathways
		GO:0008284| positive regulation of cell proliferation	AKR1C3;RARG
699:[DB02466	DB11967]
	DB02466|4-[3-Oxo-3-(5,5,8,8-Tetramethyl-5,6,7,8-Tetrahydro-Naphthalen-2-Yl)-Propenyl]-Benzoic Acid	RARG
	DB11967|Binimetinib	IL6;TNF;IL1B;MAP3K1;MAP2K2;UGT1A1;CYP1A2;CYP2C19
	common genes	
	common pathways
		GO:0008285| negative regulation of cell proliferation	IL6;RARG;IL1B
		GO:0000122| negative regulation of transcription from RNA polymerase II promoter	RARG;TNF
		GO:0010468| regulation of gene expression	CYP1A2;RARG
		GO:0010628| positive regulation of gene expression	RARG;IL1B;IL6;TNF
		GO:0043066| negative regulation of apoptotic process	RARG;IL6
		GO:0043065| positive regulation of apoptotic process	RARG;IL6;TNF
		GO:0045944| positive regulation of transcription from RNA polymerase II promoter	TNF;IL6;RARG;IL1B
		GO:0043068| positive regulation of programmed cell death	RARG;TNF
		GO:0008284| positive regulation of cell proliferation	IL1B;RARG;IL6
700:[DB02466	DB00562]
	DB02466|4-[3-Oxo-3-(5,5,8,8-Tetramethyl-5,6,7,8-Tetrahydro-Naphthalen-2-Yl)-Propenyl]-Benzoic Acid	RARG
	DB00562|Benzthiazide	SLC12A3;CA1;CA2;CA4;CA9;CA12
	common genes	
	common pathways
701:[DB02466	DB01370]
	DB02466|4-[3-Oxo-3-(5,5,8,8-Tetramethyl-5,6,7,8-Tetrahydro-Naphthalen-2-Yl)-Propenyl]-Benzoic Acid	RARG
	DB01370|Aluminium	TF;ATP1A1;KLK1;APP;ALB
	common genes	
	common pathways
		GO:0008285| negative regulation of cell proliferation	APP;RARG
		GO:0000122| negative regulation of transcription from RNA polymerase II promoter	APP;RARG
		GO:0010468| regulation of gene expression	APP;RARG
		GO:0010628| positive regulation of gene expression	APP;RARG
		GO:0043066| negative regulation of apoptotic process	RARG;ALB
		GO:0043065| positive regulation of apoptotic process	APP;RARG
		GO:0045944| positive regulation of transcription from RNA polymerase II promoter	RARG;APP
702:[DB02466	DB01114]
	DB02466|4-[3-Oxo-3-(5,5,8,8-Tetramethyl-5,6,7,8-Tetrahydro-Naphthalen-2-Yl)-Propenyl]-Benzoic Acid	RARG
	DB01114|Chlorphenamine	HRH1;SLC6A4;SLC6A2;SLC6A3;CYP3A7;CYP3A4;CYP2D6;CYP3A5;SLC22A2;SLC22A1
	common genes	
	common pathways
		GO:0010628| positive regulation of gene expression	SLC6A4;RARG
		GO:0071300| cellular response to retinoic acid	RARG;SLC6A4
703:[DB02466	DB00054]
	DB02466|4-[3-Oxo-3-(5,5,8,8-Tetramethyl-5,6,7,8-Tetrahydro-Naphthalen-2-Yl)-Propenyl]-Benzoic Acid	RARG
	DB00054|Abciximab	ITGB3;ITGA2B;FCGR3B;C1R;C1QA;C1QB;C1QC;FCGR3A;C1S;FCGR1A;FCGR2A;FCGR2B;FCGR2C;VTN
	common genes	
	common pathways
704:[DB02466	DB00461]
	DB02466|4-[3-Oxo-3-(5,5,8,8-Tetramethyl-5,6,7,8-Tetrahydro-Naphthalen-2-Yl)-Propenyl]-Benzoic Acid	RARG
	DB00461|Nabumetone	PTGS2;PTGS1;MPO;CYP1A2
	common genes	
	common pathways
		GO:0010468| regulation of gene expression	RARG;CYP1A2
		GO:0008285| negative regulation of cell proliferation	RARG;PTGS2
		GO:0008284| positive regulation of cell proliferation	RARG;PTGS2
		GO:0043065| positive regulation of apoptotic process	PTGS2;RARG
		GO:0043066| negative regulation of apoptotic process	MPO;RARG;PTGS2
705:[DB02466	DB00005]
	DB02466|4-[3-Oxo-3-(5,5,8,8-Tetramethyl-5,6,7,8-Tetrahydro-Naphthalen-2-Yl)-Propenyl]-Benzoic Acid	RARG
	DB00005|Etanercept	TNF;TNFRSF1B;FCGR1A;FCGR3A;FCGR2A;FCGR2B;FCGR2C;LTA;FCGR3B;C1S;C1R;C1QA;C1QB;C1QC
	common genes	
	common pathways
		GO:0000122| negative regulation of transcription from RNA polymerase II promoter	RARG;TNF
		GO:0043065| positive regulation of apoptotic process	LTA;TNF;RARG
		GO:0045944| positive regulation of transcription from RNA polymerase II promoter	TNF;RARG
		GO:0043068| positive regulation of programmed cell death	TNF;RARG
		GO:0010628| positive regulation of gene expression	RARG;TNF
706:[DB02466	DB00310]
	DB02466|4-[3-Oxo-3-(5,5,8,8-Tetramethyl-5,6,7,8-Tetrahydro-Naphthalen-2-Yl)-Propenyl]-Benzoic Acid	RARG
	DB00310|Chlorthalidone	SLC12A1
	common genes	
	common pathways
707:[DB02466	DB00216]
	DB02466|4-[3-Oxo-3-(5,5,8,8-Tetramethyl-5,6,7,8-Tetrahydro-Naphthalen-2-Yl)-Propenyl]-Benzoic Acid	RARG
	DB00216|Eletriptan	HTR1D;HTR1B;HTR1F;HTR1A;HTR1E;HTR2B;HTR7;CYP3A4;CYP2D6;CYP2C9;CYP2C19;PTGS1;CYP2A6;ABCB1
	common genes	
	common pathways
		GO:0008284| positive regulation of cell proliferation	HTR1A;HTR2B;RARG
		GO:0043066| negative regulation of apoptotic process	HTR2B;RARG
708:[DB02466	DB00975]
	DB02466|4-[3-Oxo-3-(5,5,8,8-Tetramethyl-5,6,7,8-Tetrahydro-Naphthalen-2-Yl)-Propenyl]-Benzoic Acid	RARG
	DB00975|Dipyridamole	PDE10A;ADA;PDE5A;PDE4A;RCAN1;ORM1;ABCC4;ABCC5;ABCB1;SLCO1B1;SLCO1B3;SLCO2B1;ABCB11
	common genes	
	common pathways
		GO:0043066| negative regulation of apoptotic process	ADA;RARG
		GO:0006355| regulation of transcription, DNA-dependent	RARG;RCAN1
709:[DB02466	DB00528]
	DB02466|4-[3-Oxo-3-(5,5,8,8-Tetramethyl-5,6,7,8-Tetrahydro-Naphthalen-2-Yl)-Propenyl]-Benzoic Acid	RARG
	DB00528|Lercanidipine	CACNG1;CYP3A7;CYP3A4;CYP3A5;CYP2D6
	common genes	
	common pathways
710:[DB02466	DB05075]
	DB02466|4-[3-Oxo-3-(5,5,8,8-Tetramethyl-5,6,7,8-Tetrahydro-Naphthalen-2-Yl)-Propenyl]-Benzoic Acid	RARG
	DB05075|TG-100801	FLT1;KDR;FLT4;CSK
	common genes	
	common pathways
		GO:0008285| negative regulation of cell proliferation	RARG;CSK
		GO:0043066| negative regulation of apoptotic process	FLT4;RARG;KDR
		GO:0008284| positive regulation of cell proliferation	RARG;KDR;FLT4;FLT1
711:[DB02466	DB01100]
	DB02466|4-[3-Oxo-3-(5,5,8,8-Tetramethyl-5,6,7,8-Tetrahydro-Naphthalen-2-Yl)-Propenyl]-Benzoic Acid	RARG
	DB01100|Pimozide	DRD2;DRD3;KCNH2;CALM1;CYP3A5;CYP3A7;CYP3A4;CYP1A2;CYP2D6;CYP2E1;ABCB1
	common genes	
	common pathways
		GO:0008285| negative regulation of cell proliferation	RARG;DRD2
		GO:0010468| regulation of gene expression	RARG;CYP1A2
		GO:0000122| negative regulation of transcription from RNA polymerase II promoter	RARG;DRD3
		GO:0008284| positive regulation of cell proliferation	RARG;DRD3
		GO:0045944| positive regulation of transcription from RNA polymerase II promoter	DRD2;RARG;DRD3
712:[DB02466	DB00983]
	DB02466|4-[3-Oxo-3-(5,5,8,8-Tetramethyl-5,6,7,8-Tetrahydro-Naphthalen-2-Yl)-Propenyl]-Benzoic Acid	RARG
	DB00983|Formoterol	ADRB2;ADRB1;ADRB3;CYP2D6;CYP2C19;CYP2C9;CYP2A6
	common genes	
	common pathways
		GO:0045944| positive regulation of transcription from RNA polymerase II promoter	ADRB2;RARG
713:[DB02466	DB00763]
	DB02466|4-[3-Oxo-3-(5,5,8,8-Tetramethyl-5,6,7,8-Tetrahydro-Naphthalen-2-Yl)-Propenyl]-Benzoic Acid	RARG
	DB00763|Methimazole	TPO;CYP1A2;CYP2A6;CYP2B6;CYP2C19;CYP2C9;CYP2D6;CYP2E1;CYP3A4
	common genes	
	common pathways
		GO:0010468| regulation of gene expression	CYP1A2;RARG
714:[DB02466	DB08868]
	DB02466|4-[3-Oxo-3-(5,5,8,8-Tetramethyl-5,6,7,8-Tetrahydro-Naphthalen-2-Yl)-Propenyl]-Benzoic Acid	RARG
	DB08868|Fingolimod	S1PR5;HDAC1;CYP4F2;SPHK1;CYP2E1;CYP4F12
	common genes	
	common pathways
		GO:0008284| positive regulation of cell proliferation	HDAC1;SPHK1;RARG
		GO:0045944| positive regulation of transcription from RNA polymerase II promoter	HDAC1;RARG
		GO:0006355| regulation of transcription, DNA-dependent	RARG;HDAC1
		GO:0043066| negative regulation of apoptotic process	HDAC1;RARG;SPHK1
		GO:0000122| negative regulation of transcription from RNA polymerase II promoter	RARG;HDAC1
		GO:0006351| transcription, DNA-dependent	RARG;HDAC1
		GO:0008285| negative regulation of cell proliferation	RARG;HDAC1
715:[DB02466	DB00575]
	DB02466|4-[3-Oxo-3-(5,5,8,8-Tetramethyl-5,6,7,8-Tetrahydro-Naphthalen-2-Yl)-Propenyl]-Benzoic Acid	RARG
	DB00575|Clonidine	ADRA2A;ADRA2B;ADRA2C;ADRA1A;ADRA1B;ADRA1D;CYP2D6;CYP1A2;CYP3A4;CYP1A1;CYP3A5;SLC22A3;SLC22A5;SLC22A4;ABCB1
	common genes	
	common pathways
		GO:0008284| positive regulation of cell proliferation	ADRA1D;ADRA2A;RARG
		GO:0043010| camera-type eye development	CYP1A1;RARG
		GO:0010468| regulation of gene expression	CYP1A2;RARG
		GO:0008285| negative regulation of cell proliferation	RARG;ADRA1A
716:[DB02466	DB08907]
	DB02466|4-[3-Oxo-3-(5,5,8,8-Tetramethyl-5,6,7,8-Tetrahydro-Naphthalen-2-Yl)-Propenyl]-Benzoic Acid	RARG
	DB08907|Canagliflozin	SLC5A2;SLC5A1;UGT1A9;UGT2B4;CYP3A4;ALB;ORM1;ABCB1;ABCC2
	common genes	
	common pathways
		GO:0043066| negative regulation of apoptotic process	RARG;ALB
717:[DB02466	DB12248]
	DB02466|4-[3-Oxo-3-(5,5,8,8-Tetramethyl-5,6,7,8-Tetrahydro-Naphthalen-2-Yl)-Propenyl]-Benzoic Acid	RARG
	DB12248|Tulobuterol	ADRB2
	common genes	
	common pathways
		GO:0045944| positive regulation of transcription from RNA polymerase II promoter	RARG;ADRB2
718:[DB02466	DB11575]
	DB02466|4-[3-Oxo-3-(5,5,8,8-Tetramethyl-5,6,7,8-Tetrahydro-Naphthalen-2-Yl)-Propenyl]-Benzoic Acid	RARG
	DB11575|Grazoprevir	CYP3A4;ALB;ORM1;ABCB1;SLCO1B1;SLCO1B3
	common genes	
	common pathways
		GO:0043066| negative regulation of apoptotic process	ALB;RARG
719:[DB02466	DB14542]
	DB02466|4-[3-Oxo-3-(5,5,8,8-Tetramethyl-5,6,7,8-Tetrahydro-Naphthalen-2-Yl)-Propenyl]-Benzoic Acid	RARG
	DB14542|Hydrocortisone phosphate	ANXA1;NR3C1;HSD11B2;HSD3B1;CYP3A4;CYP3A5;CYP3A7;CYP11B1;CYP11B2;CYP2C8;SHBG;SERPINA6;ABCB1;SLCO1A2;ABCG2;SLC22A8
	common genes	
	common pathways
		GO:0043066| negative regulation of apoptotic process	RARG;ANXA1
		GO:0045944| positive regulation of transcription from RNA polymerase II promoter	RARG;NR3C1
		GO:0006355| regulation of transcription, DNA-dependent	NR3C1;RARG
		GO:0043065| positive regulation of apoptotic process	RARG;ANXA1
		GO:0006351| transcription, DNA-dependent	RARG;NR3C1
		GO:0043401| steroid hormone mediated signaling pathway	RARG;NR3C1
		GO:0006367| transcription initiation from RNA polymerase II promoter	RARG;NR3C1
		GO:0000122| negative regulation of transcription from RNA polymerase II promoter	NR3C1;RARG
720:[DB02466	DB11574]
	DB02466|4-[3-Oxo-3-(5,5,8,8-Tetramethyl-5,6,7,8-Tetrahydro-Naphthalen-2-Yl)-Propenyl]-Benzoic Acid	RARG
	DB11574|Elbasvir	CYP3A4;CYP3A5;CYP3A7;CYP3A43;ABCB1
	common genes	
	common pathways
721:[DB02466	DB00583]
	DB02466|4-[3-Oxo-3-(5,5,8,8-Tetramethyl-5,6,7,8-Tetrahydro-Naphthalen-2-Yl)-Propenyl]-Benzoic Acid	RARG
	DB00583|Levocarnitine	SLC22A4;SLC22A5;CRAT;SLC25A29;SLC25A20;CROT;CPT2;CPT1A;XDH;CES1;MPO;SLC22A4;SLCO1B1;SLC22A5;SLC22A16;SLC22A8
	common genes	
	common pathways
		GO:0043066| negative regulation of apoptotic process	MPO;RARG
722:[DB02466	DB05281]
	DB02466|4-[3-Oxo-3-(5,5,8,8-Tetramethyl-5,6,7,8-Tetrahydro-Naphthalen-2-Yl)-Propenyl]-Benzoic Acid	RARG
	DB05281|S-8184	TUBA4A;BCL2
	common genes	
	common pathways
		GO:0008284| positive regulation of cell proliferation	BCL2;RARG
		GO:0043066| negative regulation of apoptotic process	BCL2;RARG
		GO:0010468| regulation of gene expression	BCL2;RARG
		GO:0008285| negative regulation of cell proliferation	RARG;BCL2
723:[DB02466	DB00158]
	DB02466|4-[3-Oxo-3-(5,5,8,8-Tetramethyl-5,6,7,8-Tetrahydro-Naphthalen-2-Yl)-Propenyl]-Benzoic Acid	RARG
	DB00158|Folic Acid	FOLR2;FOLR3;FOLR1;CYP2E1;GGH;MTHFR;ALB;ABCC3;ABCC11;SLC22A6;ABCC4;ABCG2;SLC46A1;SLC25A32
	common genes	
	common pathways
		GO:0043066| negative regulation of apoptotic process	ALB;RARG
		GO:0008284| positive regulation of cell proliferation	RARG;FOLR2
724:[DB02466	DB00901]
	DB02466|4-[3-Oxo-3-(5,5,8,8-Tetramethyl-5,6,7,8-Tetrahydro-Naphthalen-2-Yl)-Propenyl]-Benzoic Acid	RARG
	DB00901|Bitolterol	ADRB2
	common genes	
	common pathways
		GO:0045944| positive regulation of transcription from RNA polymerase II promoter	ADRB2;RARG
725:[DB02466	DB01041]
	DB02466|4-[3-Oxo-3-(5,5,8,8-Tetramethyl-5,6,7,8-Tetrahydro-Naphthalen-2-Yl)-Propenyl]-Benzoic Acid	RARG
	DB01041|Thalidomide	CRBN;TNF;NFKB1;FGFR2;PTGS2;ORM1;ORM2;CYP2C19;CYP1A1;CYP2E1;CYP2C9;PTGS1;PTGS2;CYP3A5
	common genes	
	common pathways
		GO:0000122| negative regulation of transcription from RNA polymerase II promoter	TNF;FGFR2;RARG;NFKB1
		GO:0048608| reproductive structure development	FGFR2;RARG
		GO:0008285| negative regulation of cell proliferation	PTGS2;RARG
		GO:0060349| bone morphogenesis	RARG;FGFR2
		GO:0006351| transcription, DNA-dependent	NFKB1;RARG
		GO:0043065| positive regulation of apoptotic process	RARG;PTGS2;TNF
		GO:0006355| regulation of transcription, DNA-dependent	NFKB1;RARG
		GO:0045944| positive regulation of transcription from RNA polymerase II promoter	TNF;FGFR2;NFKB1;RARG
		GO:0008284| positive regulation of cell proliferation	RARG;FGFR2;PTGS2
		GO:0043068| positive regulation of programmed cell death	RARG;TNF
		GO:0071300| cellular response to retinoic acid	RARG;FGFR2
		GO:0060348| bone development	RARG;FGFR2
		GO:0010628| positive regulation of gene expression	RARG;TNF
		GO:0043010| camera-type eye development	CYP1A1;RARG
		GO:0035264| multicellular organism growth	RARG;FGFR2
		GO:0043066| negative regulation of apoptotic process	PTGS2;RARG;NFKB1
726:[DB02466	DB01303]
	DB02466|4-[3-Oxo-3-(5,5,8,8-Tetramethyl-5,6,7,8-Tetrahydro-Naphthalen-2-Yl)-Propenyl]-Benzoic Acid	RARG
	DB01303|Oxtriphylline	PDE3A;PDE4A;ADORA2A;ADORA1;HDAC2;CYP1A2;SLC22A7
	common genes	
	common pathways
		GO:0006355| regulation of transcription, DNA-dependent	HDAC2;RARG;ADORA2A
		GO:0045944| positive regulation of transcription from RNA polymerase II promoter	HDAC2;RARG
		GO:0008284| positive regulation of cell proliferation	HDAC2;RARG
		GO:0043066| negative regulation of apoptotic process	RARG;HDAC2;ADORA1;PDE3A
		GO:0071300| cellular response to retinoic acid	HDAC2;RARG
		GO:0010468| regulation of gene expression	RARG;CYP1A2
		GO:0000122| negative regulation of transcription from RNA polymerase II promoter	RARG;HDAC2
		GO:0006351| transcription, DNA-dependent	HDAC2;RARG
		GO:0008285| negative regulation of cell proliferation	ADORA1;ADORA2A;RARG
727:[DB02466	DB08341]
	DB02466|4-[3-Oxo-3-(5,5,8,8-Tetramethyl-5,6,7,8-Tetrahydro-Naphthalen-2-Yl)-Propenyl]-Benzoic Acid	RARG
	DB08341|4-{[4-{[(1R,2R)-2-(dimethylamino)cyclopentyl]amino}-5-(trifluoromethyl)pyrimidin-2-yl]amino}-N-methylbenzenesulfonamide	PTK2B
	common genes	
	common pathways
		GO:0008284| positive regulation of cell proliferation	PTK2B;RARG
		GO:0071300| cellular response to retinoic acid	PTK2B;RARG
		GO:0043066| negative regulation of apoptotic process	RARG;PTK2B
		GO:0008285| negative regulation of cell proliferation	PTK2B;RARG
728:[DB02466	DB00234]
	DB02466|4-[3-Oxo-3-(5,5,8,8-Tetramethyl-5,6,7,8-Tetrahydro-Naphthalen-2-Yl)-Propenyl]-Benzoic Acid	RARG
	DB00234|Reboxetine	SLC6A2;CYP3A4;CYP2D6;ABCB1
	common genes	
	common pathways
729:[DB02466	DB00535]
	DB02466|4-[3-Oxo-3-(5,5,8,8-Tetramethyl-5,6,7,8-Tetrahydro-Naphthalen-2-Yl)-Propenyl]-Benzoic Acid	RARG
	DB00535|Cefdinir	MPO;SLC22A5;SLC15A1;SLC15A2;SLC22A6;SLC22A8
	common genes	
	common pathways
		GO:0043066| negative regulation of apoptotic process	RARG;MPO
730:[DB02466	DB11799]
	DB02466|4-[3-Oxo-3-(5,5,8,8-Tetramethyl-5,6,7,8-Tetrahydro-Naphthalen-2-Yl)-Propenyl]-Benzoic Acid	RARG
	DB11799|Bictegravir	pol;pol;CYP3A4;UGT1A1;POU2F2;SLC47A1
	common genes	
	common pathways
		GO:0006351| transcription, DNA-dependent	RARG;POU2F2
		GO:0006355| regulation of transcription, DNA-dependent	POU2F2;RARG
		GO:0045944| positive regulation of transcription from RNA polymerase II promoter	RARG;POU2F2
731:[DB02466	DB12329]
	DB02466|4-[3-Oxo-3-(5,5,8,8-Tetramethyl-5,6,7,8-Tetrahydro-Naphthalen-2-Yl)-Propenyl]-Benzoic Acid	RARG
	DB12329|Eravacycline	rpsD;CYP3A4;MAOA
	common genes	
	common pathways
732:[DB02466	DB01365]
	DB02466|4-[3-Oxo-3-(5,5,8,8-Tetramethyl-5,6,7,8-Tetrahydro-Naphthalen-2-Yl)-Propenyl]-Benzoic Acid	RARG
	DB01365|Mephentermine	ADRA1A;ADRA1B;ADRA1D;ADRA2A;ADRA2B;ADRA2C;ADRB1;ADRB2;ADRB3
	common genes	
	common pathways
		GO:0008285| negative regulation of cell proliferation	RARG;ADRA1A
		GO:0008284| positive regulation of cell proliferation	ADRA1D;ADRA2A;RARG
		GO:0045944| positive regulation of transcription from RNA polymerase II promoter	RARG;ADRB2
733:[DB02466	DB01011]
	DB02466|4-[3-Oxo-3-(5,5,8,8-Tetramethyl-5,6,7,8-Tetrahydro-Naphthalen-2-Yl)-Propenyl]-Benzoic Acid	RARG
	DB01011|Metyrapone	CYP11B1;CYP11B2;CYP2A6;CYP3A4;CYP11B1;CYP2E1;ABCC3
	common genes	
	common pathways
734:[DB02466	DB00219]
	DB02466|4-[3-Oxo-3-(5,5,8,8-Tetramethyl-5,6,7,8-Tetrahydro-Naphthalen-2-Yl)-Propenyl]-Benzoic Acid	RARG
	DB00219|Oxyphenonium	CHRM1
	common genes	
	common pathways
		GO:0008284| positive regulation of cell proliferation	RARG;CHRM1
735:[DB02466	DB13139]
	DB02466|4-[3-Oxo-3-(5,5,8,8-Tetramethyl-5,6,7,8-Tetrahydro-Naphthalen-2-Yl)-Propenyl]-Benzoic Acid	RARG
	DB13139|Levosalbutamol	ADRB2;CYP3A4;CYP2D6;SLCO1B1;SLCO1B3
	common genes	
	common pathways
		GO:0045944| positive regulation of transcription from RNA polymerase II promoter	RARG;ADRB2
736:[DB02466	DB00313]
	DB02466|4-[3-Oxo-3-(5,5,8,8-Tetramethyl-5,6,7,8-Tetrahydro-Naphthalen-2-Yl)-Propenyl]-Benzoic Acid	RARG
	DB00313|Valproic Acid	HDAC9;ABAT;ACADSB;OGDH;ALDH5A1;SCN1A;SCN10A;SCN11A;SCN2A;SCN3A;SCN4A;SCN5A;SCN7A;SCN8A;SCN9A;SCN1B;SCN2B;SCN3B;SCN4B;HDAC2;PPARA;PPARD;PPARG;CYP2A6;CYP2B6;CYP2C9;CYP3A5;PTGS1;CYP1A2;CYP2C18;CYP2C19;CYP2C8;CYP3A4;UGT1A4;UGT1A8;UGT1A10;UGT1A6;UGT1A3;UGT2B7;UGT2B15;UGT1A9;UGT1A1;ALB;SLC22A5;SLC22A6;SLC22A8;SLC16A1;SLC22A7;SLCO2B1
	common genes	
	common pathways
		GO:0010468| regulation of gene expression	RARG;PPARA;CYP1A2
		GO:0032526| response to retinoic acid	RARG;PPARG
		GO:0006367| transcription initiation from RNA polymerase II promoter	PPARD;PPARA;PPARG;RARG
		GO:0000122| negative regulation of transcription from RNA polymerase II promoter	RARG;HDAC9;HDAC2;PPARG;PPARA;PPARD
		GO:0006351| transcription, DNA-dependent	PPARD;PPARG;PPARA;RARG;HDAC9;HDAC2
		GO:0043401| steroid hormone mediated signaling pathway	RARG;PPARG;PPARA;PPARD
		GO:0008285| negative regulation of cell proliferation	PPARG;RARG
		GO:0045944| positive regulation of transcription from RNA polymerase II promoter	RARG;HDAC2;PPARA;PPARG
		GO:0008284| positive regulation of cell proliferation	RARG;HDAC2;PPARD
		GO:0006355| regulation of transcription, DNA-dependent	HDAC2;RARG;HDAC9;PPARG;PPARA;PPARD
		GO:0043065| positive regulation of apoptotic process	PPARG;RARG
		GO:0043066| negative regulation of apoptotic process	HDAC2;ALB;RARG;PPARD
		GO:0010628| positive regulation of gene expression	PPARD;RARG
		GO:0071300| cellular response to retinoic acid	PPARG;RARG;HDAC2
737:[DB02466	DB00476]
	DB02466|4-[3-Oxo-3-(5,5,8,8-Tetramethyl-5,6,7,8-Tetrahydro-Naphthalen-2-Yl)-Propenyl]-Benzoic Acid	RARG
	DB00476|Duloxetine	SLC6A4;SLC6A2;SLC6A3;CYP1A2;CYP2D6;CYP3A4
	common genes	
	common pathways
		GO:0010468| regulation of gene expression	CYP1A2;RARG
		GO:0010628| positive regulation of gene expression	RARG;SLC6A4
		GO:0071300| cellular response to retinoic acid	RARG;SLC6A4
738:[DB02466	DB11963]
	DB02466|4-[3-Oxo-3-(5,5,8,8-Tetramethyl-5,6,7,8-Tetrahydro-Naphthalen-2-Yl)-Propenyl]-Benzoic Acid	RARG
	DB11963|Dacomitinib	EGFR;CYP2D6;CYP3A4;CYP2C9;UGT1A1;ALB;ABCB1;ABCG2;SLC22A1
	common genes	
	common pathways
		GO:0043066| negative regulation of apoptotic process	RARG;ALB;EGFR
		GO:0045944| positive regulation of transcription from RNA polymerase II promoter	RARG;EGFR
		GO:0008284| positive regulation of cell proliferation	RARG;EGFR
739:[DB02466	DB00586]
	DB02466|4-[3-Oxo-3-(5,5,8,8-Tetramethyl-5,6,7,8-Tetrahydro-Naphthalen-2-Yl)-Propenyl]-Benzoic Acid	RARG
	DB00586|Diclofenac	PTGS2;PTGS1;ALOX5;SCN4A;ASIC1;KCNQ2;KCNQ3;PLA2G2A;CYP2C9;CYP2C19;CYP1A2;CYP2C8;UGT1A1;UGT2B7;PTGS1;CYP3A4;CYP1A1;CYP2B6;CYP2C18;CYP2E1;TTR;ALB;ABCC4;ABCB1;ABCC1;SLC22A6;SLC22A8;SLCO1C1;SLC22A11;SLCO1B1;ABCB11
	common genes	
	common pathways
		GO:0008285| negative regulation of cell proliferation	RARG;PTGS2
		GO:0010468| regulation of gene expression	CYP1A2;RARG
		GO:0043010| camera-type eye development	RARG;CYP1A1
		GO:0043066| negative regulation of apoptotic process	PTGS2;RARG;ALB
		GO:0043065| positive regulation of apoptotic process	RARG;PTGS2
		GO:0008284| positive regulation of cell proliferation	PTGS2;RARG
740:[DB02466	DB14512]
	DB02466|4-[3-Oxo-3-(5,5,8,8-Tetramethyl-5,6,7,8-Tetrahydro-Naphthalen-2-Yl)-Propenyl]-Benzoic Acid	RARG
	DB14512|Mometasone furoate	NR3C1;PGR;CYP2C8;CYP3A4
	common genes	
	common pathways
		GO:0045944| positive regulation of transcription from RNA polymerase II promoter	NR3C1;RARG;PGR
		GO:0006355| regulation of transcription, DNA-dependent	NR3C1;RARG;PGR
		GO:0006367| transcription initiation from RNA polymerase II promoter	NR3C1;RARG;PGR
		GO:0000122| negative regulation of transcription from RNA polymerase II promoter	NR3C1;RARG
		GO:0043401| steroid hormone mediated signaling pathway	RARG;PGR;NR3C1
		GO:0006351| transcription, DNA-dependent	NR3C1;PGR;RARG
741:[DB02466	DB00185]
	DB02466|4-[3-Oxo-3-(5,5,8,8-Tetramethyl-5,6,7,8-Tetrahydro-Naphthalen-2-Yl)-Propenyl]-Benzoic Acid	RARG
	DB00185|Cevimeline	CHRM3;CHRM1;CYP2D6;CYP3A4;FMO1
	common genes	
	common pathways
		GO:0008284| positive regulation of cell proliferation	RARG;CHRM1
742:[DB02466	DB00887]
	DB02466|4-[3-Oxo-3-(5,5,8,8-Tetramethyl-5,6,7,8-Tetrahydro-Naphthalen-2-Yl)-Propenyl]-Benzoic Acid	RARG
	DB00887|Bumetanide	SLC12A1;SLC12A2;SLC12A4;SLC12A5;CFTR;PTGS2;SLC10A1;SLC22A6;SLC22A8;SLC22A11;SLC22A7;SLCO1A2
	common genes	
	common pathways
		GO:0008285| negative regulation of cell proliferation	PTGS2;RARG
		GO:0008284| positive regulation of cell proliferation	RARG;PTGS2
		GO:0043065| positive regulation of apoptotic process	RARG;PTGS2
		GO:0035264| multicellular organism growth	SLC12A5;RARG
		GO:0043066| negative regulation of apoptotic process	RARG;PTGS2
743:[DB02466	DB09325]
	DB02466|4-[3-Oxo-3-(5,5,8,8-Tetramethyl-5,6,7,8-Tetrahydro-Naphthalen-2-Yl)-Propenyl]-Benzoic Acid	RARG
	DB09325|Sodium fluoride	GPT;MT-CO1
	common genes	
	common pathways
744:[DB02466	DB06626]
	DB02466|4-[3-Oxo-3-(5,5,8,8-Tetramethyl-5,6,7,8-Tetrahydro-Naphthalen-2-Yl)-Propenyl]-Benzoic Acid	RARG
	DB06626|Axitinib	FLT1;KDR;FLT4;CYP3A4;CYP3A5;CYP1A2;CYP2C19;UGT1A1;ABCB1;SLCO1B1
	common genes	
	common pathways
		GO:0010468| regulation of gene expression	CYP1A2;RARG
		GO:0008284| positive regulation of cell proliferation	RARG;KDR;FLT4;FLT1
		GO:0043066| negative regulation of apoptotic process	FLT4;RARG;KDR
745:[DB02466	DB00677]
	DB02466|4-[3-Oxo-3-(5,5,8,8-Tetramethyl-5,6,7,8-Tetrahydro-Naphthalen-2-Yl)-Propenyl]-Benzoic Acid	RARG
	DB00677|Isoflurophate	ACHE;BCHE;TF;BCHE;ALB
	common genes	
	common pathways
		GO:0043066| negative regulation of apoptotic process	RARG;ALB
		GO:0008285| negative regulation of cell proliferation	BCHE;RARG
		GO:0060041| retina development in camera-type eye	RARG;ACHE
746:[DB02466	DB00136]
	DB02466|4-[3-Oxo-3-(5,5,8,8-Tetramethyl-5,6,7,8-Tetrahydro-Naphthalen-2-Yl)-Propenyl]-Benzoic Acid	RARG
	DB00136|Calcitriol	VDR;HOXA10;GC;CYP24A1;CYP3A4
	common genes	
	common pathways
		GO:0010628| positive regulation of gene expression	VDR;RARG
		GO:0009952| anterior/posterior pattern specification	HOXA10;RARG
		GO:0045944| positive regulation of transcription from RNA polymerase II promoter	HOXA10;RARG;VDR
		GO:0006355| regulation of transcription, DNA-dependent	RARG;VDR;HOXA10
		GO:0043401| steroid hormone mediated signaling pathway	RARG;VDR
		GO:0008285| negative regulation of cell proliferation	VDR;RARG
		GO:0006351| transcription, DNA-dependent	HOXA10;RARG;VDR
		GO:0006367| transcription initiation from RNA polymerase II promoter	VDR;RARG
		GO:0000122| negative regulation of transcription from RNA polymerase II promoter	VDR;RARG
		GO:0010468| regulation of gene expression	RARG;HOXA10
747:[DB02466	DB00776]
	DB02466|4-[3-Oxo-3-(5,5,8,8-Tetramethyl-5,6,7,8-Tetrahydro-Naphthalen-2-Yl)-Propenyl]-Benzoic Acid	RARG
	DB00776|Oxcarbazepine	SCN5A;CYP2C19;CYP3A4;CYP3A5;UGT1A1;ALB;ABCB1
	common genes	
	common pathways
		GO:0043066| negative regulation of apoptotic process	ALB;RARG
748:[DB02466	DB14544]
	DB02466|4-[3-Oxo-3-(5,5,8,8-Tetramethyl-5,6,7,8-Tetrahydro-Naphthalen-2-Yl)-Propenyl]-Benzoic Acid	RARG
	DB14544|Hydrocortisone valerate	ANXA1;NR3C1;HSD11B2;HSD3B1;CYP3A4;CYP3A5;CYP3A7;CYP11B1;CYP11B2;CYP2C8;SHBG;SERPINA6;ABCB1;SLCO1A2;ABCG2;SLC22A8
	common genes	
	common pathways
		GO:0045944| positive regulation of transcription from RNA polymerase II promoter	RARG;NR3C1
		GO:0006355| regulation of transcription, DNA-dependent	NR3C1;RARG
		GO:0043065| positive regulation of apoptotic process	ANXA1;RARG
		GO:0043066| negative regulation of apoptotic process	RARG;ANXA1
		GO:0006367| transcription initiation from RNA polymerase II promoter	NR3C1;RARG
		GO:0000122| negative regulation of transcription from RNA polymerase II promoter	RARG;NR3C1
		GO:0006351| transcription, DNA-dependent	RARG;NR3C1
		GO:0043401| steroid hormone mediated signaling pathway	NR3C1;RARG
749:[DB02466	DB05266]
	DB02466|4-[3-Oxo-3-(5,5,8,8-Tetramethyl-5,6,7,8-Tetrahydro-Naphthalen-2-Yl)-Propenyl]-Benzoic Acid	RARG
	DB05266|Ibudilast	PDE4A;PDE4B;PDE4C;PDE4D;PDE3A
	common genes	
	common pathways
		GO:0035264| multicellular organism growth	PDE4D;RARG
		GO:0043066| negative regulation of apoptotic process	RARG;PDE3A
750:[DB02466	DB01427]
	DB02466|4-[3-Oxo-3-(5,5,8,8-Tetramethyl-5,6,7,8-Tetrahydro-Naphthalen-2-Yl)-Propenyl]-Benzoic Acid	RARG
	DB01427|Amrinone	PDE3A;PDE4B;TNF
	common genes	
	common pathways
		GO:0043065| positive regulation of apoptotic process	RARG;TNF
		GO:0045944| positive regulation of transcription from RNA polymerase II promoter	TNF;RARG
		GO:0043068| positive regulation of programmed cell death	RARG;TNF
		GO:0010628| positive regulation of gene expression	RARG;TNF
		GO:0043066| negative regulation of apoptotic process	RARG;PDE3A
		GO:0000122| negative regulation of transcription from RNA polymerase II promoter	RARG;TNF
751:[DB02466	DB00349]
	DB02466|4-[3-Oxo-3-(5,5,8,8-Tetramethyl-5,6,7,8-Tetrahydro-Naphthalen-2-Yl)-Propenyl]-Benzoic Acid	RARG
	DB00349|Clobazam	GABRA1;GABRA2;GABRA3;GABRA4;GABRA5;GABRA6;GABRB1;GABRB2;GABRB3;GABRD;GABRE;GABRG1;GABRG2;GABRG3;GABRP;GABRQ;CYP3A4;CYP2C19;CYP2B6;CYP2C18;CYP2D6;SLC6A1;SLC6A11;ABCB1
	common genes	
	common pathways
752:[DB02466	DB05229]
	DB02466|4-[3-Oxo-3-(5,5,8,8-Tetramethyl-5,6,7,8-Tetrahydro-Naphthalen-2-Yl)-Propenyl]-Benzoic Acid	RARG
	DB05229|Beraprost	PTGIR;CYP2C8
	common genes	
	common pathways
753:[DB02466	DB01394]
	DB02466|4-[3-Oxo-3-(5,5,8,8-Tetramethyl-5,6,7,8-Tetrahydro-Naphthalen-2-Yl)-Propenyl]-Benzoic Acid	RARG
	DB01394|Colchicine	TUBB1;TUBB;CYP3A4;CYP2B6;CYP2C8;CYP2E1;ABCB4;SLC22A3;ABCB1;ABCC1
	common genes	
	common pathways
754:[DB02466	DB14541]
	DB02466|4-[3-Oxo-3-(5,5,8,8-Tetramethyl-5,6,7,8-Tetrahydro-Naphthalen-2-Yl)-Propenyl]-Benzoic Acid	RARG
	DB14541|Hydrocortisone cypionate	ANXA1;NR3C1;HSD11B2;HSD3B1;CYP3A4;CYP3A5;CYP3A7;CYP11B1;CYP11B2;CYP2C8;SHBG;SERPINA6;ABCB1;SLCO1A2;ABCG2;SLC22A8
	common genes	
	common pathways
		GO:0043066| negative regulation of apoptotic process	ANXA1;RARG
		GO:0043065| positive regulation of apoptotic process	ANXA1;RARG
		GO:0006355| regulation of transcription, DNA-dependent	RARG;NR3C1
		GO:0045944| positive regulation of transcription from RNA polymerase II promoter	NR3C1;RARG
		GO:0043401| steroid hormone mediated signaling pathway	RARG;NR3C1
		GO:0006351| transcription, DNA-dependent	RARG;NR3C1
		GO:0000122| negative regulation of transcription from RNA polymerase II promoter	RARG;NR3C1
		GO:0006367| transcription initiation from RNA polymerase II promoter	NR3C1;RARG
755:[DB02466	DB01037]
	DB02466|4-[3-Oxo-3-(5,5,8,8-Tetramethyl-5,6,7,8-Tetrahydro-Naphthalen-2-Yl)-Propenyl]-Benzoic Acid	RARG
	DB01037|Selegiline	MAOB;MAOA;CYP2B6;CYP3A4;CYP2A6;CYP1A2;CYP2C19;CYP2C8;CYP2C9;CYP2D6;CYP2E1;ABCB1
	common genes	
	common pathways
		GO:0010468| regulation of gene expression	CYP1A2;RARG
756:[DB02466	DB01268]
	DB02466|4-[3-Oxo-3-(5,5,8,8-Tetramethyl-5,6,7,8-Tetrahydro-Naphthalen-2-Yl)-Propenyl]-Benzoic Acid	RARG
	DB01268|Sunitinib	PDGFRB;FLT1;KIT;KDR;FLT4;FLT3;CSF1R;PDGFRA;CYP3A5;CYP3A7;CYP3A4;ABCC4;ABCB1;ABCC2;ABCG2
	common genes	
	common pathways
		GO:0008284| positive regulation of cell proliferation	PDGFRB;FLT4;FLT3;FLT1;RARG;PDGFRA;KDR;CSF1R;KIT
		GO:0043065| positive regulation of apoptotic process	RARG;PDGFRB
		GO:0043066| negative regulation of apoptotic process	PDGFRB;FLT4;RARG;CSF1R;KDR
		GO:0010628| positive regulation of gene expression	RARG;KIT
		GO:0032526| response to retinoic acid	PDGFRB;RARG
		GO:0008285| negative regulation of cell proliferation	RARG;CSF1R
757:[DB02466	DB00363]
	DB02466|4-[3-Oxo-3-(5,5,8,8-Tetramethyl-5,6,7,8-Tetrahydro-Naphthalen-2-Yl)-Propenyl]-Benzoic Acid	RARG
	DB00363|Clozapine	DRD2;HTR2A;DRD1;DRD3;DRD4;HTR1A;HTR1B;HTR1D;HTR1E;HTR2C;HTR3A;HTR6;HTR7;HRH1;HRH4;ADRA1A;ADRA1B;ADRA2A;ADRA2B;ADRA2C;CHRM1;CHRM2;CHRM3;CHRM4;CHRM5;CALY;GSTP1;CYP1A2;CYP2D6;CYP2C9;CYP3A4;CYP2C19;CYP2A6;CYP2C8;FMO3;UGT1A4;CYP2E1;CYP1A1;CYP1B1;ABCB1
	common genes	
	common pathways
		GO:0043010| camera-type eye development	CYP1A1;RARG
		GO:0043066| negative regulation of apoptotic process	GSTP1;RARG
		GO:0010628| positive regulation of gene expression	DRD1;RARG
		GO:0008284| positive regulation of cell proliferation	CHRM1;HTR1A;DRD3;HTR2A;ADRA2A;RARG
		GO:0045944| positive regulation of transcription from RNA polymerase II promoter	DRD3;DRD2;RARG
		GO:0043065| positive regulation of apoptotic process	CYP1B1;RARG
		GO:0008285| negative regulation of cell proliferation	RARG;ADRA1A;DRD2;CYP1B1
		GO:0010468| regulation of gene expression	RARG;CYP1A2
		GO:0000122| negative regulation of transcription from RNA polymerase II promoter	RARG;DRD3
758:[DB02466	DB00928]
	DB02466|4-[3-Oxo-3-(5,5,8,8-Tetramethyl-5,6,7,8-Tetrahydro-Naphthalen-2-Yl)-Propenyl]-Benzoic Acid	RARG
	DB00928|Azacitidine	DNMT1;CDA
	common genes	
	common pathways
		GO:0010628| positive regulation of gene expression	RARG;DNMT1
		GO:0006355| regulation of transcription, DNA-dependent	DNMT1;RARG
		GO:0006351| transcription, DNA-dependent	DNMT1;RARG
		GO:0000122| negative regulation of transcription from RNA polymerase II promoter	RARG;DNMT1
		GO:0010468| regulation of gene expression	RARG;DNMT1
759:[DB02466	DB00564]
	DB02466|4-[3-Oxo-3-(5,5,8,8-Tetramethyl-5,6,7,8-Tetrahydro-Naphthalen-2-Yl)-Propenyl]-Benzoic Acid	RARG
	DB00564|Carbamazepine	SCN5A;CHRNA4;CHRNB2;NR1I2;CYP3A4;CYP2C8;CYP1A2;CYP2C9;CYP2C19;CYP2B6;CYP3A5;CYP3A7;UGT2B7;UGT1A1;ABCB1;RALBP1;ABCC2
	common genes	
	common pathways
		GO:0006355| regulation of transcription, DNA-dependent	NR1I2;RARG
		GO:0045944| positive regulation of transcription from RNA polymerase II promoter	NR1I2;RARG
		GO:0010628| positive regulation of gene expression	RARG;NR1I2
		GO:0010468| regulation of gene expression	CYP1A2;RARG
		GO:0006367| transcription initiation from RNA polymerase II promoter	NR1I2;RARG
		GO:0006351| transcription, DNA-dependent	NR1I2;RARG
		GO:0043401| steroid hormone mediated signaling pathway	NR1I2;RARG
760:[DB02466	DB13520]
	DB02466|4-[3-Oxo-3-(5,5,8,8-Tetramethyl-5,6,7,8-Tetrahydro-Naphthalen-2-Yl)-Propenyl]-Benzoic Acid	RARG
	DB13520|Metergoline	SCN2A
	common genes	
	common pathways
761:[DB02466	DB09059]
	DB02466|4-[3-Oxo-3-(5,5,8,8-Tetramethyl-5,6,7,8-Tetrahydro-Naphthalen-2-Yl)-Propenyl]-Benzoic Acid	RARG
	DB09059|Atosiban	OXTR;AVPR1A;AVPR1B;AVPR2
	common genes	
	common pathways
		GO:0010628| positive regulation of gene expression	AVPR2;RARG
		GO:0008284| positive regulation of cell proliferation	AVPR1A;RARG;AVPR2
762:[DB02466	DB01454]
	DB02466|4-[3-Oxo-3-(5,5,8,8-Tetramethyl-5,6,7,8-Tetrahydro-Naphthalen-2-Yl)-Propenyl]-Benzoic Acid	RARG
	DB01454|Midomafetamine	SLC6A4;SLC18A2;SLC6A3;HTR2A;HTR2B;HTR2C;SLC6A2;CYP2D6;SLC6A2;SLC6A3;SLC6A4
	common genes	
	common pathways
		GO:0071300| cellular response to retinoic acid	RARG;SLC6A4
		GO:0010628| positive regulation of gene expression	SLC6A4;RARG
		GO:0043066| negative regulation of apoptotic process	HTR2B;RARG
		GO:0008284| positive regulation of cell proliferation	HTR2B;RARG;HTR2A
763:[DB02466	DB00204]
	DB02466|4-[3-Oxo-3-(5,5,8,8-Tetramethyl-5,6,7,8-Tetrahydro-Naphthalen-2-Yl)-Propenyl]-Benzoic Acid	RARG
	DB00204|Dofetilide	KCNH2;KCNK2;KCNJ12;CYP3A4;SLC22A2
	common genes	
	common pathways
764:[DB02466	DB00813]
	DB02466|4-[3-Oxo-3-(5,5,8,8-Tetramethyl-5,6,7,8-Tetrahydro-Naphthalen-2-Yl)-Propenyl]-Benzoic Acid	RARG
	DB00813|Fentanyl	OPRM1;OPRD1;OPRK1;ABCB1;CYP3A4;CYP3A5;CYP3A7;ABCB1
	common genes	
	common pathways
		GO:0008285| negative regulation of cell proliferation	OPRM1;RARG
765:[DB02466	DB00914]
	DB02466|4-[3-Oxo-3-(5,5,8,8-Tetramethyl-5,6,7,8-Tetrahydro-Naphthalen-2-Yl)-Propenyl]-Benzoic Acid	RARG
	DB00914|Phenformin	PRKAA1;KCNJ8;CYP2D6;SLC22A2;SLC22A1
	common genes	
	common pathways
		GO:0043066| negative regulation of apoptotic process	RARG;PRKAA1
		GO:0010628| positive regulation of gene expression	PRKAA1;RARG
		GO:0006355| regulation of transcription, DNA-dependent	PRKAA1;RARG
		GO:0008284| positive regulation of cell proliferation	RARG;PRKAA1
		GO:0006351| transcription, DNA-dependent	RARG;PRKAA1
766:[DB02466	DB00469]
	DB02466|4-[3-Oxo-3-(5,5,8,8-Tetramethyl-5,6,7,8-Tetrahydro-Naphthalen-2-Yl)-Propenyl]-Benzoic Acid	RARG
	DB00469|Tenoxicam	PTGS2;PTGS1;CYP2C9;SLC22A8
	common genes	
	common pathways
		GO:0008285| negative regulation of cell proliferation	PTGS2;RARG
		GO:0043066| negative regulation of apoptotic process	PTGS2;RARG
		GO:0008284| positive regulation of cell proliferation	RARG;PTGS2
		GO:0043065| positive regulation of apoptotic process	PTGS2;RARG
767:[DB02466	DB00454]
	DB02466|4-[3-Oxo-3-(5,5,8,8-Tetramethyl-5,6,7,8-Tetrahydro-Naphthalen-2-Yl)-Propenyl]-Benzoic Acid	RARG
	DB00454|Meperidine	OPRK1;GRIN1;GRIN2B;GRIN2A;GRIN2C;GRIN2D;CHRM1;CHRM2;CHRM3;CHRM4;CHRM5;OPRM1;SLC6A3;SLC6A2;SLC6A4;CES1;CYP3A4;CYP2C19;CYP2B6;CYP2D6;CYP1A2;ALB;ORM1
	common genes	
	common pathways
		GO:0010468| regulation of gene expression	RARG;CYP1A2
		GO:0008285| negative regulation of cell proliferation	RARG;OPRM1
		GO:0043065| positive regulation of apoptotic process	RARG;GRIN2A;GRIN1
		GO:0008284| positive regulation of cell proliferation	CHRM1;RARG
		GO:0045944| positive regulation of transcription from RNA polymerase II promoter	GRIN1;RARG
		GO:0010628| positive regulation of gene expression	RARG;SLC6A4
		GO:0071300| cellular response to retinoic acid	RARG;SLC6A4
		GO:0043066| negative regulation of apoptotic process	ALB;RARG
768:[DB02466	DB00489]
	DB02466|4-[3-Oxo-3-(5,5,8,8-Tetramethyl-5,6,7,8-Tetrahydro-Naphthalen-2-Yl)-Propenyl]-Benzoic Acid	RARG
	DB00489|Sotalol	KCNH2;ADRB1;ADRB2;CYP2D6
	common genes	
	common pathways
		GO:0045944| positive regulation of transcription from RNA polymerase II promoter	RARG;ADRB2
769:[DB02466	DB01015]
	DB02466|4-[3-Oxo-3-(5,5,8,8-Tetramethyl-5,6,7,8-Tetrahydro-Naphthalen-2-Yl)-Propenyl]-Benzoic Acid	RARG
	DB01015|Sulfamethoxazole	GSTP1;NAT1;NAT2;CYP2C9;PTGS1;UGT1A9;CYP2C8;CYP3A4;ALB;ABCB11
	common genes	
	common pathways
		GO:0043066| negative regulation of apoptotic process	GSTP1;RARG;ALB
770:[DB02466	DB00321]
	DB02466|4-[3-Oxo-3-(5,5,8,8-Tetramethyl-5,6,7,8-Tetrahydro-Naphthalen-2-Yl)-Propenyl]-Benzoic Acid	RARG
	DB00321|Amitriptyline	SLC6A2;SLC6A4;HTR2A;HTR1A;OPRD1;OPRK1;NTRK1;NTRK2;ADRA1A;ADRA1D;ADRA2A;HRH1;CHRM1;CHRM2;CHRM3;CHRM4;CHRM5;KCNQ2;KCNA1;KCND2;KCND3;HRH2;HRH4;SIGMAR1;HTR2C;ADRA1B;HTR7;HTR1D;OPRM1;HTR1B;HTR6;KCNQ3;ADRB1;ADRB2;ADRB3;CYP2D6;CYP1A2;CYP2C19;CYP2C9;CYP3A4;CYP3A5;CYP2B6;CYP2C8;CYP2E1;UGT1A1;ALB;ORM1;ABCB1
	common genes	
	common pathways
		GO:0071300| cellular response to retinoic acid	RARG;SLC6A4
		GO:0010628| positive regulation of gene expression	NTRK2;RARG;SLC6A4
		GO:0043066| negative regulation of apoptotic process	NTRK1;RARG;ALB
		GO:0048732| gland development	RARG;HRH2
		GO:0045944| positive regulation of transcription from RNA polymerase II promoter	RARG;ADRB2
		GO:0043068| positive regulation of programmed cell death	RARG;NTRK1
		GO:0008284| positive regulation of cell proliferation	ADRA1D;HTR1A;CHRM1;HTR2A;NTRK2;ADRA2A;RARG
		GO:0008285| negative regulation of cell proliferation	NTRK1;OPRM1;RARG;ADRA1A
		GO:0060041| retina development in camera-type eye	NTRK2;RARG
		GO:0010468| regulation of gene expression	RARG;CYP1A2
771:[DB02466	DB02261]
	DB02466|4-[3-Oxo-3-(5,5,8,8-Tetramethyl-5,6,7,8-Tetrahydro-Naphthalen-2-Yl)-Propenyl]-Benzoic Acid	RARG
	DB02261|Platelet Activating Factor	GM2A;PTAFR;ABCB1
	common genes	
	common pathways
772:[DB02466	DB00248]
	DB02466|4-[3-Oxo-3-(5,5,8,8-Tetramethyl-5,6,7,8-Tetrahydro-Naphthalen-2-Yl)-Propenyl]-Benzoic Acid	RARG
	DB00248|Cabergoline	DRD2;HTR2B;DRD3;HTR2A;ADRA2B;HTR1D;DRD4;ADRA2A;HTR1A;ADRA2C;DRD5;DRD1;HTR1B;HTR2C;HTR7;ADRA1A;ADRA1B;ADRA1D;ADRB1;ADRB2;DRD1;DRD5;CYP3A4;ABCB1
	common genes	
	common pathways
		GO:0008284| positive regulation of cell proliferation	HTR2A;DRD3;HTR1A;ADRA1D;RARG;HTR2B;ADRA2A
		GO:0045944| positive regulation of transcription from RNA polymerase II promoter	RARG;DRD2;ADRB2;DRD3
		GO:0043066| negative regulation of apoptotic process	RARG;HTR2B
		GO:0010628| positive regulation of gene expression	RARG;DRD1
		GO:0000122| negative regulation of transcription from RNA polymerase II promoter	RARG;DRD3
		GO:0008285| negative regulation of cell proliferation	RARG;ADRA1A;DRD2
773:[DB02466	DB00209]
	DB02466|4-[3-Oxo-3-(5,5,8,8-Tetramethyl-5,6,7,8-Tetrahydro-Naphthalen-2-Yl)-Propenyl]-Benzoic Acid	RARG
	DB00209|Trospium	CHRM1;CYP2D6
	common genes	
	common pathways
		GO:0008284| positive regulation of cell proliferation	CHRM1;RARG
774:[DB02466	DB00359]
	DB02466|4-[3-Oxo-3-(5,5,8,8-Tetramethyl-5,6,7,8-Tetrahydro-Naphthalen-2-Yl)-Propenyl]-Benzoic Acid	RARG
	DB00359|Sulfadiazine	CYP2C9;CYP2C8;CYP2E1;CYP3A4
	common genes	
	common pathways
775:[DB02466	DB00761]
	DB02466|4-[3-Oxo-3-(5,5,8,8-Tetramethyl-5,6,7,8-Tetrahydro-Naphthalen-2-Yl)-Propenyl]-Benzoic Acid	RARG
	DB00761|Potassium Chloride	SLC12A2;SLC12A1;SLC12A5;SLC12A6;SLC12A7;SLC12A4;SLC12A2;SLC12A1;SLC12A5;SLC12A6;SLC12A7;SLC12A4
	common genes	
	common pathways
		GO:0035264| multicellular organism growth	SLC12A5;RARG
776:[DB02466	DB01028]
	DB02466|4-[3-Oxo-3-(5,5,8,8-Tetramethyl-5,6,7,8-Tetrahydro-Naphthalen-2-Yl)-Propenyl]-Benzoic Acid	RARG
	DB01028|Methoxyflurane	GABRA1;GRIA1;GLRA1;ATP2C1;KCNA1;MT-ND1;GABRA1;GABRA2;GABRA3;GABRA4;GABRA5;GABRA6;GABRB1;GABRB2;GABRB3;GABRD;GABRE;GABRG1;GABRG2;GABRG3;GABRP;GABRQ;CYP2E1;CYP1A2;CYP2A6;CYP2B6;CYP2C9;CYP2D6;CYP3A4
	common genes	
	common pathways
		GO:0010468| regulation of gene expression	CYP1A2;RARG
777:[DB02466	DB05104]
	DB02466|4-[3-Oxo-3-(5,5,8,8-Tetramethyl-5,6,7,8-Tetrahydro-Naphthalen-2-Yl)-Propenyl]-Benzoic Acid	RARG
	DB05104|Asimadoline	OPRK1
	common genes	
	common pathways
778:[DB02466	DB09071]
	DB02466|4-[3-Oxo-3-(5,5,8,8-Tetramethyl-5,6,7,8-Tetrahydro-Naphthalen-2-Yl)-Propenyl]-Benzoic Acid	RARG
	DB09071|Tasimelteon	MTNR1A;MTNR1B;CYP3A4;CYP1A2
	common genes	
	common pathways
		GO:0010468| regulation of gene expression	CYP1A2;RARG
779:[DB02466	DB00900]
	DB02466|4-[3-Oxo-3-(5,5,8,8-Tetramethyl-5,6,7,8-Tetrahydro-Naphthalen-2-Yl)-Propenyl]-Benzoic Acid	RARG
	DB00900|Didanosine	pol;PNP;ALB;SLC22A6;SLC29A1;SLC29A2
	common genes	
	common pathways
		GO:0043066| negative regulation of apoptotic process	RARG;ALB
780:[DB02466	DB00977]
	DB02466|4-[3-Oxo-3-(5,5,8,8-Tetramethyl-5,6,7,8-Tetrahydro-Naphthalen-2-Yl)-Propenyl]-Benzoic Acid	RARG
	DB00977|Ethinylestradiol	ESR1;NR1I2;SHBG;CYP3A4;CYP2C8;UGT1A1;ABCB11;SLC10A1;ABCC2;ABCB1
	common genes	
	common pathways
		GO:0010628| positive regulation of gene expression	NR1I2;RARG
		GO:0006355| regulation of transcription, DNA-dependent	RARG;NR1I2;ESR1
		GO:0045944| positive regulation of transcription from RNA polymerase II promoter	ESR1;NR1I2;RARG
		GO:0006351| transcription, DNA-dependent	ESR1;NR1I2;RARG
		GO:0043401| steroid hormone mediated signaling pathway	RARG;NR1I2;ESR1
		GO:0000122| negative regulation of transcription from RNA polymerase II promoter	RARG;ESR1
		GO:0006367| transcription initiation from RNA polymerase II promoter	RARG;NR1I2;ESR1
781:[DB02466	DB00246]
	DB02466|4-[3-Oxo-3-(5,5,8,8-Tetramethyl-5,6,7,8-Tetrahydro-Naphthalen-2-Yl)-Propenyl]-Benzoic Acid	RARG
	DB00246|Ziprasidone	DRD2;HTR2A;DRD1;DRD5;DRD3;DRD4;HTR1A;HTR1B;HTR1D;HTR1E;HTR2C;HTR3A;HTR6;HTR7;HRH1;ADRA1A;ADRA1B;ADRA2A;ADRA2B;ADRA2C;CHRM1;CHRM2;CHRM3;CHRM4;CHRM5;CYP3A4;CYP3A5;CYP3A7;CYP1A2;CYP2D6
	common genes	
	common pathways
		GO:0045944| positive regulation of transcription from RNA polymerase II promoter	DRD2;RARG;DRD3
		GO:0008284| positive regulation of cell proliferation	CHRM1;HTR1A;DRD3;HTR2A;ADRA2A;RARG
		GO:0010628| positive regulation of gene expression	RARG;DRD1
		GO:0010468| regulation of gene expression	RARG;CYP1A2
		GO:0000122| negative regulation of transcription from RNA polymerase II promoter	DRD3;RARG
		GO:0008285| negative regulation of cell proliferation	RARG;DRD2;ADRA1A
782:[DB02466	DB00907]
	DB02466|4-[3-Oxo-3-(5,5,8,8-Tetramethyl-5,6,7,8-Tetrahydro-Naphthalen-2-Yl)-Propenyl]-Benzoic Acid	RARG
	DB00907|Cocaine	SLC6A3;SLC6A2;SLC6A4;SCN5A;SCN11A;SCN10A;CHRM1;CHRM2;SIGMAR1;CES1;CYP3A4;CYP3A5;CYP3A7;CYP2D6;CYP2C8;BCHE;SLC22A2
	common genes	
	common pathways
		GO:0008284| positive regulation of cell proliferation	CHRM1;RARG
		GO:0010628| positive regulation of gene expression	RARG;SLC6A4
		GO:0071300| cellular response to retinoic acid	RARG;SLC6A4
		GO:0008285| negative regulation of cell proliferation	BCHE;RARG
783:[DB02466	DB00605]
	DB02466|4-[3-Oxo-3-(5,5,8,8-Tetramethyl-5,6,7,8-Tetrahydro-Naphthalen-2-Yl)-Propenyl]-Benzoic Acid	RARG
	DB00605|Sulindac	PTGS2;PTGS1;AKR1B1;MAPK3;PPARD;PTGDR2;AKR1B10;CYP1A1;ALB;SLC22A6
	common genes	
	common pathways
		GO:0006351| transcription, DNA-dependent	PPARD;MAPK3;RARG
		GO:0043401| steroid hormone mediated signaling pathway	PPARD;RARG
		GO:0008285| negative regulation of cell proliferation	PTGS2;RARG
		GO:0006367| transcription initiation from RNA polymerase II promoter	RARG;PPARD
		GO:0000122| negative regulation of transcription from RNA polymerase II promoter	RARG;PPARD
		GO:0043066| negative regulation of apoptotic process	AKR1B1;PPARD;PTGS2;RARG;ALB
		GO:0043010| camera-type eye development	RARG;CYP1A1
		GO:0010628| positive regulation of gene expression	MAPK3;PPARD;RARG
		GO:0045944| positive regulation of transcription from RNA polymerase II promoter	RARG;MAPK3
		GO:0008284| positive regulation of cell proliferation	RARG;PPARD;PTGS2
		GO:0006355| regulation of transcription, DNA-dependent	RARG;PPARD
		GO:0060324| face development	MAPK3;RARG
		GO:0043065| positive regulation of apoptotic process	RARG;PTGS2
784:[DB02466	DB05838]
	DB02466|4-[3-Oxo-3-(5,5,8,8-Tetramethyl-5,6,7,8-Tetrahydro-Naphthalen-2-Yl)-Propenyl]-Benzoic Acid	RARG
	DB05838|OPC-51803	AVPR2
	common genes	
	common pathways
		GO:0010628| positive regulation of gene expression	AVPR2;RARG
		GO:0008284| positive regulation of cell proliferation	AVPR2;RARG
785:[DB02466	DB01355]
	DB02466|4-[3-Oxo-3-(5,5,8,8-Tetramethyl-5,6,7,8-Tetrahydro-Naphthalen-2-Yl)-Propenyl]-Benzoic Acid	RARG
	DB01355|Hexobarbital	GABRA1;GABRA2;GABRA3;GABRA4;GABRA5;GABRA6;CHRNA4;CHRNA7;GRIA2;GRIK2;CYP2C19;CYP2C9;PTGS1;CYP2E1;CYP3A4
	common genes	
	common pathways
		GO:0008284| positive regulation of cell proliferation	RARG;CHRNA7
786:[DB02466	DB00651]
	DB02466|4-[3-Oxo-3-(5,5,8,8-Tetramethyl-5,6,7,8-Tetrahydro-Naphthalen-2-Yl)-Propenyl]-Benzoic Acid	RARG
	DB00651|Dyphylline	PDE4B;PDE4A;PDE4C;PDE4D;ADORA1;ADORA2A;PDE7A;PDE7B
	common genes	
	common pathways
		GO:0008285| negative regulation of cell proliferation	RARG;ADORA2A;ADORA1
		GO:0006355| regulation of transcription, DNA-dependent	RARG;ADORA2A
		GO:0043066| negative regulation of apoptotic process	ADORA1;RARG
		GO:0035264| multicellular organism growth	PDE4D;RARG
787:[DB02466	DB06230]
	DB02466|4-[3-Oxo-3-(5,5,8,8-Tetramethyl-5,6,7,8-Tetrahydro-Naphthalen-2-Yl)-Propenyl]-Benzoic Acid	RARG
	DB06230|Nalmefene	OPRM1;OPRK1;OPRD1;UGT2B7;UGT1A3;UGT1A8
	common genes	
	common pathways
		GO:0008285| negative regulation of cell proliferation	RARG;OPRM1
788:[DB02466	DB00457]
	DB02466|4-[3-Oxo-3-(5,5,8,8-Tetramethyl-5,6,7,8-Tetrahydro-Naphthalen-2-Yl)-Propenyl]-Benzoic Acid	RARG
	DB00457|Prazosin	ADRA1A;ADRA1B;ADRA1D;KCNH2;KCNH6;KCNH7;ADRA2A;ADRA2B;CYP1A1;ORM1;SLC22A2;SLC22A1;SLC22A3;ABCB1;ABCG2
	common genes	
	common pathways
		GO:0008285| negative regulation of cell proliferation	ADRA1A;RARG
		GO:0043010| camera-type eye development	CYP1A1;RARG
		GO:0008284| positive regulation of cell proliferation	ADRA1D;ADRA2A;RARG
789:[DB02466	DB09048]
	DB02466|4-[3-Oxo-3-(5,5,8,8-Tetramethyl-5,6,7,8-Tetrahydro-Naphthalen-2-Yl)-Propenyl]-Benzoic Acid	RARG
	DB09048|Netupitant	TACR1;CYP3A43;CYP2C9;CYP2D6;CYP3A4
	common genes	
	common pathways
790:[DB02466	DB09216]
	DB02466|4-[3-Oxo-3-(5,5,8,8-Tetramethyl-5,6,7,8-Tetrahydro-Naphthalen-2-Yl)-Propenyl]-Benzoic Acid	RARG
	DB09216|Tolfenamic Acid	PTGS1;PTGS2;CYP3A4
	common genes	
	common pathways
		GO:0008285| negative regulation of cell proliferation	RARG;PTGS2
		GO:0043065| positive regulation of apoptotic process	PTGS2;RARG
		GO:0008284| positive regulation of cell proliferation	RARG;PTGS2
		GO:0043066| negative regulation of apoptotic process	RARG;PTGS2
791:[DB02466	DB00820]
	DB02466|4-[3-Oxo-3-(5,5,8,8-Tetramethyl-5,6,7,8-Tetrahydro-Naphthalen-2-Yl)-Propenyl]-Benzoic Acid	RARG
	DB00820|Tadalafil	PDE5A;PDE11A;CYP3A4;CYP3A5
	common genes	
	common pathways
792:[DB02466	DB08889]
	DB02466|4-[3-Oxo-3-(5,5,8,8-Tetramethyl-5,6,7,8-Tetrahydro-Naphthalen-2-Yl)-Propenyl]-Benzoic Acid	RARG
	DB08889|Carfilzomib	PSMB5;PSMB8;PSMB1;PSMB9;PSMB2;PSMB10;ABCB1
	common genes	
	common pathways
793:[DB02466	DB06728]
	DB02466|4-[3-Oxo-3-(5,5,8,8-Tetramethyl-5,6,7,8-Tetrahydro-Naphthalen-2-Yl)-Propenyl]-Benzoic Acid	RARG
	DB06728|Aniline	KLK1;ALB;CYP2E1
	common genes	
	common pathways
		GO:0043066| negative regulation of apoptotic process	RARG;ALB
794:[DB02466	DB00687]
	DB02466|4-[3-Oxo-3-(5,5,8,8-Tetramethyl-5,6,7,8-Tetrahydro-Naphthalen-2-Yl)-Propenyl]-Benzoic Acid	RARG
	DB00687|Fludrocortisone	NR3C2;NR3C1;AR;CYP3A4
	common genes	
	common pathways
		GO:0000122| negative regulation of transcription from RNA polymerase II promoter	NR3C1;AR;RARG
		GO:0006367| transcription initiation from RNA polymerase II promoter	RARG;AR;NR3C2;NR3C1
		GO:0048608| reproductive structure development	AR;RARG
		GO:0010468| regulation of gene expression	RARG;AR
		GO:0008285| negative regulation of cell proliferation	RARG;AR
		GO:0043401| steroid hormone mediated signaling pathway	RARG;NR3C2;AR;NR3C1
		GO:0006351| transcription, DNA-dependent	NR3C2;AR;RARG;NR3C1
		GO:0060740| prostate gland epithelium morphogenesis	AR;RARG
		GO:0006355| regulation of transcription, DNA-dependent	AR;NR3C2;RARG;NR3C1
		GO:0008284| positive regulation of cell proliferation	RARG;AR
		GO:0045944| positive regulation of transcription from RNA polymerase II promoter	RARG;AR;NR3C1
		GO:0010628| positive regulation of gene expression	RARG;AR
		GO:0035264| multicellular organism growth	RARG;AR
795:[DB02466	DB01544]
	DB02466|4-[3-Oxo-3-(5,5,8,8-Tetramethyl-5,6,7,8-Tetrahydro-Naphthalen-2-Yl)-Propenyl]-Benzoic Acid	RARG
	DB01544|Flunitrazepam	TSPO;GABRA2;GABRA4;GABRA5;GABRA6;GABRA3;GABRA1;GABRB3;GABRG2;CYP2C19;UGT2B7;CYP2A6;CYP2B6;CYP2C9;CYP3A4;CYP2E1;UGT1A1;UGT1A3
	common genes	
	common pathways
		GO:0043065| positive regulation of apoptotic process	TSPO;RARG
796:[DB02466	DB04743]
	DB02466|4-[3-Oxo-3-(5,5,8,8-Tetramethyl-5,6,7,8-Tetrahydro-Naphthalen-2-Yl)-Propenyl]-Benzoic Acid	RARG
	DB04743|Nimesulide	PTGS2;PLA2G2E;LTF;CYP3A4
	common genes	
	common pathways
		GO:0008285| negative regulation of cell proliferation	PTGS2;RARG
		GO:0006351| transcription, DNA-dependent	LTF;RARG
		GO:0060349| bone morphogenesis	RARG;LTF
		GO:0043065| positive regulation of apoptotic process	PTGS2;RARG
		GO:0008284| positive regulation of cell proliferation	RARG;PTGS2
		GO:0006355| regulation of transcription, DNA-dependent	RARG;LTF
		GO:0043066| negative regulation of apoptotic process	PTGS2;LTF;RARG
797:[DB02466	DB09477]
	DB02466|4-[3-Oxo-3-(5,5,8,8-Tetramethyl-5,6,7,8-Tetrahydro-Naphthalen-2-Yl)-Propenyl]-Benzoic Acid	RARG
	DB09477|Enalaprilat	ACE;BDKRB1
	common genes	
	common pathways
798:[DB02466	DB00571]
	DB02466|4-[3-Oxo-3-(5,5,8,8-Tetramethyl-5,6,7,8-Tetrahydro-Naphthalen-2-Yl)-Propenyl]-Benzoic Acid	RARG
	DB00571|Propranolol	ADRB1;ADRB2;ADRB3;HTR1A;HTR1B;CYP3A5;CYP2D6;CYP3A7;CYP1A2;CYP2C19;CYP3A4;CYP1A1;MAOA;ORM1;SLC22A2;ABCB1
	common genes	
	common pathways
		GO:0045944| positive regulation of transcription from RNA polymerase II promoter	RARG;ADRB2
		GO:0008284| positive regulation of cell proliferation	RARG;HTR1A
		GO:0043010| camera-type eye development	RARG;CYP1A1
		GO:0010468| regulation of gene expression	RARG;CYP1A2
799:[DB02466	DB00806]
	DB02466|4-[3-Oxo-3-(5,5,8,8-Tetramethyl-5,6,7,8-Tetrahydro-Naphthalen-2-Yl)-Propenyl]-Benzoic Acid	RARG
	DB00806|Pentoxifylline	PDE4B;ADORA1;PDE5A;PDE4A;ADORA2A;NT5E;CYP1A2
	common genes	
	common pathways
		GO:0006355| regulation of transcription, DNA-dependent	RARG;ADORA2A
		GO:0043066| negative regulation of apoptotic process	RARG;ADORA1
		GO:0010468| regulation of gene expression	CYP1A2;RARG
		GO:0008285| negative regulation of cell proliferation	ADORA2A;ADORA1;RARG
800:[DB02466	DB14146]
	DB02466|4-[3-Oxo-3-(5,5,8,8-Tetramethyl-5,6,7,8-Tetrahydro-Naphthalen-2-Yl)-Propenyl]-Benzoic Acid	RARG
	DB14146|Loxicodegol	OPRM1;OPRD1;OPRK1;ABCB1
	common genes	
	common pathways
		GO:0008285| negative regulation of cell proliferation	RARG;OPRM1
801:[DB02466	DB00808]
	DB02466|4-[3-Oxo-3-(5,5,8,8-Tetramethyl-5,6,7,8-Tetrahydro-Naphthalen-2-Yl)-Propenyl]-Benzoic Acid	RARG
	DB00808|Indapamide	SLC12A3;CYP3A4
	common genes	
	common pathways
802:[DB02466	DB00159]
	DB02466|4-[3-Oxo-3-(5,5,8,8-Tetramethyl-5,6,7,8-Tetrahydro-Naphthalen-2-Yl)-Propenyl]-Benzoic Acid	RARG
	DB00159|Icosapent	PTGS2;PTGS1;PPARG;PPARD;FADS1;ACSL4;ACSL3;FFAR1;SLC8A1;TRPV1;PPARA;FABP7;ALB
	common genes	
	common pathways
		GO:0008284| positive regulation of cell proliferation	PTGS2;PPARD;RARG
		GO:0045944| positive regulation of transcription from RNA polymerase II promoter	PPARA;PPARG;RARG
		GO:0006355| regulation of transcription, DNA-dependent	FADS1;PPARG;PPARA;PPARD;RARG
		GO:0043065| positive regulation of apoptotic process	PPARG;PTGS2;RARG;TRPV1
		GO:0043066| negative regulation of apoptotic process	ALB;RARG;PTGS2;PPARD
		GO:0010628| positive regulation of gene expression	PPARD;RARG
		GO:0071300| cellular response to retinoic acid	PPARG;RARG
		GO:0032526| response to retinoic acid	RARG;PPARG
		GO:0010468| regulation of gene expression	PPARA;RARG
		GO:0006367| transcription initiation from RNA polymerase II promoter	RARG;PPARA;PPARG;PPARD
		GO:0000122| negative regulation of transcription from RNA polymerase II promoter	TRPV1;RARG;PPARD;PPARA;PPARG
		GO:0006351| transcription, DNA-dependent	PPARD;PPARA;PPARG;RARG
		GO:0043401| steroid hormone mediated signaling pathway	PPARD;PPARA;PPARG;RARG
		GO:0008285| negative regulation of cell proliferation	RARG;FABP7;PTGS2;PPARG
803:[DB02466	DB00951]
[truncated: 22,886,870 more chars]
