# Supplementary material for: A machine learning framework for predicting drug–drug interactions
Source: Sci Rep. 2021 Sep 2;11:17619. doi: 10.1038/s41598-021-97193-8 (PMC8413337; doi:10.1038/s41598-021-97193-8)
Supplement: Supplementary file 4 — Supplementary Information 3. [file 41598_2021_97193_MOESM4_ESM.txt]

File S3 contains the genes that are predicted to be targeted by novel drugs for DrugBank.

1:[DB02466	DB07543]
	DB02466|4-[3-Oxo-3-(5,5,8,8-Tetramethyl-5,6,7,8-Tetrahydro-Naphthalen-2-Yl)-Propenyl]-Benzoic Acid	RARG
	DB07543|(2S)-1-(9H-Carbazol-4-yloxy)-3-(isopropylamino)propan-2-ol	ADRB2
	common genes	
	common pathways
2:[DB02466	DB11730]
	DB02466|4-[3-Oxo-3-(5,5,8,8-Tetramethyl-5,6,7,8-Tetrahydro-Naphthalen-2-Yl)-Propenyl]-Benzoic Acid	RARG
	DB11730|Ribociclib	CDK4;CDK6;CYP3A4
	common genes	
	common pathways
3:[DB02466	DB00413]
	DB02466|4-[3-Oxo-3-(5,5,8,8-Tetramethyl-5,6,7,8-Tetrahydro-Naphthalen-2-Yl)-Propenyl]-Benzoic Acid	RARG
	DB00413|Pramipexole	DRD3;DRD2;DRD4;ADRA2B;HTR1A;HTR1D;ADRA2A;HTR1B;HTR2A;HTR2B;HTR2C;ADRA2C;DRD1;DRD5;SLC22A2;SLC22A1
	common genes	
	common pathways
4:[DB02466	DB01224]
	DB02466|4-[3-Oxo-3-(5,5,8,8-Tetramethyl-5,6,7,8-Tetrahydro-Naphthalen-2-Yl)-Propenyl]-Benzoic Acid	RARG
	DB01224|Quetiapine	HTR2A;DRD2;HTR1A;HTR1B;HTR1D;HTR1E;HTR2C;HTR3A;HTR6;HTR7;DRD1;DRD5;DRD3;DRD4;HRH1;ADRA1A;ADRA1B;ADRA1D;ADRA2A;ADRA2B;ADRA2C;CHRM1;CHRM2;CHRM3;CHRM4;CHRM5;CYP3A5;CYP3A7;CYP3A4;CYP2C19;CYP2D6;ABCB1
	common genes	
	common pathways
5:[DB02466	DB06605]
	DB02466|4-[3-Oxo-3-(5,5,8,8-Tetramethyl-5,6,7,8-Tetrahydro-Naphthalen-2-Yl)-Propenyl]-Benzoic Acid	RARG
	DB06605|Apixaban	F10;CYP3A4;CYP1A2;CYP2C8;CYP2C9;CYP2C19;CYP2J2;CYP3A5;ABCB1;ABCG2
	common genes	
	common pathways
6:[DB02466	DB01179]
	DB02466|4-[3-Oxo-3-(5,5,8,8-Tetramethyl-5,6,7,8-Tetrahydro-Naphthalen-2-Yl)-Propenyl]-Benzoic Acid	RARG
	DB01179|Podofilox	TOP2A;TUBA4A;TUBB
	common genes	
	common pathways
7:[DB02466	DB05127]
	DB02466|4-[3-Oxo-3-(5,5,8,8-Tetramethyl-5,6,7,8-Tetrahydro-Naphthalen-2-Yl)-Propenyl]-Benzoic Acid	RARG
	DB05127|ANA971	TLR7
	common genes	
	common pathways
8:[DB02466	DB01148]
	DB02466|4-[3-Oxo-3-(5,5,8,8-Tetramethyl-5,6,7,8-Tetrahydro-Naphthalen-2-Yl)-Propenyl]-Benzoic Acid	RARG
	DB01148|Flavoxate	CHRM2;CHRM1
	common genes	
	common pathways
9:[DB02466	DB01594]
	DB02466|4-[3-Oxo-3-(5,5,8,8-Tetramethyl-5,6,7,8-Tetrahydro-Naphthalen-2-Yl)-Propenyl]-Benzoic Acid	RARG
	DB01594|Cinolazepam	GABRA1;GABRA2;GABRA3;GABRA5;GABRG1;GABRG2;GABRG3;GABRB1;GABRB2;GABRB3;GABRD;GABRE;GABRP;GABRR1;GABRR2;GABRR3
	common genes	
	common pathways
10:[DB02466	DB00196]
	DB02466|4-[3-Oxo-3-(5,5,8,8-Tetramethyl-5,6,7,8-Tetrahydro-Naphthalen-2-Yl)-Propenyl]-Benzoic Acid	RARG
	DB00196|Fluconazole	CYP3A4;CYP2C9;CYP2C19;CYP3A5;CYP3A7;CYP11B1;ABCB1
	common genes	
	common pathways
11:[DB02466	DB02789]
	DB02466|4-[3-Oxo-3-(5,5,8,8-Tetramethyl-5,6,7,8-Tetrahydro-Naphthalen-2-Yl)-Propenyl]-Benzoic Acid	RARG
	DB02789|Pregnenolone	SULT2B1;NR1I2;CYP3A4;SLC10A6
	common genes	
	common pathways
12:[DB02466	DB08911]
	DB02466|4-[3-Oxo-3-(5,5,8,8-Tetramethyl-5,6,7,8-Tetrahydro-Naphthalen-2-Yl)-Propenyl]-Benzoic Acid	RARG
	DB08911|Trametinib	MAP2K1;MAP2K2;CYP2C8;CYP3A4
	common genes	
	common pathways
13:[DB02466	DB01415]
	DB02466|4-[3-Oxo-3-(5,5,8,8-Tetramethyl-5,6,7,8-Tetrahydro-Naphthalen-2-Yl)-Propenyl]-Benzoic Acid	RARG
	DB01415|Ceftibuten	mrcA;SLC15A1;SLC15A2;SLC22A6;SLC22A8
	common genes	
	common pathways
14:[DB02466	DB00940]
	DB02466|4-[3-Oxo-3-(5,5,8,8-Tetramethyl-5,6,7,8-Tetrahydro-Naphthalen-2-Yl)-Propenyl]-Benzoic Acid	RARG
	DB00940|Methantheline	CHRM1;HRH2
	common genes	
	common pathways
15:[DB02466	DB00816]
	DB02466|4-[3-Oxo-3-(5,5,8,8-Tetramethyl-5,6,7,8-Tetrahydro-Naphthalen-2-Yl)-Propenyl]-Benzoic Acid	RARG
	DB00816|Orciprenaline	ADRB2
	common genes	
	common pathways
16:[DB02466	DB00543]
	DB02466|4-[3-Oxo-3-(5,5,8,8-Tetramethyl-5,6,7,8-Tetrahydro-Naphthalen-2-Yl)-Propenyl]-Benzoic Acid	RARG
	DB00543|Amoxapine	SLC6A2;SLC6A4;DRD2;DRD1;ADRA2A;ADRA1A;CHRM1;GABRA1;HTR2A;HTR2C;HTR6;HTR7;DRD3;DRD4;HRH1;ADRA1A;ADRA1B;ADRA1D;CHRM1;CHRM2;CHRM3;CHRM4;CHRM5;HTR2B;HTR3A;HTR1A;HTR1B;ADRA2A;ADRA2B;ADRA2C;HRH4;GABRA1;GABRA2;GABRA3;GABRA4;GABRA5;GABRA6;GABRB1;GABRB2;GABRB3;GABRD;GABRE;GABRG1;GABRG2;GABRG3;GABRP;GABRQ;SLC6A3;CYP2D6;ORM1
	common genes	
	common pathways
17:[DB02466	DB00936]
	DB02466|4-[3-Oxo-3-(5,5,8,8-Tetramethyl-5,6,7,8-Tetrahydro-Naphthalen-2-Yl)-Propenyl]-Benzoic Acid	RARG
	DB00936|Salicylic acid	PTGS1;PTGS2;AKR1C1;CYP2C9;ALB;SLC22A6;SLC22A10;SLC22A8;SLC22A11;SLCO2B1;SLC16A1;SLC22A7
	common genes	
	common pathways
18:[DB02466	DB01165]
	DB02466|4-[3-Oxo-3-(5,5,8,8-Tetramethyl-5,6,7,8-Tetrahydro-Naphthalen-2-Yl)-Propenyl]-Benzoic Acid	RARG
	DB01165|Ofloxacin	parC;gyrA;TOP2A;CYP1A2;SLC22A5;ABCC1;SLC22A6;ABCC2;SLC22A4;ABCB11
	common genes	
	common pathways
19:[DB02466	DB01618]
	DB02466|4-[3-Oxo-3-(5,5,8,8-Tetramethyl-5,6,7,8-Tetrahydro-Naphthalen-2-Yl)-Propenyl]-Benzoic Acid	RARG
	DB01618|Molindone	DRD2;HTR1A;HTR2A;CHRM1
	common genes	
	common pathways
20:[DB02466	DB01023]
	DB02466|4-[3-Oxo-3-(5,5,8,8-Tetramethyl-5,6,7,8-Tetrahydro-Naphthalen-2-Yl)-Propenyl]-Benzoic Acid	RARG
	DB01023|Felodipine	CACNA1C;CACNA2D1;CACNB2;CACNA1D;CACNA1S;CACNA1H;CACNA2D2;CALM1;PDE1B;PDE1A;NR3C2;TNNC2;TNNC1;CYP3A4;CYP3A5;CYP3A7;CYP2C8;CYP2C9;CYP2D6;ABCB1;ABCB11
	common genes	
	common pathways
21:[DB02466	DB01029]
	DB02466|4-[3-Oxo-3-(5,5,8,8-Tetramethyl-5,6,7,8-Tetrahydro-Naphthalen-2-Yl)-Propenyl]-Benzoic Acid	RARG
	DB01029|Irbesartan	AGTR1;JUN;CYP2C8;CYP2C9;UGT1A3;PTGS1;CYP3A4
	common genes	
	common pathways
		R-HSA-5617472|Activation of anterior HOX genes in hindbrain development during early embryogenesis	JUN;RARG
22:[DB02466	DB00866]
	DB02466|4-[3-Oxo-3-(5,5,8,8-Tetramethyl-5,6,7,8-Tetrahydro-Naphthalen-2-Yl)-Propenyl]-Benzoic Acid	RARG
	DB00866|Alprenolol	ADRB1;ADRB2;HTR1A;ADRB3;CYP2D6
	common genes	
	common pathways
23:[DB02466	DB06233]
	DB02466|4-[3-Oxo-3-(5,5,8,8-Tetramethyl-5,6,7,8-Tetrahydro-Naphthalen-2-Yl)-Propenyl]-Benzoic Acid	RARG
	DB06233|Ridaforolimus	MTOR;CYP3A4
	common genes	
	common pathways
24:[DB02466	DB00843]
	DB02466|4-[3-Oxo-3-(5,5,8,8-Tetramethyl-5,6,7,8-Tetrahydro-Naphthalen-2-Yl)-Propenyl]-Benzoic Acid	RARG
	DB00843|Donepezil	ACHE;HTR2A;CYP2D6;CYP3A4;CYP2C9
	common genes	
	common pathways
25:[DB02466	DB00987]
	DB02466|4-[3-Oxo-3-(5,5,8,8-Tetramethyl-5,6,7,8-Tetrahydro-Naphthalen-2-Yl)-Propenyl]-Benzoic Acid	RARG
	DB00987|Cytarabine	POLB;CDA;CYP3A4;DCK;NT5E;DCTD;SLC22A1;ABCC10;SLC29A1
	common genes	
	common pathways
26:[DB02466	DB14011]
	DB02466|4-[3-Oxo-3-(5,5,8,8-Tetramethyl-5,6,7,8-Tetrahydro-Naphthalen-2-Yl)-Propenyl]-Benzoic Acid	RARG
	DB14011|Nabiximols	CNR1;CNR2;GPR12;GLRA1;GLRA1;GLRB;GLRA3;GPR18;GPR55;HTR1A;HTR2A;CHRNA7;OPRD1;OPRM1;PPARG;TRPV1;CACNA1G;CACNA1H;CACNA1I;TRPA1;TRPM8;TRPV2;TRPV3;TRPV4;VDAC1;CYP2C9;CYP2C19;CYP2D6;CYP3A4;CYP3A5;ACAT1;AANAT;CAT;PTGS1;PTGS2;CYP3A7;CYP1A1;CYP1A2;CYP1B1;DAGLA;FAAH;GSR;GPX1;HMGCR;IDO1;ALOX5;ALOX15;NAAA;CRYZ;NAPEPLD;PLA2G1B;CYP17A1;SOD1;SMPD1;ABCC1;ABCG2;SLC29A1
	common genes	
	common pathways
		R-HSA-383280|Nuclear Receptor transcription pathway	PPARG;RARG
27:[DB02466	DB08877]
	DB02466|4-[3-Oxo-3-(5,5,8,8-Tetramethyl-5,6,7,8-Tetrahydro-Naphthalen-2-Yl)-Propenyl]-Benzoic Acid	RARG
	DB08877|Ruxolitinib	JAK1;JAK2;CYP3A4
	common genes	
	common pathways
28:[DB02466	DB11641]
	DB02466|4-[3-Oxo-3-(5,5,8,8-Tetramethyl-5,6,7,8-Tetrahydro-Naphthalen-2-Yl)-Propenyl]-Benzoic Acid	RARG
	DB11641|Vinflunine	TUBB;CYP3A4;ALB;ORM1;ORM2;ABCB5;ABCB1
	common genes	
	common pathways
29:[DB02466	DB00292]
	DB02466|4-[3-Oxo-3-(5,5,8,8-Tetramethyl-5,6,7,8-Tetrahydro-Naphthalen-2-Yl)-Propenyl]-Benzoic Acid	RARG
	DB00292|Etomidate	GABRA1;ADRA2B;GABRA1;GABRA2;GABRA3;GABRA4;GABRA5;GABRA6;GABRB1;GABRB2;GABRB3;GABRD;GABRE;GABRG1;GABRG2;GABRG3;GABRP;GABRQ;CYP11B1;CYP11B2;CYP19A1;SLC2A1
	common genes	
	common pathways
30:[DB02466	DB01218]
	DB02466|4-[3-Oxo-3-(5,5,8,8-Tetramethyl-5,6,7,8-Tetrahydro-Naphthalen-2-Yl)-Propenyl]-Benzoic Acid	RARG
	DB01218|Halofantrine	KCNH2;CYP2D6;CYP3A4;CYP3A5;CYP2C8
	common genes	
	common pathways
31:[DB02466	DB01099]
	DB02466|4-[3-Oxo-3-(5,5,8,8-Tetramethyl-5,6,7,8-Tetrahydro-Naphthalen-2-Yl)-Propenyl]-Benzoic Acid	RARG
	DB01099|Flucytosine	DNMT1
	common genes	
	common pathways
32:[DB02466	DB01204]
	DB02466|4-[3-Oxo-3-(5,5,8,8-Tetramethyl-5,6,7,8-Tetrahydro-Naphthalen-2-Yl)-Propenyl]-Benzoic Acid	RARG
	DB01204|Mitoxantrone	TOP2A;CYP2E1;CYP1B1;CYP3A4;ABCB1;ABCC1;ABCG2
	common genes	
	common pathways
33:[DB02466	DB06267]
	DB02466|4-[3-Oxo-3-(5,5,8,8-Tetramethyl-5,6,7,8-Tetrahydro-Naphthalen-2-Yl)-Propenyl]-Benzoic Acid	RARG
	DB06267|Udenafil	PDE5A;CYP3A4;CYP3A5
	common genes	
	common pathways
34:[DB02466	DB01198]
	DB02466|4-[3-Oxo-3-(5,5,8,8-Tetramethyl-5,6,7,8-Tetrahydro-Naphthalen-2-Yl)-Propenyl]-Benzoic Acid	RARG
	DB01198|Zopiclone	GABRA1;GABRA2;GABRA3;GABRA5;TSPO;CYP3A4;CYP2C8;CYP2C9;PTGS1;CYP2E1
	common genes	
	common pathways
35:[DB02466	DB00854]
	DB02466|4-[3-Oxo-3-(5,5,8,8-Tetramethyl-5,6,7,8-Tetrahydro-Naphthalen-2-Yl)-Propenyl]-Benzoic Acid	RARG
	DB00854|Levorphanol	OPRM1;OPRD1;OPRK1
	common genes	
	common pathways
36:[DB02466	DB14050]
	DB02466|4-[3-Oxo-3-(5,5,8,8-Tetramethyl-5,6,7,8-Tetrahydro-Naphthalen-2-Yl)-Propenyl]-Benzoic Acid	RARG
	DB14050|Cannabidivarin	TRPV1;TRPV2;TRPA1;DAGLA
	common genes	
	common pathways
37:[DB02466	DB00622]
	DB02466|4-[3-Oxo-3-(5,5,8,8-Tetramethyl-5,6,7,8-Tetrahydro-Naphthalen-2-Yl)-Propenyl]-Benzoic Acid	RARG
	DB00622|Nicardipine	CACNA1C;CACNB2;CACNA2D1;CACNA1D;PDE1A;PDE1B;ADRA1A;ADRA1B;ADRA1D;CHRM1;CHRM2;CHRM3;CHRM4;CHRM5;CALM1;CYP3A4;CYP2D6;CYP2C19;CYP2C8;CYP2B6;CYP2E1;CYP3A5;ABCB1;SLCO1B1;ABCB11
	common genes	
	common pathways
38:[DB02466	DB01232]
	DB02466|4-[3-Oxo-3-(5,5,8,8-Tetramethyl-5,6,7,8-Tetrahydro-Naphthalen-2-Yl)-Propenyl]-Benzoic Acid	RARG
	DB01232|Saquinavir	pol;CYP3A7;CYP3A5;CYP3A4;CYP11A1;CYP2C8;CYP2D6;ORM1;ALB;ABCB1;SLC22A1;SLCO1A2;ABCG2;SLCO1B1;ABCC1;ABCC2;SLCO2B1;ABCB11
	common genes	
	common pathways
39:[DB02466	DB00370]
	DB02466|4-[3-Oxo-3-(5,5,8,8-Tetramethyl-5,6,7,8-Tetrahydro-Naphthalen-2-Yl)-Propenyl]-Benzoic Acid	RARG
	DB00370|Mirtazapine	HTR2A;HTR3A;ADRA2A;HTR2C;OPRK1;HRH1;ADRA2C;HTR7;ADRA1A;ADRA1B;ADRA1D;DRD2;DRD3;SLC6A2;SLC6A4;SLC6A3;HTR2B;DRD1;DRD5;HRH3;ADRA1A;ADRB1;ADRB2;CYP3A4;CYP2D6;CYP1A2;CYP2C9;CYP2C8
	common genes	
	common pathways
40:[DB02466	DB01118]
	DB02466|4-[3-Oxo-3-(5,5,8,8-Tetramethyl-5,6,7,8-Tetrahydro-Naphthalen-2-Yl)-Propenyl]-Benzoic Acid	RARG
	DB01118|Amiodarone	KCNH2;ADRB1;CACNA1H;CACNA2D2;THRA;THRB;PPARG;CYP3A4;CYP2C8;CYP2D6;CYP2C9;CYP1A2;CYP2C19;CYP1A1;CYP3A5;CYP3A7;CYP2A6;ABCB1;ABCB11;SLC22A2
	common genes	
	common pathways
		R-HSA-383280|Nuclear Receptor transcription pathway	RARG;THRA;THRB;PPARG
41:[DB02466	DB00392]
	DB02466|4-[3-Oxo-3-(5,5,8,8-Tetramethyl-5,6,7,8-Tetrahydro-Naphthalen-2-Yl)-Propenyl]-Benzoic Acid	RARG
	DB00392|Profenamine	CHRM1;GRIN3A;CHRM2;BCHE
	common genes	
	common pathways
42:[DB02466	DB00768]
	DB02466|4-[3-Oxo-3-(5,5,8,8-Tetramethyl-5,6,7,8-Tetrahydro-Naphthalen-2-Yl)-Propenyl]-Benzoic Acid	RARG
	DB00768|Olopatadine	HRH1;S100A1;S100A12;S100B;S100A13;S100A2;CYP3A4
	common genes	
	common pathways
43:[DB02466	DB00483]
	DB02466|4-[3-Oxo-3-(5,5,8,8-Tetramethyl-5,6,7,8-Tetrahydro-Naphthalen-2-Yl)-Propenyl]-Benzoic Acid	RARG
	DB00483|Gallamine Triethiodide	CHRM2;ACHE;CHRNA2;CHRM1;CHRM5
	common genes	
	common pathways
44:[DB02466	DB00300]
	DB02466|4-[3-Oxo-3-(5,5,8,8-Tetramethyl-5,6,7,8-Tetrahydro-Naphthalen-2-Yl)-Propenyl]-Benzoic Acid	RARG
	DB00300|Tenofovir disoproxil	pol;AK2;AK4;NME1;NME2;SLC22A6;SLC22A8;ABCC10;ABCC4;ABCC2;ABCB1
	common genes	
	common pathways
45:[DB02466	DB00960]
	DB02466|4-[3-Oxo-3-(5,5,8,8-Tetramethyl-5,6,7,8-Tetrahydro-Naphthalen-2-Yl)-Propenyl]-Benzoic Acid	RARG
	DB00960|Pindolol	ADRB1;ADRB2;HTR1A;HTR1B;ADRB3;CYP2D6
	common genes	
	common pathways
46:[DB02466	DB14568]
	DB02466|4-[3-Oxo-3-(5,5,8,8-Tetramethyl-5,6,7,8-Tetrahydro-Naphthalen-2-Yl)-Propenyl]-Benzoic Acid	RARG
	DB14568|Ivosidenib	IDH1;CYP3A4;CYP2B6;CYP2C9;CYP2C8;SLC22A8;ABCB1
	common genes	
	common pathways
47:[DB02466	DB09273]
	DB02466|4-[3-Oxo-3-(5,5,8,8-Tetramethyl-5,6,7,8-Tetrahydro-Naphthalen-2-Yl)-Propenyl]-Benzoic Acid	RARG
	DB09273|Doxofylline	PDE2A;ADORA2A;ADRB2;CYP1A2
	common genes	
	common pathways
48:[DB02466	DB00290]
	DB02466|4-[3-Oxo-3-(5,5,8,8-Tetramethyl-5,6,7,8-Tetrahydro-Naphthalen-2-Yl)-Propenyl]-Benzoic Acid	RARG
	DB00290|Bleomycin	LIG1;LIG3;BLMH
	common genes	
	common pathways
49:[DB02466	DB14597]
	DB02466|4-[3-Oxo-3-(5,5,8,8-Tetramethyl-5,6,7,8-Tetrahydro-Naphthalen-2-Yl)-Propenyl]-Benzoic Acid	RARG
	DB14597|Lanadelumab	KLKB1
	common genes	
	common pathways
50:[DB02466	DB00945]
	DB02466|4-[3-Oxo-3-(5,5,8,8-Tetramethyl-5,6,7,8-Tetrahydro-Naphthalen-2-Yl)-Propenyl]-Benzoic Acid	RARG
	DB00945|Acetylsalicylic acid	PTGS1;PTGS2;AKR1C1;PRKAA1;PRKAA2;PRKAB1;PRKAB2;PRKAG1;PRKAG2;PRKAG3;EDNRA;IKBKB;TP53;HSPA5;RPS6KA3;NFKBIA;NFKB2;NFKB1;CYP2C19;CYP2C8;CYP2C9;ALB;SLC22A6;ABCB1;SLC22A7
	common genes	
	common pathways
51:[DB02466	DB00296]
	DB02466|4-[3-Oxo-3-(5,5,8,8-Tetramethyl-5,6,7,8-Tetrahydro-Naphthalen-2-Yl)-Propenyl]-Benzoic Acid	RARG
	DB00296|Ropivacaine	SCN10A;CYP1A2;CYP2B6;CYP3A4
	common genes	
	common pathways
52:[DB02466	DB01087]
	DB02466|4-[3-Oxo-3-(5,5,8,8-Tetramethyl-5,6,7,8-Tetrahydro-Naphthalen-2-Yl)-Propenyl]-Benzoic Acid	RARG
	DB01087|Primaquine	KRT7;NQO2;CYP3A4;CYP1A2;CYP2D6;CYP1A1;CYP1B1;ABCB1
	common genes	
	common pathways
53:[DB02466	DB11753]
	DB02466|4-[3-Oxo-3-(5,5,8,8-Tetramethyl-5,6,7,8-Tetrahydro-Naphthalen-2-Yl)-Propenyl]-Benzoic Acid	RARG
	DB11753|Rifamycin	rpoB;rpoA;rpoC;CYP3A4;CYP2C19;CYP2B6;CYP2C8;CYP2C9;CYP2D6;CYP1A2;ALB;SLCO1A2;SLCO1B1;SLCO1B3;SLCO2A1;SLCO2B1;SLC47A1;ABCB1
	common genes	
	common pathways
54:[DB02466	DB01124]
	DB02466|4-[3-Oxo-3-(5,5,8,8-Tetramethyl-5,6,7,8-Tetrahydro-Naphthalen-2-Yl)-Propenyl]-Benzoic Acid	RARG
	DB01124|Tolbutamide	ABCC8;KCNJ1;CYP2C9;CYP2C8;CYP2C19;CYP2C18;ALB;SLC15A1;SLCO1A2;SLC22A6;SLC15A2;SLCO2B1
	common genes	
	common pathways
55:[DB02466	DB00997]
	DB02466|4-[3-Oxo-3-(5,5,8,8-Tetramethyl-5,6,7,8-Tetrahydro-Naphthalen-2-Yl)-Propenyl]-Benzoic Acid	RARG
	DB00997|Doxorubicin	TOP2A;NOLC1;CYP3A4;CYP2D6;CYP2B6;CYP1B1;CBR1;CBR3;AKR1A1;AKR1C3;NQO1;XDH;NOS1;NOS2;NOS3;NDUFS2;NDUFS3;NDUFS7;POR;ALB;ABCB1;ABCC1;ABCC3;ABCC6;ABCG2;SLC22A16;ABCC10;ABCB8;ABCB11;RALBP1;ABCC2
	common genes	
	common pathways
56:[DB02466	DB00266]
	DB02466|4-[3-Oxo-3-(5,5,8,8-Tetramethyl-5,6,7,8-Tetrahydro-Naphthalen-2-Yl)-Propenyl]-Benzoic Acid	RARG
	DB00266|Dicoumarol	VKORC1;NQO1;CRYZ;CYP2C9;ALB
	common genes	
	common pathways
57:[DB02466	DB11587]
	DB02466|4-[3-Oxo-3-(5,5,8,8-Tetramethyl-5,6,7,8-Tetrahydro-Naphthalen-2-Yl)-Propenyl]-Benzoic Acid	RARG
	DB11587|Etafedrine	ADRB2
	common genes	
	common pathways
58:[DB02466	DB14583]
	DB02466|4-[3-Oxo-3-(5,5,8,8-Tetramethyl-5,6,7,8-Tetrahydro-Naphthalen-2-Yl)-Propenyl]-Benzoic Acid	RARG
	DB14583|Segesterone acetate	PGR;AR;NR3C1;CYP3A4
	common genes	
	common pathways
		R-HSA-383280|Nuclear Receptor transcription pathway	PGR;RARG;AR
59:[DB02466	DB08867]
	DB02466|4-[3-Oxo-3-(5,5,8,8-Tetramethyl-5,6,7,8-Tetrahydro-Naphthalen-2-Yl)-Propenyl]-Benzoic Acid	RARG
	DB08867|Ulipristal	PGR;NR3C1;AR;CYP3A4;CYP1A2;ALB;ORM1
	common genes	
	common pathways
		R-HSA-383280|Nuclear Receptor transcription pathway	AR;PGR;RARG
60:[DB02466	DB01251]
	DB02466|4-[3-Oxo-3-(5,5,8,8-Tetramethyl-5,6,7,8-Tetrahydro-Naphthalen-2-Yl)-Propenyl]-Benzoic Acid	RARG
	DB01251|Gliquidone	ABCC8;KCNJ8;CYP2C9
	common genes	
	common pathways
61:[DB02466	DB09235]
	DB02466|4-[3-Oxo-3-(5,5,8,8-Tetramethyl-5,6,7,8-Tetrahydro-Naphthalen-2-Yl)-Propenyl]-Benzoic Acid	RARG
	DB09235|Efonidipine	CACNA1I;CACNA1C;CYP3A4
	common genes	
	common pathways
62:[DB02466	DB04725]
	DB02466|4-[3-Oxo-3-(5,5,8,8-Tetramethyl-5,6,7,8-Tetrahydro-Naphthalen-2-Yl)-Propenyl]-Benzoic Acid	RARG
	DB04725|Licofelone	PLA2G2E;PTGS2;ALOX5;CYP2C9;CYP2C8;CYP2J2;UGT1A3
	common genes	
	common pathways
63:[DB02466	DB00153]
	DB02466|4-[3-Oxo-3-(5,5,8,8-Tetramethyl-5,6,7,8-Tetrahydro-Naphthalen-2-Yl)-Propenyl]-Benzoic Acid	RARG
	DB00153|Ergocalciferol	VDR;CYP24A1;CYP27B1;CYP27A1;CYP3A4;CYP2R1
	common genes	
	common pathways
		R-HSA-383280|Nuclear Receptor transcription pathway	VDR;RARG
64:[DB02466	DB00358]
	DB02466|4-[3-Oxo-3-(5,5,8,8-Tetramethyl-5,6,7,8-Tetrahydro-Naphthalen-2-Yl)-Propenyl]-Benzoic Acid	RARG
	DB00358|Mefloquine	HBA1;ADORA2A;CYP3A4;BCHE;CYP19A1;CYP2D6;ACHE;ABCB1
	common genes	
	common pathways
65:[DB02466	DB09256]
	DB02466|4-[3-Oxo-3-(5,5,8,8-Tetramethyl-5,6,7,8-Tetrahydro-Naphthalen-2-Yl)-Propenyl]-Benzoic Acid	RARG
	DB09256|Tegafur	TYMS;CYP1A2;CYP2C8;CYP2A6;CYP2E1;CYP3A5
	common genes	
	common pathways
66:[DB02466	DB09229]
	DB02466|4-[3-Oxo-3-(5,5,8,8-Tetramethyl-5,6,7,8-Tetrahydro-Naphthalen-2-Yl)-Propenyl]-Benzoic Acid	RARG
	DB09229|Aranidipine	CACNA1C;CACNA1D;CACNA1F;CACNA1S;ADRA1A;ADRA1B;ADRA1D;ADRA2A;ADRA2B;ADRA2C;CYP3A4;ALB;ORM1
	common genes	
	common pathways
67:[DB02466	DB09078]
	DB02466|4-[3-Oxo-3-(5,5,8,8-Tetramethyl-5,6,7,8-Tetrahydro-Naphthalen-2-Yl)-Propenyl]-Benzoic Acid	RARG
	DB09078|Lenvatinib	FLT1;KDR;FLT4;FGFR1;FGFR2;FGFR3;FGFR4;KIT;CYP3A4;AOX1;CYP2C8;CYP2C9;CYP1A2;CYP2B6;CYP2C19;CYP2D6;ABCB1;ABCG2;SLC22A6;SLC22A8;SLC22A2;SLCO1B1;ABCB11
	common genes	
	common pathways
68:[DB02466	DB00417]
	DB02466|4-[3-Oxo-3-(5,5,8,8-Tetramethyl-5,6,7,8-Tetrahydro-Naphthalen-2-Yl)-Propenyl]-Benzoic Acid	RARG
	DB00417|Phenoxymethylpenicillin	SLC15A1
	common genes	
	common pathways
69:[DB02466	DB11691]
	DB02466|4-[3-Oxo-3-(5,5,8,8-Tetramethyl-5,6,7,8-Tetrahydro-Naphthalen-2-Yl)-Propenyl]-Benzoic Acid	RARG
	DB11691|Naldemedine	OPRM1;OPRD1;OPRK1;CYP3A4;CYP3A43;CYP3A5;CYP3A7;UGT1A3;ABCB5
	common genes	
	common pathways
70:[DB02466	DB00738]
	DB02466|4-[3-Oxo-3-(5,5,8,8-Tetramethyl-5,6,7,8-Tetrahydro-Naphthalen-2-Yl)-Propenyl]-Benzoic Acid	RARG
	DB00738|Pentamidine	TRDMT1;CYP2C19;CYP1A1;CYP2D6;CYP3A5;CYP4A11;CYP2C8
	common genes	
	common pathways
71:[DB02466	DB00882]
	DB02466|4-[3-Oxo-3-(5,5,8,8-Tetramethyl-5,6,7,8-Tetrahydro-Naphthalen-2-Yl)-Propenyl]-Benzoic Acid	RARG
	DB00882|Clomifene	ESR1;SHBG;CYP11A1;CYP19A1;CYP1A1;CYP1A2;CYP2E1;ABCB1
	common genes	
	common pathways
		R-HSA-383280|Nuclear Receptor transcription pathway	RARG;ESR1
72:[DB02466	DB01248]
	DB02466|4-[3-Oxo-3-(5,5,8,8-Tetramethyl-5,6,7,8-Tetrahydro-Naphthalen-2-Yl)-Propenyl]-Benzoic Acid	RARG
	DB01248|Docetaxel	TUBB1;BCL2;MAP2;MAP4;MAPT;NR1I2;CYP3A4;CYP3A5;CYP3A7;CYP1B1;ABCB1;ABCC10;SLCO1B3;SLC22A7;ABCG2;ABCC2;ABCC1
	common genes	
	common pathways
73:[DB02466	DB00497]
	DB02466|4-[3-Oxo-3-(5,5,8,8-Tetramethyl-5,6,7,8-Tetrahydro-Naphthalen-2-Yl)-Propenyl]-Benzoic Acid	RARG
	DB00497|Oxycodone	OPRM1;OPRK1;OPRD1;ORM1;ORM2;CYP2D6;CYP3A4;CYP3A5
	common genes	
	common pathways
74:[DB02466	DB08931]
	DB02466|4-[3-Oxo-3-(5,5,8,8-Tetramethyl-5,6,7,8-Tetrahydro-Naphthalen-2-Yl)-Propenyl]-Benzoic Acid	RARG
	DB08931|Riociguat	GUCY1A2;CYP1A1;CYP3A4;CYP2C8;CYP2J2;ALB;ORM1;ABCG2
	common genes	
	common pathways
75:[DB02466	DB00332]
	DB02466|4-[3-Oxo-3-(5,5,8,8-Tetramethyl-5,6,7,8-Tetrahydro-Naphthalen-2-Yl)-Propenyl]-Benzoic Acid	RARG
	DB00332|Ipratropium	CHRM1;CHRM2;CHRM3;CYP2D6;CYP3A4;SLC22A5;SLC22A4
	common genes	
	common pathways
76:[DB02466	DB06780]
	DB02466|4-[3-Oxo-3-(5,5,8,8-Tetramethyl-5,6,7,8-Tetrahydro-Naphthalen-2-Yl)-Propenyl]-Benzoic Acid	RARG
	DB06780|Desoxycorticosterone acetate	NR3C2;CYP3A4
	common genes	
	common pathways
77:[DB02466	DB02750]
	DB02466|4-[3-Oxo-3-(5,5,8,8-Tetramethyl-5,6,7,8-Tetrahydro-Naphthalen-2-Yl)-Propenyl]-Benzoic Acid	RARG
	DB02750|S-(Methylmercury)-L-Cysteine	SLC7A5;SLC7A8
	common genes	
	common pathways
78:[DB02466	DB06216]
	DB02466|4-[3-Oxo-3-(5,5,8,8-Tetramethyl-5,6,7,8-Tetrahydro-Naphthalen-2-Yl)-Propenyl]-Benzoic Acid	RARG
	DB06216|Asenapine	DRD2;HTR2A;HTR1A;HTR1B;HTR2B;HTR2C;HTR5A;HTR6;HTR7;ADRA2A;ADRA2B;ADRA2C;ADRA1A;DRD1;DRD3;DRD4;HRH1;HRH2;ADRB1;ADRB2;CYP1A2;CYP2D6;UGT1A4;CYP3A4
	common genes	
	common pathways
79:[DB02466	DB00228]
	DB02466|4-[3-Oxo-3-(5,5,8,8-Tetramethyl-5,6,7,8-Tetrahydro-Naphthalen-2-Yl)-Propenyl]-Benzoic Acid	RARG
	DB00228|Enflurane	GABRA1;GABRA2;GABRA3;GABRA4;GABRA5;GABRA6;GABRB1;GABRB2;GABRB3;GABRD;GABRE;GABRG1;GABRG2;GABRG3;GABRP;GABRQ;GLRA1;GLRB;KCNN4;KCNA1;ATP2C1;GRIA1;CYP2E1;ALB
	common genes	
	common pathways
80:[DB02466	DB00663]
	DB02466|4-[3-Oxo-3-(5,5,8,8-Tetramethyl-5,6,7,8-Tetrahydro-Naphthalen-2-Yl)-Propenyl]-Benzoic Acid	RARG
	DB00663|Flumethasone	NR3C1;CYP3A4;SERPINA6
	common genes	
	common pathways
81:[DB02466	DB01282]
	DB02466|4-[3-Oxo-3-(5,5,8,8-Tetramethyl-5,6,7,8-Tetrahydro-Naphthalen-2-Yl)-Propenyl]-Benzoic Acid	RARG
	DB01282|Carbetocin	OXTR
	common genes	
	common pathways
82:[DB02466	DB00477]
	DB02466|4-[3-Oxo-3-(5,5,8,8-Tetramethyl-5,6,7,8-Tetrahydro-Naphthalen-2-Yl)-Propenyl]-Benzoic Acid	RARG
	DB00477|Chlorpromazine	DRD2;DRD1;HTR1A;HTR2A;ADRA1A;ADRA1B;HRH1;KCNH2;DRD1;DRD5;DRD3;DRD4;DRD5;HTR2C;HTR2A;HTR2B;HTR2C;ADRA1A;ADRA1B;ADRA1D;ADRA2A;ADRA2B;ADRA2C;CHRM1;CHRM3;SMPD1;CALM1;ORM1;ORM2;HTR6;HTR7;HRH4;CYP2D6;CYP1A2;CYP2E1;CYP3A4;BCHE;ALB;ABCB1;ABCB11
	common genes	
	common pathways
83:[DB02466	DB00226]
	DB02466|4-[3-Oxo-3-(5,5,8,8-Tetramethyl-5,6,7,8-Tetrahydro-Naphthalen-2-Yl)-Propenyl]-Benzoic Acid	RARG
	DB00226|Guanadrel	SLC6A2
	common genes	
	common pathways
84:[DB02466	DB01373]
	DB02466|4-[3-Oxo-3-(5,5,8,8-Tetramethyl-5,6,7,8-Tetrahydro-Naphthalen-2-Yl)-Propenyl]-Benzoic Acid	RARG
	DB01373|Calcium	CACNA1C;ATP2C1;TNNC2;TNNC1;SPTBN1;S100B;CAST;COMP;CALM1;AOC1;S100A13;ALPP;S100A8;S100A9;S100A2;CP;BMP4;MGP;PCDH19;PDCD6
	common genes	
	common pathways
85:[DB02466	DB09209]
	DB02466|4-[3-Oxo-3-(5,5,8,8-Tetramethyl-5,6,7,8-Tetrahydro-Naphthalen-2-Yl)-Propenyl]-Benzoic Acid	RARG
	DB09209|Pholcodine	OPRM1;OPRK1;OPRD1
	common genes	
	common pathways
86:[DB02466	DB13179]
	DB02466|4-[3-Oxo-3-(5,5,8,8-Tetramethyl-5,6,7,8-Tetrahydro-Naphthalen-2-Yl)-Propenyl]-Benzoic Acid	RARG
	DB13179|Troleandomycin	rpmF;rplD;NR1I2;CYP3A5;CYP2C9;CYP3A43;CYP2C18;CYP2C8;CYP3A4;CYP3A7;ABCB1
	common genes	
	common pathways
87:[DB02466	DB01435]
	DB02466|4-[3-Oxo-3-(5,5,8,8-Tetramethyl-5,6,7,8-Tetrahydro-Naphthalen-2-Yl)-Propenyl]-Benzoic Acid	RARG
	DB01435|Antipyrine	PTGS2;PTGS1;CYP2C8;CYP2C9;CYP1A2;CYP2C19;CYP3A4;CYP2A6;CYP2B6;CYP2C18;CYP2D6;CYP2E1;SLC22A6
	common genes	
	common pathways
88:[DB02466	DB00898]
	DB02466|4-[3-Oxo-3-(5,5,8,8-Tetramethyl-5,6,7,8-Tetrahydro-Naphthalen-2-Yl)-Propenyl]-Benzoic Acid	RARG
	DB00898|Ethanol	GABRA1;GRIN3A;GLRA1;GLRA2;CACNB1;HTR3A;GABRA2;CHRNA10;CACNA1C;GABRA5;GABRA4;GABRA3;GRIA1;CACNG1;CHRNA2;GABRA6;GRIA2;GRIA4;GRIA3;CHRNA4;CHRNB2;KCNJ3;KCNJ6;VCAM1;SLC29A1;KCNJ5;CHRNA7;CHRNA9;GABRB1;GABRB3;GABRB2;CACNA1S;CACNA1D;CHRNB4;CHRNA3;CHRNA5;CHRNA6;CHRNB3;GABRG1;GABRG3;GABRE;GABRP;GABRQ;GABRD;SLC29A2;HTR3E;HTR3B;HTR3D;HTR3C;CACNG2;KCNJ9;L1CAM;CYP1A1;CYP1A2;CYP2B6;CYP2C9;CYP2C19;CYP2E1;CYP3A4;CYP4A11;ADH1A;ADH1B;ADH1C;ADH5;ADH4;ADH7;ADH6;AKR1A1
	common genes	
	common pathways
89:[DB02466	DB00197]
	DB02466|4-[3-Oxo-3-(5,5,8,8-Tetramethyl-5,6,7,8-Tetrahydro-Naphthalen-2-Yl)-Propenyl]-Benzoic Acid	RARG
	DB00197|Troglitazone	PPARG;ACSL4;SERPINE1;SLC29A1;ESRRG;ESRRA;PPARD;PPARA;GSTP1;CYP3A4;CYP2C8;UGT1A1;CYP2C19;CYP19A1;CYP1A1;CYP2B6;CYP2C9;CYP3A5;CYP3A7;UGT1A3;UGT1A4;UGT1A6;UGT1A7;UGT1A8;UGT1A9;UGT1A10;UGT2B7;UGT2B15;ABCB11;SLCO1B1
	common genes	
	common pathways
		R-HSA-5362517|Signaling by Retinoic Acid	RARG;PPARD
		R-HSA-383280|Nuclear Receptor transcription pathway	ESRRG;PPARD;RARG;PPARA;ESRRA;PPARG
90:[DB02466	DB01186]
	DB02466|4-[3-Oxo-3-(5,5,8,8-Tetramethyl-5,6,7,8-Tetrahydro-Naphthalen-2-Yl)-Propenyl]-Benzoic Acid	RARG
	DB01186|Pergolide	DRD2;DRD3;DRD4;HTR1A;HTR2B;HTR2A;HTR1D;ADRA2B;ADRA2A;ADRA2C;DRD5;DRD1;HTR1B;HTR2C;ADRA1A;ADRA1B;ADRA1D;CYP3A4;CYP2D6
	common genes	
	common pathways
91:[DB02466	DB11569]
	DB02466|4-[3-Oxo-3-(5,5,8,8-Tetramethyl-5,6,7,8-Tetrahydro-Naphthalen-2-Yl)-Propenyl]-Benzoic Acid	RARG
	DB11569|Ixekizumab	IL17A
	common genes	
	common pathways
92:[DB02466	DB01032]
	DB02466|4-[3-Oxo-3-(5,5,8,8-Tetramethyl-5,6,7,8-Tetrahydro-Naphthalen-2-Yl)-Propenyl]-Benzoic Acid	RARG
	DB01032|Probenecid	SLC22A6;SLC22A11;SLC22A8;PANX1;TAS2R16;CYP2C19;CYP2C8;CYP3A4;UGT1A1;ALB;SLC22A2;SLC22A1;ABCC3;ABCC4;ABCC5;SLC16A7;SLC22A5;ABCC6;ABCC1;SLCO1A2;SLC16A1;SLC10A1;SLC22A6;SLC22A10;SLC22A8;ABCC2;ABCC11;SLC22A11;SLCO1C1;SLC22A7;SLC22A12;SLC2A9
	common genes	
	common pathways
93:[DB02466	DB00628]
	DB02466|4-[3-Oxo-3-(5,5,8,8-Tetramethyl-5,6,7,8-Tetrahydro-Naphthalen-2-Yl)-Propenyl]-Benzoic Acid	RARG
	DB00628|Clorazepate	GABRA1;GABRA2;GABRA3;GABRA4;GABRA5;GABRA6;GABRB1;GABRB2;GABRB3;GABRD;GABRE;GABRG1;GABRG2;GABRG3;GABRP;GABRQ;TSPO;CYP3A4
	common genes	
	common pathways
94:[DB02466	DB09089]
	DB02466|4-[3-Oxo-3-(5,5,8,8-Tetramethyl-5,6,7,8-Tetrahydro-Naphthalen-2-Yl)-Propenyl]-Benzoic Acid	RARG
	DB09089|Trimebutine	OPRM1;CACNA1C;CACNA1D;CACNA1F;CACNA1S;CACNB1;CACNB2;CACNB3;CACNB4;KCNMA1;KCNMB1;KCNMB2;KCNMB3;KCNMB4;KCNN4;KCNN1;KCNN2;KCNN3;CACNA1G;CACNA1H;CACNA1I;CHRM1;CHRM2;CHRM3;CHRM4;CYP3A4
	common genes	
	common pathways
95:[DB02466	DB09570]
	DB02466|4-[3-Oxo-3-(5,5,8,8-Tetramethyl-5,6,7,8-Tetrahydro-Naphthalen-2-Yl)-Propenyl]-Benzoic Acid	RARG
	DB09570|Ixazomib	CYP3A4;CYP1A2;CYP2B6;CYP2C8;CYP2D6;CYP2C19;CYP2C9
	common genes	
	common pathways
96:[DB02466	DB08815]
	DB02466|4-[3-Oxo-3-(5,5,8,8-Tetramethyl-5,6,7,8-Tetrahydro-Naphthalen-2-Yl)-Propenyl]-Benzoic Acid	RARG
	DB08815|Lurasidone	DRD2;HTR2A;HTR7;HTR1A;ADRA2C;ADRA2A;CYP3A4
	common genes	
	common pathways
97:[DB02466	DB00400]
	DB02466|4-[3-Oxo-3-(5,5,8,8-Tetramethyl-5,6,7,8-Tetrahydro-Naphthalen-2-Yl)-Propenyl]-Benzoic Acid	RARG
	DB00400|Griseofulvin	KRT12;CYP1A2;CYP3A4;CYP2D6
	common genes	
	common pathways
98:[DB02466	DB00468]
	DB02466|4-[3-Oxo-3-(5,5,8,8-Tetramethyl-5,6,7,8-Tetrahydro-Naphthalen-2-Yl)-Propenyl]-Benzoic Acid	RARG
	DB00468|Quinine	GP9;KCNN4;CYP3A5;CYP1A2;CYP2C8;CYP2C9;CYP2C19;CYP2E1;CYP3A7;CYP1A1;CYP3A4;CYP2D6;SLC22A2;SLC22A1;SLC22A5;ABCB1;SLCO1A2;SLC22A4;SLCO1B1
	common genes	
	common pathways
99:[DB02466	DB00208]
	DB02466|4-[3-Oxo-3-(5,5,8,8-Tetramethyl-5,6,7,8-Tetrahydro-Naphthalen-2-Yl)-Propenyl]-Benzoic Acid	RARG
	DB00208|Ticlopidine	P2RY12;CYP2C19;CYP2D6;CYP3A4;MPO;CYP2C9;CYP2C8;CYP1A2;CYP1A1;CYP2B6;CYP2E1
	common genes	
	common pathways
100:[DB02466	DB01021]
	DB02466|4-[3-Oxo-3-(5,5,8,8-Tetramethyl-5,6,7,8-Tetrahydro-Naphthalen-2-Yl)-Propenyl]-Benzoic Acid	RARG
	DB01021|Trichlormethiazide	SLC12A3;ATP1A1;CA1;CA2;CA4;TPMT
	common genes	
	common pathways
101:[DB02466	DB00824]
	DB02466|4-[3-Oxo-3-(5,5,8,8-Tetramethyl-5,6,7,8-Tetrahydro-Naphthalen-2-Yl)-Propenyl]-Benzoic Acid	RARG
	DB00824|Enprofylline	PDE4A;PDE4B;ADORA2B;ADORA1;ADORA2A;ADORA3
	common genes	
	common pathways
102:[DB02466	DB08906]
	DB02466|4-[3-Oxo-3-(5,5,8,8-Tetramethyl-5,6,7,8-Tetrahydro-Naphthalen-2-Yl)-Propenyl]-Benzoic Acid	RARG
	DB08906|Fluticasone furoate	NR3C1;CYP3A4;CYP2C8;ABCB1;SLCO1B1
	common genes	
	common pathways
103:[DB02466	DB02546]
	DB02466|4-[3-Oxo-3-(5,5,8,8-Tetramethyl-5,6,7,8-Tetrahydro-Naphthalen-2-Yl)-Propenyl]-Benzoic Acid	RARG
	DB02546|Vorinostat	HDAC1;HDAC2;HDAC3;HDAC6;HDAC8
	common genes	
	common pathways
		R-HSA-5617472|Activation of anterior HOX genes in hindbrain development during early embryogenesis	RARG;HDAC3
104:[DB02466	DB11124]
	DB02466|4-[3-Oxo-3-(5,5,8,8-Tetramethyl-5,6,7,8-Tetrahydro-Naphthalen-2-Yl)-Propenyl]-Benzoic Acid	RARG
	DB11124|Racepinephrine	ADRA1A;ADRA1B;ADRA2A;ADRA2B;ADRA2C;ADRB1;ADRB2;ADRA1D;ADRB3
	common genes	
	common pathways
105:[DB02466	DB09363]
	DB02466|4-[3-Oxo-3-(5,5,8,8-Tetramethyl-5,6,7,8-Tetrahydro-Naphthalen-2-Yl)-Propenyl]-Benzoic Acid	RARG
	DB09363|Rauwolfia serpentina root	SLC18A2;MAOA;MAOB;SLC6A2;VMAT2
	common genes	
	common pathways
106:[DB02466	DB00912]
	DB02466|4-[3-Oxo-3-(5,5,8,8-Tetramethyl-5,6,7,8-Tetrahydro-Naphthalen-2-Yl)-Propenyl]-Benzoic Acid	RARG
	DB00912|Repaglinide	ABCC8;PPARG;CYP3A4;CYP2C8;ALB;SLCO1B1;ABCB11
	common genes	
	common pathways
		R-HSA-383280|Nuclear Receptor transcription pathway	PPARG;RARG
107:[DB02466	DB14010]
	DB02466|4-[3-Oxo-3-(5,5,8,8-Tetramethyl-5,6,7,8-Tetrahydro-Naphthalen-2-Yl)-Propenyl]-Benzoic Acid	RARG
	DB14010|5-methoxy-N,N-dimethyltryptamine	HTR1A;HTR2A;CYP2D6
	common genes	
	common pathways
108:[DB02466	DB14509]
	DB02466|4-[3-Oxo-3-(5,5,8,8-Tetramethyl-5,6,7,8-Tetrahydro-Naphthalen-2-Yl)-Propenyl]-Benzoic Acid	RARG
	DB14509|Lithium carbonate	IMPA2;IMPA1;GSK3B;GRIA3
	common genes	
	common pathways
109:[DB02466	DB00211]
	DB02466|4-[3-Oxo-3-(5,5,8,8-Tetramethyl-5,6,7,8-Tetrahydro-Naphthalen-2-Yl)-Propenyl]-Benzoic Acid	RARG
	DB00211|Midodrine	ADRA1A;ADRA1B;ADRA1D;CYP2D6;SLC15A1
	common genes	
	common pathways
110:[DB02466	DB08895]
	DB02466|4-[3-Oxo-3-(5,5,8,8-Tetramethyl-5,6,7,8-Tetrahydro-Naphthalen-2-Yl)-Propenyl]-Benzoic Acid	RARG
	DB08895|Tofacitinib	JAK1;JAK2;JAK3;TYK2;CYP3A4;CYP2C19;ALB
	common genes	
	common pathways
111:[DB02466	DB01324]
	DB02466|4-[3-Oxo-3-(5,5,8,8-Tetramethyl-5,6,7,8-Tetrahydro-Naphthalen-2-Yl)-Propenyl]-Benzoic Acid	RARG
	DB01324|Polythiazide	SLC12A3
	common genes	
	common pathways
112:[DB02466	DB14539]
	DB02466|4-[3-Oxo-3-(5,5,8,8-Tetramethyl-5,6,7,8-Tetrahydro-Naphthalen-2-Yl)-Propenyl]-Benzoic Acid	RARG
	DB14539|Hydrocortisone acetate	ANXA1;NR3C1;HSD11B2;HSD3B1;CYP3A4;CYP3A5;CYP3A7;CYP11B1;CYP11B2;CYP2C8;SHBG;SERPINA6;ABCB1;SLCO1A2;ABCG2;SLC22A8
	common genes	
	common pathways
113:[DB02466	DB00863]
	DB02466|4-[3-Oxo-3-(5,5,8,8-Tetramethyl-5,6,7,8-Tetrahydro-Naphthalen-2-Yl)-Propenyl]-Benzoic Acid	RARG
	DB00863|Ranitidine	HRH2;ACHE;BCHE;CYP1A2;CYP2C19;CYP2D6;CYP3A4;CYP3A5;SLC22A1;ABCB1;SLC22A8;SLC22A2;SLC22A6
	common genes	
	common pathways
114:[DB02466	DB05885]
	DB02466|4-[3-Oxo-3-(5,5,8,8-Tetramethyl-5,6,7,8-Tetrahydro-Naphthalen-2-Yl)-Propenyl]-Benzoic Acid	RARG
	DB05885|Seletracetam	SV2A;CACNA1B;GLRA1;GLRB;CYP3A4
	common genes	
	common pathways
115:[DB02466	DB09204]
	DB02466|4-[3-Oxo-3-(5,5,8,8-Tetramethyl-5,6,7,8-Tetrahydro-Naphthalen-2-Yl)-Propenyl]-Benzoic Acid	RARG
	DB09204|Arotinolol	ADRB1;ADRB2;ADRA1A;ADRA1B;ADRA1D;CYP2D6;ALB;ORM1
	common genes	
	common pathways
116:[DB02466	DB01205]
	DB02466|4-[3-Oxo-3-(5,5,8,8-Tetramethyl-5,6,7,8-Tetrahydro-Naphthalen-2-Yl)-Propenyl]-Benzoic Acid	RARG
	DB01205|Flumazenil	GABRA1;GABRG2;GABRA5;GABRA1;GABRA2;GABRA3;GABRA4;GABRA5;GABRA6;GABRB1;GABRB2;GABRB3;GABRD;GABRE;GABRG1;GABRG2;GABRG3;GABRP;GABRQ
	common genes	
	common pathways
117:[DB02466	DB09185]
	DB02466|4-[3-Oxo-3-(5,5,8,8-Tetramethyl-5,6,7,8-Tetrahydro-Naphthalen-2-Yl)-Propenyl]-Benzoic Acid	RARG
	DB09185|Viloxazine	SLC6A2;CYP1A2
	common genes	
	common pathways
118:[DB02466	DB00285]
	DB02466|4-[3-Oxo-3-(5,5,8,8-Tetramethyl-5,6,7,8-Tetrahydro-Naphthalen-2-Yl)-Propenyl]-Benzoic Acid	RARG
	DB00285|Venlafaxine	SLC6A4;SLC6A2;SLC6A3;CYP2D6;CYP3A4;CYP2C9;CYP2C19;CYP2B6;ABCB1;ABCG2
	common genes	
	common pathways
119:[DB02466	DB00708]
	DB02466|4-[3-Oxo-3-(5,5,8,8-Tetramethyl-5,6,7,8-Tetrahydro-Naphthalen-2-Yl)-Propenyl]-Benzoic Acid	RARG
	DB00708|Sufentanil	OPRM1;OPRD1;OPRK1;CYP3A4
	common genes	
	common pathways
120:[DB02466	DB00390]
	DB02466|4-[3-Oxo-3-(5,5,8,8-Tetramethyl-5,6,7,8-Tetrahydro-Naphthalen-2-Yl)-Propenyl]-Benzoic Acid	RARG
	DB00390|Digoxin	ATP1A1;CYP11A1;CYP3A4;ABCB1;SLCO4C1;SLC22A8;SLCO2B1;ABCB11;SLCO1A2;SLC51A;SLC51B;SLCO4A1;SLCO1B3;SLCO1C1;SLCO1B1
	common genes	
	common pathways
121:[DB02466	DB00407]
	DB02466|4-[3-Oxo-3-(5,5,8,8-Tetramethyl-5,6,7,8-Tetrahydro-Naphthalen-2-Yl)-Propenyl]-Benzoic Acid	RARG
	DB00407|Ardeparin	SERPINC1;SERPIND1
	common genes	
	common pathways
122:[DB02466	DB00822]
	DB02466|4-[3-Oxo-3-(5,5,8,8-Tetramethyl-5,6,7,8-Tetrahydro-Naphthalen-2-Yl)-Propenyl]-Benzoic Acid	RARG
	DB00822|Disulfiram	ALDH2;DBH;CYP2E1;CYP3A4;CYP3A5;ABCB11
	common genes	
	common pathways
123:[DB02466	DB00215]
	DB02466|4-[3-Oxo-3-(5,5,8,8-Tetramethyl-5,6,7,8-Tetrahydro-Naphthalen-2-Yl)-Propenyl]-Benzoic Acid	RARG
	DB00215|Citalopram	SLC6A4;HRH1;ADRA1A;CHRM1;HTR2C;CYP3A4;CYP2C19;CYP2D6;CYP2E1;CYP1A2;CYP2B6;ABCB1;SLC6A3;SLC6A2;SLC6A4
	common genes	
	common pathways
124:[DB02466	DB00250]
	DB02466|4-[3-Oxo-3-(5,5,8,8-Tetramethyl-5,6,7,8-Tetrahydro-Naphthalen-2-Yl)-Propenyl]-Benzoic Acid	RARG
	DB00250|Dapsone	CYP3A5;CYP3A4;FMO3;PTGS1;PTGS2;CYP2C8;CYP2C19;NAT2;CYP2C9;CYP3A7;CYP2E1;MPO;CYP2C18
	common genes	
	common pathways
125:[DB02466	DB00980]
	DB02466|4-[3-Oxo-3-(5,5,8,8-Tetramethyl-5,6,7,8-Tetrahydro-Naphthalen-2-Yl)-Propenyl]-Benzoic Acid	RARG
	DB00980|Ramelteon	MTNR1A;MTNR1B;CYP1A2;CYP2C19;CYP3A4;CYP2C9
	common genes	
	common pathways
126:[DB02466	DB00241]
	DB02466|4-[3-Oxo-3-(5,5,8,8-Tetramethyl-5,6,7,8-Tetrahydro-Naphthalen-2-Yl)-Propenyl]-Benzoic Acid	RARG
	DB00241|Butalbital	GABRA1;GABRA2;GABRA3;GABRA4;GABRA5;GABRA6;CHRNA4;CHRNA7;GRIA2;GRIK2;GABRA1;GABRA2;GABRA3;GABRA4;GABRA5;GABRA6;GABRB1;GABRB2;GABRB3;GABRD;GABRE;GABRG1;GABRG2;GABRG3;GABRP;GABRQ
	common genes	
	common pathways
127:[DB02466	DB00206]
	DB02466|4-[3-Oxo-3-(5,5,8,8-Tetramethyl-5,6,7,8-Tetrahydro-Naphthalen-2-Yl)-Propenyl]-Benzoic Acid	RARG
	DB00206|Reserpine	SLC18A2;SLC18A1;BIRC5;CYP3A5;ABCB1;SLC22A1;ABCB11;ABCC2;SLC22A2;SLCO1B1;SLCO2B1
	common genes	
	common pathways
128:[DB02466	DB01222]
	DB02466|4-[3-Oxo-3-(5,5,8,8-Tetramethyl-5,6,7,8-Tetrahydro-Naphthalen-2-Yl)-Propenyl]-Benzoic Acid	RARG
	DB01222|Budesonide	NR3C1;CYP3A4;CYP3A5;ABCB11
	common genes	
	common pathways
129:[DB02466	DB01403]
	DB02466|4-[3-Oxo-3-(5,5,8,8-Tetramethyl-5,6,7,8-Tetrahydro-Naphthalen-2-Yl)-Propenyl]-Benzoic Acid	RARG
	DB01403|Methotrimeprazine	DRD2;DRD1;DRD5;DRD3;DRD4;HTR2A;HTR2C;HRH1;CHRM1;CHRM2;CHRM3;CHRM4;CHRM5;ADRA1A;ADRA1B;ADRA1D;ADRA2A;ADRA2B;ADRA2C;CYP2D6;CYP2E1
	common genes	
	common pathways
130:[DB02466	DB14009]
	DB02466|4-[3-Oxo-3-(5,5,8,8-Tetramethyl-5,6,7,8-Tetrahydro-Naphthalen-2-Yl)-Propenyl]-Benzoic Acid	RARG
	DB14009|Medical Cannabis	CNR1;CNR2;GPR12;GLRA1;GLRA1;GLRB;GLRA3;GPR18;GPR55;HTR1A;HTR2A;CHRNA7;OPRD1;OPRM1;PPARG;TRPV1;CACNA1G;CACNA1H;CACNA1I;TRPA1;TRPM8;TRPV2;TRPV3;TRPV4;VDAC1;CYP2C9;CYP2C19;CYP2D6;CYP3A4;CYP3A5;ACAT1;AANAT;CAT;PTGS1;PTGS2;CYP3A7;CYP1A1;CYP1A2;CYP1B1;DAGLA;FAAH;GSR;GPX1;HMGCR;IDO1;ALOX5;ALOX15;NAAA;CRYZ;NAPEPLD;PLA2G1B;CYP17A1;SOD1;SMPD1;ABCC1;ABCG2;SLC29A1
	common genes	
	common pathways
		R-HSA-383280|Nuclear Receptor transcription pathway	RARG;PPARG
131:[DB02466	DB11635]
	DB02466|4-[3-Oxo-3-(5,5,8,8-Tetramethyl-5,6,7,8-Tetrahydro-Naphthalen-2-Yl)-Propenyl]-Benzoic Acid	RARG
	DB11635|Tocofersolan	ABCB1;CYP4F2;CYP3A4;TTPA;SCARB1;NPC1L1;ABCG5;ABCG8;ABCA1;SEC14L4;SEC14L2;SEC14L3;APOBR
	common genes	
	common pathways
132:[DB02466	DB00837]
	DB02466|4-[3-Oxo-3-(5,5,8,8-Tetramethyl-5,6,7,8-Tetrahydro-Naphthalen-2-Yl)-Propenyl]-Benzoic Acid	RARG
	DB00837|Progabide	GABBR1;GABRA1
	common genes	
	common pathways
133:[DB02466	DB13620]
	DB02466|4-[3-Oxo-3-(5,5,8,8-Tetramethyl-5,6,7,8-Tetrahydro-Naphthalen-2-Yl)-Propenyl]-Benzoic Acid	RARG
	DB13620|Potassium gluconate	FXYD2;ATP1A1;SLC12A1;ATP4A;ATP4B
	common genes	
	common pathways
134:[DB02466	DB00381]
	DB02466|4-[3-Oxo-3-(5,5,8,8-Tetramethyl-5,6,7,8-Tetrahydro-Naphthalen-2-Yl)-Propenyl]-Benzoic Acid	RARG
	DB00381|Amlodipine	CACNA1C;CACNA2D1;CACNB2;CACNA1D;CACNA1S;CACNA1B;CACNA2D3;CACNB1;CA1;SMPD1;CYP3A4;CYP3A5;CYP3A7;CYP1A1;CYP2B6;CYP2A6;CYP2C8;CYP2C9;CYP2D6;ABCB1
	common genes	
	common pathways
135:[DB02466	DB01173]
	DB02466|4-[3-Oxo-3-(5,5,8,8-Tetramethyl-5,6,7,8-Tetrahydro-Naphthalen-2-Yl)-Propenyl]-Benzoic Acid	RARG
	DB01173|Orphenadrine	GRIN2D;GRIN1;GRIN3B;GRIN3A;HRH1;SLC6A2;SCN10A;CYP2B6;CYP3A4;CYP2E1;CYP1A2
	common genes	
	common pathways
136:[DB02466	DB00915]
	DB02466|4-[3-Oxo-3-(5,5,8,8-Tetramethyl-5,6,7,8-Tetrahydro-Naphthalen-2-Yl)-Propenyl]-Benzoic Acid	RARG
	DB00915|Amantadine	GRIN3A;CHRNA7;DRD2;CHRNA4;CHRNA3;DDC;MAOB;SLC22A2;SLC22A1
	common genes	
	common pathways
137:[DB02466	DB00238]
	DB02466|4-[3-Oxo-3-(5,5,8,8-Tetramethyl-5,6,7,8-Tetrahydro-Naphthalen-2-Yl)-Propenyl]-Benzoic Acid	RARG
	DB00238|Nevirapine	pol;CYP2B6;CYP3A4;CYP3A5;CYP2C9;CYP2A6;CYP2D6;CYP1A2;ALB;SLC22A1
	common genes	
	common pathways
138:[DB02466	DB00214]
	DB02466|4-[3-Oxo-3-(5,5,8,8-Tetramethyl-5,6,7,8-Tetrahydro-Naphthalen-2-Yl)-Propenyl]-Benzoic Acid	RARG
	DB00214|Torasemide	SLC12A1;CYP2C8;CYP2C9;PTGS1
	common genes	
	common pathways
139:[DB02466	DB00423]
	DB02466|4-[3-Oxo-3-(5,5,8,8-Tetramethyl-5,6,7,8-Tetrahydro-Naphthalen-2-Yl)-Propenyl]-Benzoic Acid	RARG
	DB00423|Methocarbamol	CA1
	common genes	
	common pathways
140:[DB02466	DB06726]
	DB02466|4-[3-Oxo-3-(5,5,8,8-Tetramethyl-5,6,7,8-Tetrahydro-Naphthalen-2-Yl)-Propenyl]-Benzoic Acid	RARG
	DB06726|Bufuralol	ADRB1;ADRB2;ADRB3;CYP2D6
	common genes	
	common pathways
141:[DB02466	DB00244]
	DB02466|4-[3-Oxo-3-(5,5,8,8-Tetramethyl-5,6,7,8-Tetrahydro-Naphthalen-2-Yl)-Propenyl]-Benzoic Acid	RARG
	DB00244|Mesalazine	PTGS2;PTGS1;ALOX5;PPARG;CHUK;IKBKB;MPO
	common genes	
	common pathways
		R-HSA-383280|Nuclear Receptor transcription pathway	PPARG;RARG
142:[DB02466	DB11274]
	DB02466|4-[3-Oxo-3-(5,5,8,8-Tetramethyl-5,6,7,8-Tetrahydro-Naphthalen-2-Yl)-Propenyl]-Benzoic Acid	RARG
	DB11274|Dihydro-alpha-ergocryptine	DRD2;DRD1;DRD5;DRD3;CYP3A4
	common genes	
	common pathways
143:[DB02466	DB00274]
	DB02466|4-[3-Oxo-3-(5,5,8,8-Tetramethyl-5,6,7,8-Tetrahydro-Naphthalen-2-Yl)-Propenyl]-Benzoic Acid	RARG
	DB00274|Cefmetazole	mrcA;ALB;SLC15A1;SLC15A2
	common genes	
	common pathways
144:[DB02466	DB01352]
	DB02466|4-[3-Oxo-3-(5,5,8,8-Tetramethyl-5,6,7,8-Tetrahydro-Naphthalen-2-Yl)-Propenyl]-Benzoic Acid	RARG
	DB01352|Aprobarbital	GABRA1;GABRA2;GABRA3;GABRA4;GABRA5;GABRA6;CHRNA4;CHRNA7;GRIA2;GRIK2;CYP3A4
	common genes	
	common pathways
145:[DB02466	DB14185]
	DB02466|4-[3-Oxo-3-(5,5,8,8-Tetramethyl-5,6,7,8-Tetrahydro-Naphthalen-2-Yl)-Propenyl]-Benzoic Acid	RARG
	DB14185|Aripiprazole lauroxil	DRD2;HTR1A;HTR2A;HTR1B;HTR1D;HTR1E;DRD1;DRD5;DRD3;DRD4;HTR2C;HTR3A;HTR6;HTR7;HRH1;ADRA1A;ADRA1B;ADRA2A;ADRA2B;ADRA2C;CHRM1;CHRM2;CHRM3;CHRM4;CHRM5;CYP3A4;CYP2D6;CYP3A5;CYP3A7;ALB
	common genes	
	common pathways
146:[DB02466	DB00759]
	DB02466|4-[3-Oxo-3-(5,5,8,8-Tetramethyl-5,6,7,8-Tetrahydro-Naphthalen-2-Yl)-Propenyl]-Benzoic Acid	RARG
	DB00759|Tetracycline	rpsG;rpsN;rpsC;rpsH;rpsS;PRNP;PADI4;CYP3A4;ALB;SLC22A6;SLC22A8;SLC22A11;SLC22A7;SLCO2B1
	common genes	
	common pathways
147:[DB02466	DB01206]
	DB02466|4-[3-Oxo-3-(5,5,8,8-Tetramethyl-5,6,7,8-Tetrahydro-Naphthalen-2-Yl)-Propenyl]-Benzoic Acid	RARG
	DB01206|Lomustine	STMN4;CYP3A4;CYP2D6
	common genes	
	common pathways
148:[DB02466	DB12001]
	DB02466|4-[3-Oxo-3-(5,5,8,8-Tetramethyl-5,6,7,8-Tetrahydro-Naphthalen-2-Yl)-Propenyl]-Benzoic Acid	RARG
	DB12001|Abemaciclib	CDK4;CDK6;CYP3A4;ALB;ORM1;ORM2;SLC47A1;SLC47A2;OTC;ABCB1;ABCG2
	common genes	
	common pathways
149:[DB02466	DB01131]
	DB02466|4-[3-Oxo-3-(5,5,8,8-Tetramethyl-5,6,7,8-Tetrahydro-Naphthalen-2-Yl)-Propenyl]-Benzoic Acid	RARG
	DB01131|Proguanil	DHFR;CYP2C19;CYP2D6;CYP2C9;CYP2E1;CYP3A4
	common genes	
	common pathways
150:[DB02466	DB00421]
	DB02466|4-[3-Oxo-3-(5,5,8,8-Tetramethyl-5,6,7,8-Tetrahydro-Naphthalen-2-Yl)-Propenyl]-Benzoic Acid	RARG
	DB00421|Spironolactone	NR3C2;AR;PGR;NR3C1;CYP11B2;SRD5A1;SRD5A2;SRD5A3;SHBG;CACNG1;CACNA2D1;CACNA2D2;CACNA2D3;CACNA1C;CACNA1D;CACNA1F;CACNA1S;CACNB1;CACNB1;CACNB2;CACNB3;CACNB4;CACNA1B;CACNA1A;CACNA1G;CACNA1H;CACNA1I;NR1I2;CYP2C8;CYP11B1;ABCC2;ABCB1;SLCO1A2;ABCB11
	common genes	
	common pathways
		R-HSA-383280|Nuclear Receptor transcription pathway	PGR;RARG;AR
151:[DB02466	DB00415]
	DB02466|4-[3-Oxo-3-(5,5,8,8-Tetramethyl-5,6,7,8-Tetrahydro-Naphthalen-2-Yl)-Propenyl]-Benzoic Acid	RARG
	DB00415|Ampicillin	SLC15A1;SLC15A2;TEK;ALB;SLC22A5;SLC15A1;SLC15A2;SLC16A1
	common genes	
	common pathways
152:[DB02466	DB00312]
	DB02466|4-[3-Oxo-3-(5,5,8,8-Tetramethyl-5,6,7,8-Tetrahydro-Naphthalen-2-Yl)-Propenyl]-Benzoic Acid	RARG
	DB00312|Pentobarbital	GABRA1;GABRA2;GABRA3;GABRA4;GABRA5;GABRA6;CHRNA4;CHRNA7;GRIA2;GRIK2;GABRA1;GABRA2;GABRA3;GABRA4;GABRA5;GABRA6;GABRB1;GABRB2;GABRB3;GABRD;GABRE;GABRG1;GABRG2;GABRG3;GABRP;GABRQ;GRIN1;GRIN2A;GRIN2B;GRIN2C;GRIN2D;GRIN3A;GRIN3B;NR1I2;CYP3A4;CYP2C19;CYP2A6
	common genes	
	common pathways
153:[DB02466	DB09183]
	DB02466|4-[3-Oxo-3-(5,5,8,8-Tetramethyl-5,6,7,8-Tetrahydro-Naphthalen-2-Yl)-Propenyl]-Benzoic Acid	RARG
	DB09183|Dasabuvir	CYP2C8;CYP3A4;CYP2D6;ABCG2;ABCB5;ABCB1
	common genes	
	common pathways
154:[DB02466	DB01030]
	DB02466|4-[3-Oxo-3-(5,5,8,8-Tetramethyl-5,6,7,8-Tetrahydro-Naphthalen-2-Yl)-Propenyl]-Benzoic Acid	RARG
	DB01030|Topotecan	TOP1;TOP1MT;CYP3A4;ABCG2;ABCB1;SLC47A1;SLC47A2
	common genes	
	common pathways
155:[DB02466	DB01466]
	DB02466|4-[3-Oxo-3-(5,5,8,8-Tetramethyl-5,6,7,8-Tetrahydro-Naphthalen-2-Yl)-Propenyl]-Benzoic Acid	RARG
	DB01466|Ethylmorphine	OPRM1;CYP2D6;POR;CYP2B6;CYP3A4
	common genes	
	common pathways
156:[DB02466	DB00568]
	DB02466|4-[3-Oxo-3-(5,5,8,8-Tetramethyl-5,6,7,8-Tetrahydro-Naphthalen-2-Yl)-Propenyl]-Benzoic Acid	RARG
	DB00568|Cinnarizine	HRH1;CACNA1C;CACNA1D;CACNA1F;CACNA1S;CACNA1G;CACNA1H;CACNA1I;DRD2;DRD1;DRD5;CHRM1;CHRM2;CHRM3;CHRM4;CHRM5;CYP2D6;CYP2C9;CYP1A2;CYP2B6;CYP2A6;CYP1A1;CYP3A4
	common genes	
	common pathways
157:[DB02466	DB01085]
	DB02466|4-[3-Oxo-3-(5,5,8,8-Tetramethyl-5,6,7,8-Tetrahydro-Naphthalen-2-Yl)-Propenyl]-Benzoic Acid	RARG
	DB01085|Pilocarpine	CHRM3;CHRM1;CHRM2;CHRM4;CYP2A6;CYP2E1;CYP3A4
	common genes	
	common pathways
158:[DB02466	DB00227]
	DB02466|4-[3-Oxo-3-(5,5,8,8-Tetramethyl-5,6,7,8-Tetrahydro-Naphthalen-2-Yl)-Propenyl]-Benzoic Acid	RARG
	DB00227|Lovastatin	HMGCR;ITGAL;HDAC2;CYP3A4;CYP3A5;CYP3A7;PON3;CYP2C8;CYP2C9;CYP2D6;UGT1A1;UGT1A3;UGT2B7;ABCB1;SLCO1A2;SLCO1B1;ABCC2;ABCB11
	common genes	
	common pathways
159:[DB02466	DB00883]
	DB02466|4-[3-Oxo-3-(5,5,8,8-Tetramethyl-5,6,7,8-Tetrahydro-Naphthalen-2-Yl)-Propenyl]-Benzoic Acid	RARG
	DB00883|Isosorbide dinitrate	NPR1;CYP3A4;CYP2E1
	common genes	
	common pathways
160:[DB02466	DB01033]
	DB02466|4-[3-Oxo-3-(5,5,8,8-Tetramethyl-5,6,7,8-Tetrahydro-Naphthalen-2-Yl)-Propenyl]-Benzoic Acid	RARG
	DB01033|Mercaptopurine	HPRT1;PPAT;IMPDH1;IMPDH2;TPMT;XDH;AOX1;SLC22A8;ABCC4;ABCC5;SLC28A2;SLC28A3;SLC29A1;SLC29A2
	common genes	
	common pathways
161:[DB02466	DB06372]
	DB02466|4-[3-Oxo-3-(5,5,8,8-Tetramethyl-5,6,7,8-Tetrahydro-Naphthalen-2-Yl)-Propenyl]-Benzoic Acid	RARG
	DB06372|Rilonacept	IL1B;IL1A;IL1RN
	common genes	
	common pathways
162:[DB02466	DB08814]
	DB02466|4-[3-Oxo-3-(5,5,8,8-Tetramethyl-5,6,7,8-Tetrahydro-Naphthalen-2-Yl)-Propenyl]-Benzoic Acid	RARG
	DB08814|Triflusal	PTGS1;NFKB1;NOS2;PDE10A;ALB
	common genes	
	common pathways
163:[DB02466	DB11619]
	DB02466|4-[3-Oxo-3-(5,5,8,8-Tetramethyl-5,6,7,8-Tetrahydro-Naphthalen-2-Yl)-Propenyl]-Benzoic Acid	RARG
	DB11619|Gestrinone	SHBG;PGR;NR3C1;AR;GNRHR;ESR1;CYP3A4
	common genes	
	common pathways
		R-HSA-383280|Nuclear Receptor transcription pathway	ESR1;PGR;RARG;AR
164:[DB02466	DB09272]
	DB02466|4-[3-Oxo-3-(5,5,8,8-Tetramethyl-5,6,7,8-Tetrahydro-Naphthalen-2-Yl)-Propenyl]-Benzoic Acid	RARG
	DB09272|Eluxadoline	OPRM1;OPRD1;OPRK1;SLCO1B1;ABCC2;SLC22A8
	common genes	
	common pathways
165:[DB02466	DB00294]
	DB02466|4-[3-Oxo-3-(5,5,8,8-Tetramethyl-5,6,7,8-Tetrahydro-Naphthalen-2-Yl)-Propenyl]-Benzoic Acid	RARG
	DB00294|Etonogestrel	PGR;ESR1;CYP3A4
	common genes	
	common pathways
		R-HSA-383280|Nuclear Receptor transcription pathway	ESR1;PGR;RARG
166:[DB02466	DB00657]
	DB02466|4-[3-Oxo-3-(5,5,8,8-Tetramethyl-5,6,7,8-Tetrahydro-Naphthalen-2-Yl)-Propenyl]-Benzoic Acid	RARG
	DB00657|Mecamylamine	CHRNA2;CHRNA7;CHRNA4;CHRNB2
	common genes	
	common pathways
167:[DB02466	DB01182]
	DB02466|4-[3-Oxo-3-(5,5,8,8-Tetramethyl-5,6,7,8-Tetrahydro-Naphthalen-2-Yl)-Propenyl]-Benzoic Acid	RARG
	DB01182|Propafenone	SCN5A;KCNH2;ADRB1;ADRB2;CYP2D6;CYP3A4;CYP1A2;CYP2C8;ABCB1
	common genes	
	common pathways
168:[DB02466	DB00810]
	DB02466|4-[3-Oxo-3-(5,5,8,8-Tetramethyl-5,6,7,8-Tetrahydro-Naphthalen-2-Yl)-Propenyl]-Benzoic Acid	RARG
	DB00810|Biperiden	CHRNA2;CHRM1;CYP2D6
	common genes	
	common pathways
169:[DB02466	DB01018]
	DB02466|4-[3-Oxo-3-(5,5,8,8-Tetramethyl-5,6,7,8-Tetrahydro-Naphthalen-2-Yl)-Propenyl]-Benzoic Acid	RARG
	DB01018|Guanfacine	ADRA2A;ADRA2B;CYP3A4;CYP2C19
	common genes	
	common pathways
170:[DB02466	DB05361]
	DB02466|4-[3-Oxo-3-(5,5,8,8-Tetramethyl-5,6,7,8-Tetrahydro-Naphthalen-2-Yl)-Propenyl]-Benzoic Acid	RARG
	DB05361|SR-123781A	SERPINC1;F2R
	common genes	
	common pathways
171:[DB02466	DB01409]
	DB02466|4-[3-Oxo-3-(5,5,8,8-Tetramethyl-5,6,7,8-Tetrahydro-Naphthalen-2-Yl)-Propenyl]-Benzoic Acid	RARG
	DB01409|Tiotropium	CHRM3;CHRM1;CHRM2;CHRM4;CHRM5;CYP2D6;CYP3A4;SLC22A5;SLC22A4
	common genes	
	common pathways
172:[DB02466	DB00812]
	DB02466|4-[3-Oxo-3-(5,5,8,8-Tetramethyl-5,6,7,8-Tetrahydro-Naphthalen-2-Yl)-Propenyl]-Benzoic Acid	RARG
	DB00812|Phenylbutazone	PTGS2;PTGIS;PTGS1;CYP2C9;CYP3A4;SLC22A6;SLC22A8;SLC22A11
	common genes	
	common pathways
173:[DB02466	DB00865]
	DB02466|4-[3-Oxo-3-(5,5,8,8-Tetramethyl-5,6,7,8-Tetrahydro-Naphthalen-2-Yl)-Propenyl]-Benzoic Acid	RARG
	DB00865|Benzphetamine	SLC18A2;ADRA2A;ADRA1A;SLC6A3;CYP3A4;CYP2B6;POR
	common genes	
	common pathways
174:[DB02466	DB13941]
	DB02466|4-[3-Oxo-3-(5,5,8,8-Tetramethyl-5,6,7,8-Tetrahydro-Naphthalen-2-Yl)-Propenyl]-Benzoic Acid	RARG
	DB13941|Piperaquine	CYP3A4;CYP2C19;CYP2C9;CYP2B6;CYP2E1
	common genes	
	common pathways
175:[DB02466	DB00764]
	DB02466|4-[3-Oxo-3-(5,5,8,8-Tetramethyl-5,6,7,8-Tetrahydro-Naphthalen-2-Yl)-Propenyl]-Benzoic Acid	RARG
	DB00764|Mometasone	NR3C1;PGR;CYP2C8;CYP3A4
	common genes	
	common pathways
		R-HSA-383280|Nuclear Receptor transcription pathway	RARG;PGR
176:[DB02466	DB00694]
	DB02466|4-[3-Oxo-3-(5,5,8,8-Tetramethyl-5,6,7,8-Tetrahydro-Naphthalen-2-Yl)-Propenyl]-Benzoic Acid	RARG
	DB00694|Daunorubicin	TOP2A;TOP2B;CYP3A4;CYP3A5;CYP1A1;CYP1B1;XDH;POR;ABCB1;ABCC1;ABCC10;ABCC2;ABCC6;ABCB11;ABCG2
	common genes	
	common pathways
177:[DB02466	DB00189]
	DB02466|4-[3-Oxo-3-(5,5,8,8-Tetramethyl-5,6,7,8-Tetrahydro-Naphthalen-2-Yl)-Propenyl]-Benzoic Acid	RARG
	DB00189|Ethchlorvynol	GABRA1;GABRA2;GABRA3;GABRA4;GABRA5;GABRA6;GABRB1;GABRB2;GABRB3;GABRD;GABRE;GABRG1;GABRG2;GABRG3;GABRP;GABRQ
	common genes	
	common pathways
178:[DB02466	DB01366]
	DB02466|4-[3-Oxo-3-(5,5,8,8-Tetramethyl-5,6,7,8-Tetrahydro-Naphthalen-2-Yl)-Propenyl]-Benzoic Acid	RARG
	DB01366|Procaterol	ADRB2
	common genes	
	common pathways
179:[DB02466	DB08874]
	DB02466|4-[3-Oxo-3-(5,5,8,8-Tetramethyl-5,6,7,8-Tetrahydro-Naphthalen-2-Yl)-Propenyl]-Benzoic Acid	RARG
	DB08874|Fidaxomicin	CYP3A4;ABCB1
	common genes	
	common pathways
180:[DB02466	DB13036]
	DB02466|4-[3-Oxo-3-(5,5,8,8-Tetramethyl-5,6,7,8-Tetrahydro-Naphthalen-2-Yl)-Propenyl]-Benzoic Acid	RARG
	DB13036|Ramatroban	PTGDR2
	common genes	
	common pathways
181:[DB02466	DB01144]
	DB02466|4-[3-Oxo-3-(5,5,8,8-Tetramethyl-5,6,7,8-Tetrahydro-Naphthalen-2-Yl)-Propenyl]-Benzoic Acid	RARG
	DB01144|Diclofenamide	CA2;CA1;CA4;CA7;CA3
	common genes	
	common pathways
182:[DB02466	DB01623]
	DB02466|4-[3-Oxo-3-(5,5,8,8-Tetramethyl-5,6,7,8-Tetrahydro-Naphthalen-2-Yl)-Propenyl]-Benzoic Acid	RARG
	DB01623|Thiothixene	DRD2;DRD1;HTR2A;CYP1A2;CYP2D6;ALB;SLC22A1
	common genes	
	common pathways
183:[DB02466	DB00857]
	DB02466|4-[3-Oxo-3-(5,5,8,8-Tetramethyl-5,6,7,8-Tetrahydro-Naphthalen-2-Yl)-Propenyl]-Benzoic Acid	RARG
	DB00857|Terbinafine	SQLE;CYP2C9;CYP1A2;CYP3A4;CYP2C8;CYP2C19;CYP2D6;PTGS1;CYP11A1;CYP19A1
	common genes	
	common pathways
184:[DB02466	DB13997]
	DB02466|4-[3-Oxo-3-(5,5,8,8-Tetramethyl-5,6,7,8-Tetrahydro-Naphthalen-2-Yl)-Propenyl]-Benzoic Acid	RARG
	DB13997|Baloxavir marboxil	UGT1A3;CYP3A4;ABCB5
	common genes	
	common pathways
185:[DB02466	DB00691]
	DB02466|4-[3-Oxo-3-(5,5,8,8-Tetramethyl-5,6,7,8-Tetrahydro-Naphthalen-2-Yl)-Propenyl]-Benzoic Acid	RARG
	DB00691|Moexipril	ACE;ACE2;SLC15A1;SLC15A2
	common genes	
	common pathways
186:[DB02466	DB09060]
	DB02466|4-[3-Oxo-3-(5,5,8,8-Tetramethyl-5,6,7,8-Tetrahydro-Naphthalen-2-Yl)-Propenyl]-Benzoic Acid	RARG
	DB09060|Avibactam	bla;bla;bla;bla;bla;ABCC2;SLC22A8
	common genes	
	common pathways
187:[DB02466	DB00949]
	DB02466|4-[3-Oxo-3-(5,5,8,8-Tetramethyl-5,6,7,8-Tetrahydro-Naphthalen-2-Yl)-Propenyl]-Benzoic Acid	RARG
	DB00949|Felbamate	GRIN2B;GRIN3A;GRIN2A;CYP3A4;CYP2C19;CYP2E1;CYP2C9
	common genes	
	common pathways
188:[DB02466	DB08912]
	DB02466|4-[3-Oxo-3-(5,5,8,8-Tetramethyl-5,6,7,8-Tetrahydro-Naphthalen-2-Yl)-Propenyl]-Benzoic Acid	RARG
	DB08912|Dabrafenib	BRAF;RAF1;SIK1;NEK11;LIMK1;CYP3A4;CYP2C8;CYP2B6;CYP2C9;ABCB1;ABCG2;SLCO1B1;SLCO1B3;SLC22A6;SLC22A8
	common genes	
	common pathways
189:[DB02466	DB00347]
	DB02466|4-[3-Oxo-3-(5,5,8,8-Tetramethyl-5,6,7,8-Tetrahydro-Naphthalen-2-Yl)-Propenyl]-Benzoic Acid	RARG
	DB00347|Trimethadione	CACNA1G;CYP2E1;CYP3A4;CYP2C8;CYP2C9;CYP2C19
	common genes	
	common pathways
190:[DB02466	DB11755]
	DB02466|4-[3-Oxo-3-(5,5,8,8-Tetramethyl-5,6,7,8-Tetrahydro-Naphthalen-2-Yl)-Propenyl]-Benzoic Acid	RARG
	DB11755|Tetrahydrocannabivarin	CNR1;CNR2;GPR55;HTR1A;TRPV2;TRPM8;TRPA1
	common genes	
	common pathways
191:[DB02466	DB00378]
	DB02466|4-[3-Oxo-3-(5,5,8,8-Tetramethyl-5,6,7,8-Tetrahydro-Naphthalen-2-Yl)-Propenyl]-Benzoic Acid	RARG
	DB00378|Dydrogesterone	PGR;CYP3A4
	common genes	
	common pathways
		R-HSA-383280|Nuclear Receptor transcription pathway	RARG;PGR
192:[DB02466	DB08918]
	DB02466|4-[3-Oxo-3-(5,5,8,8-Tetramethyl-5,6,7,8-Tetrahydro-Naphthalen-2-Yl)-Propenyl]-Benzoic Acid	RARG
	DB08918|Levomilnacipran	SLC6A4;SLC6A2;CYP3A4;CYP2C8;CYP2C19;CYP2D6;CYP2J2;ABCB1
	common genes	
	common pathways
193:[DB02466	DB03066]
	DB02466|4-[3-Oxo-3-(5,5,8,8-Tetramethyl-5,6,7,8-Tetrahydro-Naphthalen-2-Yl)-Propenyl]-Benzoic Acid	RARG
	DB03066|D-Lactic acid	SLC16A7;SLC16A1;SLC16A3
	common genes	
	common pathways
194:[DB02466	DB01170]
	DB02466|4-[3-Oxo-3-(5,5,8,8-Tetramethyl-5,6,7,8-Tetrahydro-Naphthalen-2-Yl)-Propenyl]-Benzoic Acid	RARG
	DB01170|Guanethidine	SLC6A2;CYP3A4
	common genes	
	common pathways
195:[DB02466	DB00029]
	DB02466|4-[3-Oxo-3-(5,5,8,8-Tetramethyl-5,6,7,8-Tetrahydro-Naphthalen-2-Yl)-Propenyl]-Benzoic Acid	RARG
	DB00029|Anistreplase	PLG;FGA;PLAUR;SERPINE1
	common genes	
	common pathways
196:[DB02466	DB01129]
	DB02466|4-[3-Oxo-3-(5,5,8,8-Tetramethyl-5,6,7,8-Tetrahydro-Naphthalen-2-Yl)-Propenyl]-Benzoic Acid	RARG
	DB01129|Rabeprazole	ATP4A;CYP3A4;CYP2C19;CYP1A1;CYP1A2;CYP2C9;CYP2D6;CYP2C8;ABCG2
	common genes	
	common pathways
197:[DB02466	DB06589]
	DB02466|4-[3-Oxo-3-(5,5,8,8-Tetramethyl-5,6,7,8-Tetrahydro-Naphthalen-2-Yl)-Propenyl]-Benzoic Acid	RARG
	DB06589|Pazopanib	FLT1;KDR;FLT4;PDGFRA;PDGFRB;KIT;FGFR3;ITK;FGF1;SH2B3;CYP3A4;CYP2D6;CYP2C8;CYP1A2;ABCB1;ABCG2;SLCO1B1;UGT1A1
	common genes	
	common pathways
198:[DB02466	DB00698]
	DB02466|4-[3-Oxo-3-(5,5,8,8-Tetramethyl-5,6,7,8-Tetrahydro-Naphthalen-2-Yl)-Propenyl]-Benzoic Acid	RARG
	DB00698|Nitrofurantoin	rpsJ;POR;ABCG2;ABCB11
	common genes	
	common pathways
199:[DB02466	DB01261]
	DB02466|4-[3-Oxo-3-(5,5,8,8-Tetramethyl-5,6,7,8-Tetrahydro-Naphthalen-2-Yl)-Propenyl]-Benzoic Acid	RARG
	DB01261|Sitagliptin	DPP4;CYP3A4;CYP2C8;ABCB1;SLC22A8
	common genes	
	common pathways
200:[DB02466	DB01108]
	DB02466|4-[3-Oxo-3-(5,5,8,8-Tetramethyl-5,6,7,8-Tetrahydro-Naphthalen-2-Yl)-Propenyl]-Benzoic Acid	RARG
	DB01108|Trilostane	HSD3B1;HSD3B2;ESR1;ESR2;CYP3A4
	common genes	
	common pathways
		R-HSA-383280|Nuclear Receptor transcription pathway	ESR1;RARG;ESR2
201:[DB02466	DB04861]
	DB02466|4-[3-Oxo-3-(5,5,8,8-Tetramethyl-5,6,7,8-Tetrahydro-Naphthalen-2-Yl)-Propenyl]-Benzoic Acid	RARG
	DB04861|Nebivolol	ADRB1;ADRB2;CYP2D6;CYP3A4
	common genes	
	common pathways
202:[DB02466	DB06733]
	DB02466|4-[3-Oxo-3-(5,5,8,8-Tetramethyl-5,6,7,8-Tetrahydro-Naphthalen-2-Yl)-Propenyl]-Benzoic Acid	RARG
	DB06733|Bafilomycin A1	ATP6V1A
	common genes	
	common pathways
203:[DB02466	DB02056]
	DB02466|4-[3-Oxo-3-(5,5,8,8-Tetramethyl-5,6,7,8-Tetrahydro-Naphthalen-2-Yl)-Propenyl]-Benzoic Acid	RARG
	DB02056|Prostaglandin D2	AKR1C3;PTGDR2;SLCO2A1
	common genes	
	common pathways
204:[DB02466	DB01294]
	DB02466|4-[3-Oxo-3-(5,5,8,8-Tetramethyl-5,6,7,8-Tetrahydro-Naphthalen-2-Yl)-Propenyl]-Benzoic Acid	RARG
	DB01294|Bismuth Subsalicylate	ALB;TF
	common genes	
	common pathways
205:[DB02466	DB04821]
	DB02466|4-[3-Oxo-3-(5,5,8,8-Tetramethyl-5,6,7,8-Tetrahydro-Naphthalen-2-Yl)-Propenyl]-Benzoic Acid	RARG
	DB04821|Nomifensine	SLC6A2;SLC6A3;MAOB;MAOA;MPO;SLC6A4;SLC18A2;ORM1
	common genes	
	common pathways
206:[DB02466	DB00193]
	DB02466|4-[3-Oxo-3-(5,5,8,8-Tetramethyl-5,6,7,8-Tetrahydro-Naphthalen-2-Yl)-Propenyl]-Benzoic Acid	RARG
	DB00193|Tramadol	OPRM1;SLC6A2;SLC6A4;HTR2C;OPRK1;OPRD1;GRIN3A;CHRNA7;CHRM3;CHRM1;CYP2D6;CYP3A4;CYP2B6;UGT1A1
	common genes	
	common pathways
207:[DB02466	DB01022]
	DB02466|4-[3-Oxo-3-(5,5,8,8-Tetramethyl-5,6,7,8-Tetrahydro-Naphthalen-2-Yl)-Propenyl]-Benzoic Acid	RARG
	DB01022|Phylloquinone	GGCX;BGLAP
	common genes	
	common pathways
208:[DB02466	DB00611]
	DB02466|4-[3-Oxo-3-(5,5,8,8-Tetramethyl-5,6,7,8-Tetrahydro-Naphthalen-2-Yl)-Propenyl]-Benzoic Acid	RARG
	DB00611|Butorphanol	OPRK1;OPRD1;OPRM1
	common genes	
	common pathways
209:[DB02466	DB00726]
	DB02466|4-[3-Oxo-3-(5,5,8,8-Tetramethyl-5,6,7,8-Tetrahydro-Naphthalen-2-Yl)-Propenyl]-Benzoic Acid	RARG
	DB00726|Trimipramine	SLC6A4;SLC6A2;SLC6A3;HTR2A;HTR1A;ADRA1A;ADRA1B;DRD2;ADRA2B;HRH1;HTR2C;HTR3A;HTR1D;ADRA2A;DRD1;DRD5;ADRB1;ADRB2;ADRB3;CHRM1;CHRM2;CHRM3;CHRM4;CHRM5;CYP3A4;CYP2D6;CYP2C19;CYP2C9;ABCB1
	common genes	
	common pathways
210:[DB02466	DB00745]
	DB02466|4-[3-Oxo-3-(5,5,8,8-Tetramethyl-5,6,7,8-Tetrahydro-Naphthalen-2-Yl)-Propenyl]-Benzoic Acid	RARG
	DB00745|Modafinil	SLC6A3;ADRA1B;CYP2C19;CYP3A4;CYP1A2;CYP2B6;CYP2C9;CYP3A5
	common genes	
	common pathways
211:[DB02466	DB06770]
	DB02466|4-[3-Oxo-3-(5,5,8,8-Tetramethyl-5,6,7,8-Tetrahydro-Naphthalen-2-Yl)-Propenyl]-Benzoic Acid	RARG
	DB06770|Benzyl alcohol	CYP2C8;CYP1A1;ALDH2;CYP1A2;CYP2E1;CYP2D6
	common genes	
	common pathways
212:[DB02466	DB01234]
	DB02466|4-[3-Oxo-3-(5,5,8,8-Tetramethyl-5,6,7,8-Tetrahydro-Naphthalen-2-Yl)-Propenyl]-Benzoic Acid	RARG
	DB01234|Dexamethasone	NR3C1;NR0B1;ANXA1;NOS2;NR1I2;CYP3A4;CYP3A5;CYP3A7;CYP11A1;CYP17A1;CYP19A1;CYP1A1;CYP1B1;CYP2A6;CYP2B6;CYP2C19;CYP2C8;CYP2D6;CYP2E1;CYP3A43;CYP4A11;ABCB11;ABCB1;ABCC2;ABCG2;SLCO1A2
	common genes	
	common pathways
213:[DB02466	DB01016]
	DB02466|4-[3-Oxo-3-(5,5,8,8-Tetramethyl-5,6,7,8-Tetrahydro-Naphthalen-2-Yl)-Propenyl]-Benzoic Acid	RARG
	DB01016|Glyburide	ABCC8;KCNJ11;KCNJ5;ABCC9;ABCB11;ABCA1;CFTR;KCNJ11;KCNJ8;CPT1A;CYP2C19;CYP3A4;CYP2C9;ALB;ABCC3;ABCB11;ABCB1;ABCC1;SLC15A1;SLCO1A2;SLC15A2;SLC22A6;ABCC2;ABCG2;SLC22A7;SLCO2B1
	common genes	
	common pathways
		R-HSA-5362517|Signaling by Retinoic Acid	RARG;CPT1A
214:[DB02466	DB05928]
	DB02466|4-[3-Oxo-3-(5,5,8,8-Tetramethyl-5,6,7,8-Tetrahydro-Naphthalen-2-Yl)-Propenyl]-Benzoic Acid	RARG
	DB05928|Dovitinib	NR1I2;CYP1A1;CYP1A2;UGT1A3;UGT2B7;CYP2C19;CYP3A4;ABCC3;ABCG2;SLCO1B1;SLCO2B1;SLCO1B3;ABCB1
	common genes	
	common pathways
215:[DB02466	DB13952]
	DB02466|4-[3-Oxo-3-(5,5,8,8-Tetramethyl-5,6,7,8-Tetrahydro-Naphthalen-2-Yl)-Propenyl]-Benzoic Acid	RARG
	DB13952|Estradiol acetate	ESR1;NR1I2;ESR2;CHRNA4;NCOA2;GPER1;MT-ATP6;BECN1;HSD17B2;ESRRG;CYP1A2;UGT1A1;CYP3A4;CYP3A5;CYP3A7;CYP1A1;CYP1B1;CYP2C19;CYP2C8;CYP2C9;SHBG;ALB;FABP2;SLC22A2;SLC22A1;SLC22A3;SLCO2B1;SLCO1A2;ABCC10;SLC22A11;ABCG2;SLCO1B1;ABCB1;SLC22A8;SLCO1B3;SLCO1C1;SLCO4A1
	common genes	
	common pathways
		R-HSA-383280|Nuclear Receptor transcription pathway	ESR2;RARG;ESRRG;ESR1
216:[DB02466	DB06704]
	DB02466|4-[3-Oxo-3-(5,5,8,8-Tetramethyl-5,6,7,8-Tetrahydro-Naphthalen-2-Yl)-Propenyl]-Benzoic Acid	RARG
	DB06704|Iobenguane	SLC6A2
	common genes	
	common pathways
217:[DB02466	DB00439]
	DB02466|4-[3-Oxo-3-(5,5,8,8-Tetramethyl-5,6,7,8-Tetrahydro-Naphthalen-2-Yl)-Propenyl]-Benzoic Acid	RARG
	DB00439|Cerivastatin	HMGCR;CYP3A4;CYP3A5;CYP3A7;CYP2C8;CYP2D6;CYP2C9;CYP2B6;UGT1A1;ABCB1;ABCC2;ABCG2;SLCO1B1;ABCB11
	common genes	
	common pathways
218:[DB02466	DB00593]
	DB02466|4-[3-Oxo-3-(5,5,8,8-Tetramethyl-5,6,7,8-Tetrahydro-Naphthalen-2-Yl)-Propenyl]-Benzoic Acid	RARG
	DB00593|Ethosuximide	CACNA1G;CYP2E1;CYP3A4;CYP3A43
	common genes	
	common pathways
219:[DB02466	DB00508]
	DB02466|4-[3-Oxo-3-(5,5,8,8-Tetramethyl-5,6,7,8-Tetrahydro-Naphthalen-2-Yl)-Propenyl]-Benzoic Acid	RARG
	DB00508|Triflupromazine	DRD1;DRD2;HTR2B;CHRM1;CHRM2;BCHE;ABCB1
	common genes	
	common pathways
220:[DB02466	DB00486]
	DB02466|4-[3-Oxo-3-(5,5,8,8-Tetramethyl-5,6,7,8-Tetrahydro-Naphthalen-2-Yl)-Propenyl]-Benzoic Acid	RARG
	DB00486|Nabilone	CNR2;CNR1;CYP2E1;CYP2C8;CYP2C9
	common genes	
	common pathways
221:[DB02466	DB05120]
	DB02466|4-[3-Oxo-3-(5,5,8,8-Tetramethyl-5,6,7,8-Tetrahydro-Naphthalen-2-Yl)-Propenyl]-Benzoic Acid	RARG
	DB05120|AT1391	INSR
	common genes	
	common pathways
222:[DB02466	DB00198]
	DB02466|4-[3-Oxo-3-(5,5,8,8-Tetramethyl-5,6,7,8-Tetrahydro-Naphthalen-2-Yl)-Propenyl]-Benzoic Acid	RARG
	DB00198|Oseltamivir	CES1;NEU1;NEU2;ABCC4;SLC15A1;SLC22A8
	common genes	
	common pathways
223:[DB02466	DB00188]
	DB02466|4-[3-Oxo-3-(5,5,8,8-Tetramethyl-5,6,7,8-Tetrahydro-Naphthalen-2-Yl)-Propenyl]-Benzoic Acid	RARG
	DB00188|Bortezomib	PSMB5;PSMB1;CYP3A4;CYP2C19;CYP2D6;CYP1A2;CYP2C9
	common genes	
	common pathways
224:[DB02466	DB08871]
	DB02466|4-[3-Oxo-3-(5,5,8,8-Tetramethyl-5,6,7,8-Tetrahydro-Naphthalen-2-Yl)-Propenyl]-Benzoic Acid	RARG
	DB08871|Eribulin	BCL2;TUBB1
	common genes	
	common pathways
225:[DB02466	DB00304]
	DB02466|4-[3-Oxo-3-(5,5,8,8-Tetramethyl-5,6,7,8-Tetrahydro-Naphthalen-2-Yl)-Propenyl]-Benzoic Acid	RARG
	DB00304|Desogestrel	PGR;ESR1;CYP3A4
	common genes	
	common pathways
		R-HSA-383280|Nuclear Receptor transcription pathway	PGR;ESR1;RARG
226:[DB02466	DB09223]
	DB02466|4-[3-Oxo-3-(5,5,8,8-Tetramethyl-5,6,7,8-Tetrahydro-Naphthalen-2-Yl)-Propenyl]-Benzoic Acid	RARG
	DB09223|Blonanserin	DRD2;DRD3;HTR2A;CYP3A4;ALB
	common genes	
	common pathways
227:[DB02466	DB09285]
	DB02466|4-[3-Oxo-3-(5,5,8,8-Tetramethyl-5,6,7,8-Tetrahydro-Naphthalen-2-Yl)-Propenyl]-Benzoic Acid	RARG
	DB09285|Morniflumate	ALOX5;PTGS2;LTB4R;TBXA2R;ALOX5;PTGS2
	common genes	
	common pathways
228:[DB02466	DB01174]
	DB02466|4-[3-Oxo-3-(5,5,8,8-Tetramethyl-5,6,7,8-Tetrahydro-Naphthalen-2-Yl)-Propenyl]-Benzoic Acid	RARG
	DB01174|Phenobarbital	GABRA1;CHRNA4;CHRNA7;GRIA2;GRIK2;GRIN1;GRIN2A;GRIN2B;GRIN2C;GRIN2D;GRIN3A;GRIN3B;NR1I2;CYP2C19;CYP2C9;CYP2B6;CYP2C8;CYP3A4;CYP1A2;CYP2A6;CYP2E1;CYP3A5;CYP4A11;CYP1A1;CYP1B1;CYP2C18;CYP3A7;CYP4B1;UGT1A1;UGT2B7;ABCB1;ABCC3;ABCB11;ABCC1;SLCO2A1;ABCC2
	common genes	
	common pathways
229:[DB02466	DB11251]
	DB02466|4-[3-Oxo-3-(5,5,8,8-Tetramethyl-5,6,7,8-Tetrahydro-Naphthalen-2-Yl)-Propenyl]-Benzoic Acid	RARG
	DB11251|Tocopherol	CYP4F2;CYP3A4;VLDLR;LDLR;TTPA;SEC14L4;SEC14L2;SEC14L3;APOBR;SCARB1;ABCB1
	common genes	
	common pathways
230:[DB02466	DB00973]
	DB02466|4-[3-Oxo-3-(5,5,8,8-Tetramethyl-5,6,7,8-Tetrahydro-Naphthalen-2-Yl)-Propenyl]-Benzoic Acid	RARG
	DB00973|Ezetimibe	SOAT1;NPC1L1;ANPEP;UGT1A1;UGT1A3;UGT2B15;UGT2B7;CYP3A4;CYP2C8;ABCB1;ABCC2;SLCO1B1;ABCG5;ABCC3;ABCG2;ABCG8;ABCB11
	common genes	
	common pathways
231:[DB02466	DB01577]
	DB02466|4-[3-Oxo-3-(5,5,8,8-Tetramethyl-5,6,7,8-Tetrahydro-Naphthalen-2-Yl)-Propenyl]-Benzoic Acid	RARG
	DB01577|Metamfetamine	SLC6A3;SLC6A4;SLC6A2;SLC18A2;SLC18A1;TAAR1;ADRA2A;ADRA2B;ADRA2C;MAOA;MAOB;CYP2D6;SLC22A3;SLC22A5
	common genes	
	common pathways
232:[DB02466	DB09330]
	DB02466|4-[3-Oxo-3-(5,5,8,8-Tetramethyl-5,6,7,8-Tetrahydro-Naphthalen-2-Yl)-Propenyl]-Benzoic Acid	RARG
	DB09330|Osimertinib	EGFR;CYP3A4;CYP1A2;ABCB1;ABCG2
	common genes	
	common pathways
233:[DB02466	DB05740]
	DB02466|4-[3-Oxo-3-(5,5,8,8-Tetramethyl-5,6,7,8-Tetrahydro-Naphthalen-2-Yl)-Propenyl]-Benzoic Acid	RARG
	DB05740|RPI-78M	CHRNA2;CHRNB2;CHRNA7;CHRNA4;CHRNA10;CHRNA9
	common genes	
	common pathways
234:[DB02466	DB06616]
	DB02466|4-[3-Oxo-3-(5,5,8,8-Tetramethyl-5,6,7,8-Tetrahydro-Naphthalen-2-Yl)-Propenyl]-Benzoic Acid	RARG
	DB06616|Bosutinib	BCR;ABL1;LYN;HCK;SRC;CDK2;MAP2K1;MAP2K2;MAP3K2;CAMK2G;CYP3A4;CYP2C8;ABCB1
	common genes	
	common pathways
235:[DB02466	DB00473]
	DB02466|4-[3-Oxo-3-(5,5,8,8-Tetramethyl-5,6,7,8-Tetrahydro-Naphthalen-2-Yl)-Propenyl]-Benzoic Acid	RARG
	DB00473|Hexylcaine	SCN5A;SCN10A
	common genes	
	common pathways
236:[DB02466	DB00441]
	DB02466|4-[3-Oxo-3-(5,5,8,8-Tetramethyl-5,6,7,8-Tetrahydro-Naphthalen-2-Yl)-Propenyl]-Benzoic Acid	RARG
	DB00441|Gemcitabine	RRM1;TYMS;CMPK1;CDA;DCK;ABCB1;ABCC10;SLC29A1;SLC28A1;SLC29A2;SLC28A3
	common genes	
	common pathways
237:[DB02466	DB00540]
	DB02466|4-[3-Oxo-3-(5,5,8,8-Tetramethyl-5,6,7,8-Tetrahydro-Naphthalen-2-Yl)-Propenyl]-Benzoic Acid	RARG
	DB00540|Nortriptyline	SLC6A2;SLC6A4;HTR2A;HTR1A;HRH1;ADRA1A;ADRA1D;CHRM1;CHRM2;CHRM3;CHRM4;CHRM5;HTR2C;HTR6;ADRA1B;ADRA2A;ADRA2B;ADRA2C;ADRB1;ADRB2;ADRB3;DRD2;PGRMC1;SIGMAR1;CYP2D6;CYP3A4;CYP1A2;CYP2C19;CYP3A5;PTGS1;CYP2E1;ALB;ORM1
	common genes	
	common pathways
238:[DB02466	DB05015]
	DB02466|4-[3-Oxo-3-(5,5,8,8-Tetramethyl-5,6,7,8-Tetrahydro-Naphthalen-2-Yl)-Propenyl]-Benzoic Acid	RARG
	DB05015|Belinostat	HDAC1;HDAC10;HDAC11;HDAC2;HDAC3;HDAC4;HDAC5;HDAC6;HDAC7;HDAC8;HDAC9;CYP2C8;CYP2C9;CYP1A2;ABCB1
	common genes	
	common pathways
		R-HSA-5617472|Activation of anterior HOX genes in hindbrain development during early embryogenesis	HDAC3;RARG
239:[DB02466	DB01396]
	DB02466|4-[3-Oxo-3-(5,5,8,8-Tetramethyl-5,6,7,8-Tetrahydro-Naphthalen-2-Yl)-Propenyl]-Benzoic Acid	RARG
	DB01396|Digitoxin	ATP1A1;CYP3A4;CYP11A1;ALB;SLCO1A2;SLCO4C1;ABCB1
	common genes	
	common pathways
240:[DB02466	DB00404]
	DB02466|4-[3-Oxo-3-(5,5,8,8-Tetramethyl-5,6,7,8-Tetrahydro-Naphthalen-2-Yl)-Propenyl]-Benzoic Acid	RARG
	DB00404|Alprazolam	GABRA1;GABRA2;GABRA3;GABRA4;GABRA5;GABRA6;GABRB1;GABRB2;GABRB3;GABRD;GABRE;GABRG1;GABRG2;GABRG3;GABRP;GABRQ;CYP2C9;CYP3A7;CYP3A4;CYP3A5
	common genes	
	common pathways
241:[DB02466	DB01407]
	DB02466|4-[3-Oxo-3-(5,5,8,8-Tetramethyl-5,6,7,8-Tetrahydro-Naphthalen-2-Yl)-Propenyl]-Benzoic Acid	RARG
	DB01407|Clenbuterol	ADRB2;ADRB1;ADRB3;NGF;TNF;CYP1A1
	common genes	
	common pathways
242:[DB02466	DB01439]
	DB02466|4-[3-Oxo-3-(5,5,8,8-Tetramethyl-5,6,7,8-Tetrahydro-Naphthalen-2-Yl)-Propenyl]-Benzoic Acid	RARG
	DB01439|3-Methylthiofentanyl	OPRM1;OPRD1;OPRK1
	common genes	
	common pathways
243:[DB02466	DB00072]
	DB02466|4-[3-Oxo-3-(5,5,8,8-Tetramethyl-5,6,7,8-Tetrahydro-Naphthalen-2-Yl)-Propenyl]-Benzoic Acid	RARG
	DB00072|Trastuzumab	ERBB2;EGFR;C1R;C1QA;C1QB;C1QC;C1S;FCGR1A;FCGR2A;FCGR2B;FCGR2C;FCGR3B;FCGR3A;CYP19A1
	common genes	
	common pathways
244:[DB02466	DB00959]
	DB02466|4-[3-Oxo-3-(5,5,8,8-Tetramethyl-5,6,7,8-Tetrahydro-Naphthalen-2-Yl)-Propenyl]-Benzoic Acid	RARG
	DB00959|Methylprednisolone	NR3C1;CYP3A4;ABCB1
	common genes	
	common pathways
245:[DB02466	DB01411]
	DB02466|4-[3-Oxo-3-(5,5,8,8-Tetramethyl-5,6,7,8-Tetrahydro-Naphthalen-2-Yl)-Propenyl]-Benzoic Acid	RARG
	DB01411|Pranlukast	CYSLTR1;TNF;IL5;RNASE3;NFKB1;MUC2;CYP3A4;CYP2C9;ABCC2
	common genes	
	common pathways
246:[DB02466	DB00041]
	DB02466|4-[3-Oxo-3-(5,5,8,8-Tetramethyl-5,6,7,8-Tetrahydro-Naphthalen-2-Yl)-Propenyl]-Benzoic Acid	RARG
	DB00041|Aldesleukin	IL2RB;IL2RA;IL2RG;PTGS2;PLA2G4A;CYP3A4;XDH;CYP2E1
	common genes	
	common pathways
247:[DB02466	DB09555]
	DB02466|4-[3-Oxo-3-(5,5,8,8-Tetramethyl-5,6,7,8-Tetrahydro-Naphthalen-2-Yl)-Propenyl]-Benzoic Acid	RARG
	DB09555|Dexchlorpheniramine maleate	HRH1;CYP2D6;CYP3A4;SLC22A1;SLC22A2
	common genes	
	common pathways
248:[DB02466	DB00379]
	DB02466|4-[3-Oxo-3-(5,5,8,8-Tetramethyl-5,6,7,8-Tetrahydro-Naphthalen-2-Yl)-Propenyl]-Benzoic Acid	RARG
	DB00379|Mexiletine	SCN5A;AHR;CYP1A2;CYP2D6;CYP2B6;CYP2E1;CYP3A4
	common genes	
	common pathways
249:[DB02466	DB09418]
	DB02466|4-[3-Oxo-3-(5,5,8,8-Tetramethyl-5,6,7,8-Tetrahydro-Naphthalen-2-Yl)-Propenyl]-Benzoic Acid	RARG
	DB09418|Potassium perchlorate	SLC5A5;ALB
	common genes	
	common pathways
250:[DB02466	DB00526]
	DB02466|4-[3-Oxo-3-(5,5,8,8-Tetramethyl-5,6,7,8-Tetrahydro-Naphthalen-2-Yl)-Propenyl]-Benzoic Acid	RARG
	DB00526|Oxaliplatin	CYP1A1;CYP1B1;CYP2E1;GSTT1;MT1A;MT2A;MPO;SOD1;GSTP1;GSTM1;NQO1;SLC22A2;SLC31A1;SLC22A3;ABCG2;ABCC2;ATP7B;ATP7A
	common genes	
	common pathways
251:[DB02466	DB01127]
	DB02466|4-[3-Oxo-3-(5,5,8,8-Tetramethyl-5,6,7,8-Tetrahydro-Naphthalen-2-Yl)-Propenyl]-Benzoic Acid	RARG
	DB01127|Econazole	NR1I2;CYP19A1;CYP2E1;CYP3A4
	common genes	
	common pathways
252:[DB02466	DB00195]
	DB02466|4-[3-Oxo-3-(5,5,8,8-Tetramethyl-5,6,7,8-Tetrahydro-Naphthalen-2-Yl)-Propenyl]-Benzoic Acid	RARG
	DB00195|Betaxolol	ADRB1;ADRB2;CYP1A2;CYP2D6
	common genes	
	common pathways
253:[DB02466	DB09288]
	DB02466|4-[3-Oxo-3-(5,5,8,8-Tetramethyl-5,6,7,8-Tetrahydro-Naphthalen-2-Yl)-Propenyl]-Benzoic Acid	RARG
	DB09288|Propacetamol	PTGS1;PTGS2;TRPV1;CNR1;BCHE;CYP3A4;CYP2E1;CYP1A2;CYP2D6;UGT1A1;UGT1A6;UGT1A9;UGT2B15;UGT1A10;SULT1A1;SULT1A3;SULT1E1;SULT2A1;NAT2;CYP2C9
	common genes	
	common pathways
254:[DB02466	DB01363]
	DB02466|4-[3-Oxo-3-(5,5,8,8-Tetramethyl-5,6,7,8-Tetrahydro-Naphthalen-2-Yl)-Propenyl]-Benzoic Acid	RARG
	DB01363|Ephedra	SLC6A3;SLC6A2;ADRA2A;ADRA2B;ADRA2C;MAOA;MAOB;ADRB1;ADRB2;ADRB3;SLC6A4;SLC18A2;SLC18A1
	common genes	
	common pathways
255:[DB02466	DB14540]
	DB02466|4-[3-Oxo-3-(5,5,8,8-Tetramethyl-5,6,7,8-Tetrahydro-Naphthalen-2-Yl)-Propenyl]-Benzoic Acid	RARG
	DB14540|Hydrocortisone butyrate	ANXA1;NR3C1;HSD11B2;HSD3B1;CYP3A4;CYP3A5;CYP3A7;CYP11B1;CYP11B2;CYP2C8;SHBG;SERPINA6;ABCB1;SLCO1A2;ABCG2;SLC22A8
	common genes	
	common pathways
256:[DB02466	DB13953]
	DB02466|4-[3-Oxo-3-(5,5,8,8-Tetramethyl-5,6,7,8-Tetrahydro-Naphthalen-2-Yl)-Propenyl]-Benzoic Acid	RARG
	DB13953|Estradiol benzoate	ESR1;NR1I2;ESR2;CHRNA4;NCOA2;GPER1;MT-ATP6;BECN1;HSD17B2;ESRRG;CYP1A2;UGT1A1;CYP3A4;CYP3A5;CYP3A7;CYP1A1;CYP1B1;CYP2C19;CYP2C8;CYP2C9;SHBG;ALB;FABP2;SLC22A2;SLC22A1;SLC22A3;SLCO2B1;SLCO1A2;ABCC10;SLC22A11;ABCG2;SLCO1B1;ABCB1;SLC22A8;SLCO1B3;SLCO1C1;SLCO4A1
	common genes	
	common pathways
		R-HSA-383280|Nuclear Receptor transcription pathway	RARG;ESRRG;ESR1;ESR2
257:[DB02466	DB09291]
	DB02466|4-[3-Oxo-3-(5,5,8,8-Tetramethyl-5,6,7,8-Tetrahydro-Naphthalen-2-Yl)-Propenyl]-Benzoic Acid	RARG
	DB09291|Rolapitant	CYP2D6;CYP3A4;ABCG2;ABCB1
	common genes	
	common pathways
258:[DB02466	DB01351]
	DB02466|4-[3-Oxo-3-(5,5,8,8-Tetramethyl-5,6,7,8-Tetrahydro-Naphthalen-2-Yl)-Propenyl]-Benzoic Acid	RARG
	DB01351|Amobarbital	GABRA1;GABRA2;GABRA3;GABRA4;GABRA5;GABRA6;CHRNA4;CHRNA7;GRIA2;GRIK2;CYP2A6
	common genes	
	common pathways
259:[DB02466	DB00435]
	DB02466|4-[3-Oxo-3-(5,5,8,8-Tetramethyl-5,6,7,8-Tetrahydro-Naphthalen-2-Yl)-Propenyl]-Benzoic Acid	RARG
	DB00435|Nitric Oxide	GUCY1A2;MT1A;IDO1;ALDH2;CYP1A2;CYP2B6;CYP3A4
	common genes	
	common pathways
260:[DB02466	DB06652]
	DB02466|4-[3-Oxo-3-(5,5,8,8-Tetramethyl-5,6,7,8-Tetrahydro-Naphthalen-2-Yl)-Propenyl]-Benzoic Acid	RARG
	DB06652|Vicriviroc	CCR5;CYP3A4;CYP3A5;CYP2C9
	common genes	
	common pathways
261:[DB02466	DB06412]
	DB02466|4-[3-Oxo-3-(5,5,8,8-Tetramethyl-5,6,7,8-Tetrahydro-Naphthalen-2-Yl)-Propenyl]-Benzoic Acid	RARG
	DB06412|Oxymetholone	AR;NPPB;MAOA;CYP2D6;SRD5A1;CYP3A4;CYP3A5;CYP3A7;CYP3A43;ALB;SHBG
	common genes	
	common pathways
		R-HSA-383280|Nuclear Receptor transcription pathway	RARG;AR
262:[DB02466	DB00604]
	DB02466|4-[3-Oxo-3-(5,5,8,8-Tetramethyl-5,6,7,8-Tetrahydro-Naphthalen-2-Yl)-Propenyl]-Benzoic Acid	RARG
	DB00604|Cisapride	HTR4;HTR3A;HTR2A;KCNH2;CYP3A7;CYP3A4;CYP3A5;CYP2A6;CYP2B6;CYP2C19;CYP2C8;CYP2C9;CYP2D6
	common genes	
	common pathways
263:[DB02466	DB08901]
	DB02466|4-[3-Oxo-3-(5,5,8,8-Tetramethyl-5,6,7,8-Tetrahydro-Naphthalen-2-Yl)-Propenyl]-Benzoic Acid	RARG
	DB08901|Ponatinib	ABL1;BCR;KIT;RET;TEK;FLT3;FGFR1;FGFR2;FGFR3;FGFR4;LCK;SRC;LYN;KDR;PDGFRA;CYP3A4;CYP2C8;CYP2D6;CYP3A5;ABCB1;ABCG2
	common genes	
	common pathways
264:[DB02466	DB11581]
	DB02466|4-[3-Oxo-3-(5,5,8,8-Tetramethyl-5,6,7,8-Tetrahydro-Naphthalen-2-Yl)-Propenyl]-Benzoic Acid	RARG
	DB11581|Venetoclax	BCL2;CYP3A4;ABCB1;ABCG2;SLCO1B1
	common genes	
	common pathways
265:[DB02466	DB01138]
	DB02466|4-[3-Oxo-3-(5,5,8,8-Tetramethyl-5,6,7,8-Tetrahydro-Naphthalen-2-Yl)-Propenyl]-Benzoic Acid	RARG
	DB01138|Sulfinpyrazone	ABCC2;ABCC1;SLC22A12;NR1I2;CYP2C9;CYP3A4;CYP2B6;CYP2C8;FABP2;ABCC3;ABCC4;ABCC5;ABCC6;ABCC1;ABCC2;ABCB11
	common genes	
	common pathways
266:[DB02466	DB06713]
	DB02466|4-[3-Oxo-3-(5,5,8,8-Tetramethyl-5,6,7,8-Tetrahydro-Naphthalen-2-Yl)-Propenyl]-Benzoic Acid	RARG
	DB06713|Norelgestromin	PGR;ALB;AR;STS;CYP3A4
	common genes	
	common pathways
		R-HSA-383280|Nuclear Receptor transcription pathway	AR;PGR;RARG
267:[DB02466	DB00637]
	DB02466|4-[3-Oxo-3-(5,5,8,8-Tetramethyl-5,6,7,8-Tetrahydro-Naphthalen-2-Yl)-Propenyl]-Benzoic Acid	RARG
	DB00637|Astemizole	HRH1;KCNH2;KCNH1;MAPT;CYP3A4;CYP3A5;CYP3A7;CYP2D6;CYP2J2;ABCB1;ABCB11
	common genes	
	common pathways
268:[DB02466	DB01252]
	DB02466|4-[3-Oxo-3-(5,5,8,8-Tetramethyl-5,6,7,8-Tetrahydro-Naphthalen-2-Yl)-Propenyl]-Benzoic Acid	RARG
	DB01252|Mitiglinide	ABCC8;PPARG;UGT1A3;UGT2B7
	common genes	
	common pathways
		R-HSA-383280|Nuclear Receptor transcription pathway	RARG;PPARG
269:[DB02466	DB00814]
	DB02466|4-[3-Oxo-3-(5,5,8,8-Tetramethyl-5,6,7,8-Tetrahydro-Naphthalen-2-Yl)-Propenyl]-Benzoic Acid	RARG
	DB00814|Meloxicam	PTGS2;PTGS1;CYP2C9;CYP3A4;PGD;CYP2C8;ABCC4
	common genes	
	common pathways
270:[DB02466	DB01254]
	DB02466|4-[3-Oxo-3-(5,5,8,8-Tetramethyl-5,6,7,8-Tetrahydro-Naphthalen-2-Yl)-Propenyl]-Benzoic Acid	RARG
	DB01254|Dasatinib	ABL1;SRC;EPHA2;LCK;YES1;KIT;PDGFRB;STAT5B;ABL2;FYN;BTK;NR4A3;BCR;CSK;EPHA5;EPHB4;FGR;FRK;HSPA8;LYN;MAPK14;PPAT;CYP3A4;CYP1A1;CYP1A2;CYP1B1;CYP3A5;FMO3;ABCB1;ABCG2
	common genes	
	common pathways
271:[DB02466	DB01059]
	DB02466|4-[3-Oxo-3-(5,5,8,8-Tetramethyl-5,6,7,8-Tetrahydro-Naphthalen-2-Yl)-Propenyl]-Benzoic Acid	RARG
	DB01059|Norfloxacin	parC;gyrA;TOP2A;CYP1A2;CYP3A4;CYP3A5;CYP3A7;CYP1A1;SLC22A5;SLC22A6
	common genes	
	common pathways
272:[DB02466	DB05303]
	DB02466|4-[3-Oxo-3-(5,5,8,8-Tetramethyl-5,6,7,8-Tetrahydro-Naphthalen-2-Yl)-Propenyl]-Benzoic Acid	RARG
	DB05303|OMS-103HP	TNF;IL1R1
	common genes	
	common pathways
273:[DB02466	DB00338]
	DB02466|4-[3-Oxo-3-(5,5,8,8-Tetramethyl-5,6,7,8-Tetrahydro-Naphthalen-2-Yl)-Propenyl]-Benzoic Acid	RARG
	DB00338|Omeprazole	ATP4A;AHR;CYP1A1;CYP1A2;CYP1B1;CYP2C8;CYP2C9;CYP2C18;CYP2D6;CYP3A4;CYP11A1;CYP2C19;ABCG2;ABCC3;ABCB1
	common genes	
	common pathways
274:[DB02466	DB09146]
	DB02466|4-[3-Oxo-3-(5,5,8,8-Tetramethyl-5,6,7,8-Tetrahydro-Naphthalen-2-Yl)-Propenyl]-Benzoic Acid	RARG
	DB09146|Iron saccharate	HBA1;TF
	common genes	
	common pathways
275:[DB02466	DB00533]
	DB02466|4-[3-Oxo-3-(5,5,8,8-Tetramethyl-5,6,7,8-Tetrahydro-Naphthalen-2-Yl)-Propenyl]-Benzoic Acid	RARG
	DB00533|Rofecoxib	PTGS2;ELN;CYP1A2;CYP3A4;PTGS1;CYP2C8;CYP2C9;ABCC4
	common genes	
	common pathways
276:[DB02466	DB00083]
	DB02466|4-[3-Oxo-3-(5,5,8,8-Tetramethyl-5,6,7,8-Tetrahydro-Naphthalen-2-Yl)-Propenyl]-Benzoic Acid	RARG
	DB00083|Botulinum Toxin Type A	SNAP25;RHOB
	common genes	
	common pathways
277:[DB02466	DB06772]
	DB02466|4-[3-Oxo-3-(5,5,8,8-Tetramethyl-5,6,7,8-Tetrahydro-Naphthalen-2-Yl)-Propenyl]-Benzoic Acid	RARG
	DB06772|Cabazitaxel	TUBA4A;TUBB1;CYP3A4;CYP3A5;CYP2C8;ABCB1;ABCG2;SLCO1B1;SLCO1B3
	common genes	
	common pathways
278:[DB02466	DB01395]
	DB02466|4-[3-Oxo-3-(5,5,8,8-Tetramethyl-5,6,7,8-Tetrahydro-Naphthalen-2-Yl)-Propenyl]-Benzoic Acid	RARG
	DB01395|Drospirenone	PGR;NR3C2;AR;PTGS2;BCHE;CYP3A4
	common genes	
	common pathways
		R-HSA-383280|Nuclear Receptor transcription pathway	PGR;RARG;AR
279:[DB02466	DB01126]
	DB02466|4-[3-Oxo-3-(5,5,8,8-Tetramethyl-5,6,7,8-Tetrahydro-Naphthalen-2-Yl)-Propenyl]-Benzoic Acid	RARG
	DB01126|Dutasteride	SRD5A2;SRD5A1;CYP3A4
	common genes	
	common pathways
280:[DB02466	DB06370]
	DB02466|4-[3-Oxo-3-(5,5,8,8-Tetramethyl-5,6,7,8-Tetrahydro-Naphthalen-2-Yl)-Propenyl]-Benzoic Acid	RARG
	DB06370|Indisulam	CYP2C9;CYP3A4;CYP2E1;CYP2D6
	common genes	
	common pathways
281:[DB02466	DB09389]
	DB02466|4-[3-Oxo-3-(5,5,8,8-Tetramethyl-5,6,7,8-Tetrahydro-Naphthalen-2-Yl)-Propenyl]-Benzoic Acid	RARG
	DB09389|Norgestrel	PGR;SRD5A1;AR;CYP3A4;CYP19A1
	common genes	
	common pathways
		R-HSA-383280|Nuclear Receptor transcription pathway	RARG;PGR;AR
282:[DB02466	DB08807]
	DB02466|4-[3-Oxo-3-(5,5,8,8-Tetramethyl-5,6,7,8-Tetrahydro-Naphthalen-2-Yl)-Propenyl]-Benzoic Acid	RARG
	DB08807|Bopindolol	ADRB1;ADRB2;HTR1A;HTR1B;ADRB3;CYP2D6
	common genes	
	common pathways
283:[DB02466	DB11130]
	DB02466|4-[3-Oxo-3-(5,5,8,8-Tetramethyl-5,6,7,8-Tetrahydro-Naphthalen-2-Yl)-Propenyl]-Benzoic Acid	RARG
	DB11130|Opium	OPRD1;OPRK1;OPRM1;CYP2D6;CYP3A4;ALB;B2M
	common genes	
	common pathways
284:[DB02466	DB06734]
	DB02466|4-[3-Oxo-3-(5,5,8,8-Tetramethyl-5,6,7,8-Tetrahydro-Naphthalen-2-Yl)-Propenyl]-Benzoic Acid	RARG
	DB06734|Bafilomycin B1	ATP6V1A
	common genes	
	common pathways
285:[DB02466	DB00589]
	DB02466|4-[3-Oxo-3-(5,5,8,8-Tetramethyl-5,6,7,8-Tetrahydro-Naphthalen-2-Yl)-Propenyl]-Benzoic Acid	RARG
	DB00589|Lisuride	DRD2;DRD3;DRD4;DRD1;DRD5;HTR1A;HTR1D;HTR2B;HTR2A;HTR2C;HTR1B;ADRA2A;ADRA2B;ADRA2C;HTR7;CYP2D6;CYP3A4
	common genes	
	common pathways
286:[DB02466	DB01200]
	DB02466|4-[3-Oxo-3-(5,5,8,8-Tetramethyl-5,6,7,8-Tetrahydro-Naphthalen-2-Yl)-Propenyl]-Benzoic Acid	RARG
	DB01200|Bromocriptine	DRD2;DRD3;HTR1D;ADRA2A;HTR1A;ADRA2C;ADRA2B;HTR2B;DRD4;HTR2A;HTR1B;HTR2C;DRD5;DRD1;ADRA1A;ADRA1B;ADRA1D;HTR7;CYP3A4;ABCB1
	common genes	
	common pathways
287:[DB02466	DB01240]
	DB02466|4-[3-Oxo-3-(5,5,8,8-Tetramethyl-5,6,7,8-Tetrahydro-Naphthalen-2-Yl)-Propenyl]-Benzoic Acid	RARG
	DB01240|Epoprostenol	P2RY12;PTGIR;PTGIS
	common genes	
	common pathways
288:[DB02466	DB05039]
	DB02466|4-[3-Oxo-3-(5,5,8,8-Tetramethyl-5,6,7,8-Tetrahydro-Naphthalen-2-Yl)-Propenyl]-Benzoic Acid	RARG
	DB05039|Indacaterol	ADRB2;CYP3A4;UGT1A1;ABCB1
	common genes	
	common pathways
289:[DB02466	DB04825]
	DB02466|4-[3-Oxo-3-(5,5,8,8-Tetramethyl-5,6,7,8-Tetrahydro-Naphthalen-2-Yl)-Propenyl]-Benzoic Acid	RARG
	DB04825|Prenylamine	CALM1;MYLK2;CYP3A4
	common genes	
	common pathways
290:[DB02466	DB09029]
	DB02466|4-[3-Oxo-3-(5,5,8,8-Tetramethyl-5,6,7,8-Tetrahydro-Naphthalen-2-Yl)-Propenyl]-Benzoic Acid	RARG
	DB09029|Secukinumab	IL17A
	common genes	
	common pathways
291:[DB02466	DB00836]
	DB02466|4-[3-Oxo-3-(5,5,8,8-Tetramethyl-5,6,7,8-Tetrahydro-Naphthalen-2-Yl)-Propenyl]-Benzoic Acid	RARG
	DB00836|Loperamide	OPRM1;OPRD1;OPRK1;CACNA1A;POMC;CALM1;NR1I3;CYP3A4;CYP2C8;CYP2B6;CYP2D6;ABCB1
	common genes	
	common pathways
292:[DB02466	DB12332]
	DB02466|4-[3-Oxo-3-(5,5,8,8-Tetramethyl-5,6,7,8-Tetrahydro-Naphthalen-2-Yl)-Propenyl]-Benzoic Acid	RARG
	DB12332|Rucaparib	PARP1;PARP2;PARP3;CYP2D6;CYP1A2;CYP3A4;CYP3A5;CYP3A7;CYP3A43;CYP2C19;CYP2C9;CYP2C8;UGT1A1;ABCB1;ABCG2;SLC47A1;SLC47A2;SLC22A1;ABCC4;SLCO1B1;SLCO1B3;SLC22A6;SLC22A8
	common genes	
	common pathways
293:[DB02466	DB14635]
	DB02466|4-[3-Oxo-3-(5,5,8,8-Tetramethyl-5,6,7,8-Tetrahydro-Naphthalen-2-Yl)-Propenyl]-Benzoic Acid	RARG
	DB14635|Curcumin sulfate	PPARG;VDR;ABCC5;CBR1;GSTP1;CYP2C9;CYP3A4;CYP2B6;CYP1A2;CYP2D6;GSTA1;GSTM1;GSTP1;ABCB1
	common genes	
	common pathways
		R-HSA-383280|Nuclear Receptor transcription pathway	PPARG;RARG;VDR
294:[DB02466	DB00877]
	DB02466|4-[3-Oxo-3-(5,5,8,8-Tetramethyl-5,6,7,8-Tetrahydro-Naphthalen-2-Yl)-Propenyl]-Benzoic Acid	RARG
	DB00877|Sirolimus	MTOR;FKBP1A;FGF2;CYP3A4;CYP3A5;CYP3A7;ABCB1;SLCO1B1;SLC47A1
	common genes	
	common pathways
295:[DB02466	DB11712]
	DB02466|4-[3-Oxo-3-(5,5,8,8-Tetramethyl-5,6,7,8-Tetrahydro-Naphthalen-2-Yl)-Propenyl]-Benzoic Acid	RARG
	DB11712|Tezacaftor	CFTR;CYP3A4;CYP3A5;ALB
	common genes	
	common pathways
296:[DB02466	DB06212]
	DB02466|4-[3-Oxo-3-(5,5,8,8-Tetramethyl-5,6,7,8-Tetrahydro-Naphthalen-2-Yl)-Propenyl]-Benzoic Acid	RARG
	DB06212|Tolvaptan	AVPR2;AVPR1A;CYP3A4;ABCB1
	common genes	
	common pathways
297:[DB02466	DB05668]
	DB02466|4-[3-Oxo-3-(5,5,8,8-Tetramethyl-5,6,7,8-Tetrahydro-Naphthalen-2-Yl)-Propenyl]-Benzoic Acid	RARG
	DB05668|Palifosfamide	DNMT1
	common genes	
	common pathways
298:[DB02466	DB01102]
	DB02466|4-[3-Oxo-3-(5,5,8,8-Tetramethyl-5,6,7,8-Tetrahydro-Naphthalen-2-Yl)-Propenyl]-Benzoic Acid	RARG
	DB01102|Arbutamine	ADRB1;ADRB2;ADRB3
	common genes	
	common pathways
299:[DB02466	DB00655]
	DB02466|4-[3-Oxo-3-(5,5,8,8-Tetramethyl-5,6,7,8-Tetrahydro-Naphthalen-2-Yl)-Propenyl]-Benzoic Acid	RARG
	DB00655|Estrone	ESR1;ESR2;AR;CYP19A1;SHBG;CYP1A1;CYP1A2;CYP3A4;CYP1B1;CYP2B6;CYP2C9;CYP2E1;CYP3A5;CYP4A11;ALB;SLCO2B1;ABCB1;SLCO1A2;ABCG2;SLCO1B1;SLC22A8
	common genes	
	common pathways
		R-HSA-383280|Nuclear Receptor transcription pathway	AR;ESR2;RARG;ESR1
300:[DB02466	DB00696]
	DB02466|4-[3-Oxo-3-(5,5,8,8-Tetramethyl-5,6,7,8-Tetrahydro-Naphthalen-2-Yl)-Propenyl]-Benzoic Acid	RARG
	DB00696|Ergotamine	HTR1D;HTR1B;HTR2A;DRD2;ADRA1A;ADRA1B;ADRA1D;ADRA2A;ADRA2B;SLC6A2;DRD1;DRD5;HTR1A;HTR1F;HTR2C;HTR2B;CYP3A4;ABCB1
	common genes	
	common pathways
301:[DB02466	DB05087]
	DB02466|4-[3-Oxo-3-(5,5,8,8-Tetramethyl-5,6,7,8-Tetrahydro-Naphthalen-2-Yl)-Propenyl]-Benzoic Acid	RARG
	DB05087|Ganaxolone	GABRA1;GABRA2;GABRA3;GABRA4;GABRA5;GABRA6
	common genes	
	common pathways
302:[DB02466	DB04840]
	DB02466|4-[3-Oxo-3-(5,5,8,8-Tetramethyl-5,6,7,8-Tetrahydro-Naphthalen-2-Yl)-Propenyl]-Benzoic Acid	RARG
	DB04840|Debrisoquin	SLC6A2;CYP2D6;CYP1A1;ABCB1
	common genes	
	common pathways
303:[DB02466	DB01219]
	DB02466|4-[3-Oxo-3-(5,5,8,8-Tetramethyl-5,6,7,8-Tetrahydro-Naphthalen-2-Yl)-Propenyl]-Benzoic Acid	RARG
	DB01219|Dantrolene	RYR1;CYP3A4
	common genes	
	common pathways
304:[DB02466	DB00845]
	DB02466|4-[3-Oxo-3-(5,5,8,8-Tetramethyl-5,6,7,8-Tetrahydro-Naphthalen-2-Yl)-Propenyl]-Benzoic Acid	RARG
	DB00845|Clofazimine	ABCB11;CYP3A4;ABCB11;ABCB1
	common genes	
	common pathways
305:[DB02466	DB09065]
	DB02466|4-[3-Oxo-3-(5,5,8,8-Tetramethyl-5,6,7,8-Tetrahydro-Naphthalen-2-Yl)-Propenyl]-Benzoic Acid	RARG
	DB09065|Cobicistat	CYP2D6;CYP3A4;CYP3A5;CYP3A7;CYP3A43;ABCB1;ABCG2;SLCO1B1;SLCO1B3
	common genes	
	common pathways
306:[DB02466	DB09166]
	DB02466|4-[3-Oxo-3-(5,5,8,8-Tetramethyl-5,6,7,8-Tetrahydro-Naphthalen-2-Yl)-Propenyl]-Benzoic Acid	RARG
	DB09166|Etizolam	GABRA1;GABRA2;GABRA3;GABRG2;PTAFR;CYP3A4;CYP2C18;CYP2C19
	common genes	
	common pathways
307:[DB02466	DB00782]
	DB02466|4-[3-Oxo-3-(5,5,8,8-Tetramethyl-5,6,7,8-Tetrahydro-Naphthalen-2-Yl)-Propenyl]-Benzoic Acid	RARG
	DB00782|Propantheline	CHRM1
	common genes	
	common pathways
308:[DB02466	DB14508]
	DB02466|4-[3-Oxo-3-(5,5,8,8-Tetramethyl-5,6,7,8-Tetrahydro-Naphthalen-2-Yl)-Propenyl]-Benzoic Acid	RARG
	DB14508|Lithium succinate	IMPA2;IMPA1;GSK3B;GRIA3
	common genes	
	common pathways
309:[DB02466	DB00502]
	DB02466|4-[3-Oxo-3-(5,5,8,8-Tetramethyl-5,6,7,8-Tetrahydro-Naphthalen-2-Yl)-Propenyl]-Benzoic Acid	RARG
	DB00502|Haloperidol	DRD2;DRD1;GRIN2B;HTR2A;DRD3;MCHR1;SLC18A2;CYP3A5;CYP3A7;CYP1A2;CYP2D6;CYP3A4;CBR1;UGT1A9;CYP1A1;CYP2C19;CYP2C9;ABCB1
	common genes	
	common pathways
310:[DB02466	DB00503]
	DB02466|4-[3-Oxo-3-(5,5,8,8-Tetramethyl-5,6,7,8-Tetrahydro-Naphthalen-2-Yl)-Propenyl]-Benzoic Acid	RARG
	DB00503|Ritonavir	pol;NR1I2;CYP2D6;CYP2C9;CYP2C19;CYP2B6;CYP2C8;CYP1A2;CYP2E1;CYP3A4;CYP3A5;CYP3A7;CYP3A43;UGT1A1;ALB;ABCB1;ABCC1;SLCO1A2;ABCC2;ABCG2;SLCO1B1;SLCO2B1;ABCB11
	common genes	
	common pathways
311:[DB02466	DB08838]
	DB02466|4-[3-Oxo-3-(5,5,8,8-Tetramethyl-5,6,7,8-Tetrahydro-Naphthalen-2-Yl)-Propenyl]-Benzoic Acid	RARG
	DB08838|Agmatine	ADRA2C;NISCH;CHRNA1;GRIN1;KCNJ1;CACNA1B;ASIC3;CYP3A4;SLC22A1;SLC22A2;SLC22A3;SLC7A7
	common genes	
	common pathways
312:[DB02466	DB00131]
	DB02466|4-[3-Oxo-3-(5,5,8,8-Tetramethyl-5,6,7,8-Tetrahydro-Naphthalen-2-Yl)-Propenyl]-Benzoic Acid	RARG
	DB00131|Adenosine phosphate	CREB1;PIM1;PDE4B;PYGL;PRKAB1;HINT1;PDE4D;ACSS1;ACSS2;PRKAA1;PRKAB2;ADCY1;ACSL1;FBP1;ADK;AMPD1;APRT
	common genes	
	common pathways
313:[DB02466	DB00594]
	DB02466|4-[3-Oxo-3-(5,5,8,8-Tetramethyl-5,6,7,8-Tetrahydro-Naphthalen-2-Yl)-Propenyl]-Benzoic Acid	RARG
	DB00594|Amiloride	SCNN1A;SCNN1B;SCNN1G;SCNN1D;AOC1;ASIC2;ASIC1;SLC9A1;PLAU;AOC1;AOC1;SLC22A2;SLC22A4
	common genes	
	common pathways
314:[DB02466	DB06288]
	DB02466|4-[3-Oxo-3-(5,5,8,8-Tetramethyl-5,6,7,8-Tetrahydro-Naphthalen-2-Yl)-Propenyl]-Benzoic Acid	RARG
	DB06288|Amisulpride	DRD2;DRD3;HTR7;HTR2A
	common genes	
	common pathways
315:[DB02466	DB09282]
	DB02466|4-[3-Oxo-3-(5,5,8,8-Tetramethyl-5,6,7,8-Tetrahydro-Naphthalen-2-Yl)-Propenyl]-Benzoic Acid	RARG
	DB09282|Molsidomine	GUCY1A2;GUCY1A2;PDE5A
	common genes	
	common pathways
316:[DB02466	DB00630]
	DB02466|4-[3-Oxo-3-(5,5,8,8-Tetramethyl-5,6,7,8-Tetrahydro-Naphthalen-2-Yl)-Propenyl]-Benzoic Acid	RARG
	DB00630|Alendronic acid	FDPS;PTPN4;PTPRS;PTPRE;ATP6V1A
	common genes	
	common pathways
317:[DB02466	DB00237]
	DB02466|4-[3-Oxo-3-(5,5,8,8-Tetramethyl-5,6,7,8-Tetrahydro-Naphthalen-2-Yl)-Propenyl]-Benzoic Acid	RARG
	DB00237|Butabarbital	GABRA1;GABRA2;GABRA3;GABRA4;GABRA5;GABRA6;GABRB1;GABRB2;GABRB3;GABRD;GABRE;GABRG1;GABRG2;GABRG3;GABRP;GABRQ;CHRNA4;CHRNA7;GRIA2;GRIK2
	common genes	
	common pathways
318:[DB02466	DB09053]
	DB02466|4-[3-Oxo-3-(5,5,8,8-Tetramethyl-5,6,7,8-Tetrahydro-Naphthalen-2-Yl)-Propenyl]-Benzoic Acid	RARG
	DB09053|Ibrutinib	BTK;CYP3A4;CYP3A5;CYP2D6;ALB;ORM1;ORM2
	common genes	
	common pathways
319:[DB02466	DB00276]
	DB02466|4-[3-Oxo-3-(5,5,8,8-Tetramethyl-5,6,7,8-Tetrahydro-Naphthalen-2-Yl)-Propenyl]-Benzoic Acid	RARG
	DB00276|Amsacrine	TOP2A;KCNH2;ORM1;ALB;ABCB1
	common genes	
	common pathways
320:[DB02466	DB00458]
	DB02466|4-[3-Oxo-3-(5,5,8,8-Tetramethyl-5,6,7,8-Tetrahydro-Naphthalen-2-Yl)-Propenyl]-Benzoic Acid	RARG
	DB00458|Imipramine	SLC6A2;HTR2A;SLC6A4;HRH1;ADRA1A;ADRA1D;CHRM1;CHRM2;CHRM3;CHRM4;CHRM5;KCND2;KCND3;HTR2C;ADRA1B;HTR7;DRD1;DRD5;DRD2;KCNH2;SLC6A3;HTR1A;HTR6;KCNH1;ORM2;CYP2C19;CYP2D6;CYP1A2;CYP3A4;CYP3A7;CYP2B6;CYP2C18;CYP2E1;ORM1;ALB;ABCB1;SLC22A2;SLC22A3;SLC22A4
	common genes	
	common pathways
321:[DB02466	DB00346]
	DB02466|4-[3-Oxo-3-(5,5,8,8-Tetramethyl-5,6,7,8-Tetrahydro-Naphthalen-2-Yl)-Propenyl]-Benzoic Acid	RARG
	DB00346|Alfuzosin	ADRA1A;ADRA1B;ADRA1D;KCNH2;CYP3A4
	common genes	
	common pathways
322:[DB02466	DB00675]
	DB02466|4-[3-Oxo-3-(5,5,8,8-Tetramethyl-5,6,7,8-Tetrahydro-Naphthalen-2-Yl)-Propenyl]-Benzoic Acid	RARG
	DB00675|Tamoxifen	ESR1;ESR2;EBP;PRKCA;PRKCB;PRKCD;PRKCE;PRKCG;PRKCI;PRKCQ;PRKCZ;AR;KCNH2;NR1I2;ESRRG;SHBG;CYP2D6;CYP3A4;CYP3A5;CYP3A7;CYP2C9;CYP2C19;CYP2B6;CYP1A1;CYP1B1;FMO1;FMO3;CYP2C8;CES1;CYP19A1;CYP2A6;CYP2E1;UGT1A10;SULT1A1;ABCB1;ABCG2;ABCC2;ABCB11
	common genes	
	common pathways
		R-HSA-383280|Nuclear Receptor transcription pathway	ESR1;ESRRG;RARG;AR;ESR2
323:[DB02466	DB14065]
	DB02466|4-[3-Oxo-3-(5,5,8,8-Tetramethyl-5,6,7,8-Tetrahydro-Naphthalen-2-Yl)-Propenyl]-Benzoic Acid	RARG
	DB14065|Lomerizine	ABCB1;CYP3A4
	common genes	
	common pathways
324:[DB02466	DB01496]
	DB02466|4-[3-Oxo-3-(5,5,8,8-Tetramethyl-5,6,7,8-Tetrahydro-Naphthalen-2-Yl)-Propenyl]-Benzoic Acid	RARG
	DB01496|Barbituric acid derivative	GABRA1;GABRA2;GABRA3;GABRA4;GABRA5;GABRA6;CHRNA4;CHRNA7;GRIA2;GRIK2
	common genes	
	common pathways
325:[DB02466	DB11637]
	DB02466|4-[3-Oxo-3-(5,5,8,8-Tetramethyl-5,6,7,8-Tetrahydro-Naphthalen-2-Yl)-Propenyl]-Benzoic Acid	RARG
	DB11637|Delamanid	CYP3A4;ALB;ORM1
	common genes	
	common pathways
326:[DB02466	DB06148]
	DB02466|4-[3-Oxo-3-(5,5,8,8-Tetramethyl-5,6,7,8-Tetrahydro-Naphthalen-2-Yl)-Propenyl]-Benzoic Acid	RARG
	DB06148|Mianserin	ADRA2A;HTR2A;HTR2C;HRH1;SLC6A2;SLC6A4;HRH4;HTR1A;ADRA2C;HTR2B;HTR1F;ADRA2B;DRD3;OPRK1;SLC6A3;HTR7;DRD2;HTR6;ADRA1A;ADRA1B;ADRA1D;DRD1;DRD5;CYP2D6;CYP3A4;CYP1A2;CYP2B6
	common genes	
	common pathways
327:[DB02466	DB00315]
	DB02466|4-[3-Oxo-3-(5,5,8,8-Tetramethyl-5,6,7,8-Tetrahydro-Naphthalen-2-Yl)-Propenyl]-Benzoic Acid	RARG
	DB00315|Zolmitriptan	HTR1B;HTR1D;HTR1F;HTR1A;CYP1A2;MAOA
	common genes	
	common pathways
328:[DB02466	DB07720]
	DB02466|4-[3-Oxo-3-(5,5,8,8-Tetramethyl-5,6,7,8-Tetrahydro-Naphthalen-2-Yl)-Propenyl]-Benzoic Acid	RARG
	DB07720|Epibatidine	CHRFAM7A;CHRNA7;CHRNB2;CHRNA2;CHRNA3;CHRNA4;CHRNB4
	common genes	
	common pathways
329:[DB02466	DB03566]
	DB02466|4-[3-Oxo-3-(5,5,8,8-Tetramethyl-5,6,7,8-Tetrahydro-Naphthalen-2-Yl)-Propenyl]-Benzoic Acid	RARG
	DB03566|Spermidine	TXNRD1;ADRB1;ADRB2;SLC22A4;SLC22A1
	common genes	
	common pathways
330:[DB02466	DB01074]
	DB02466|4-[3-Oxo-3-(5,5,8,8-Tetramethyl-5,6,7,8-Tetrahydro-Naphthalen-2-Yl)-Propenyl]-Benzoic Acid	RARG
	DB01074|Perhexiline	CPT1A;CPT2;KCNH2;CYP2D6;CYP2B6;CYP3A4
	common genes	
	common pathways
		R-HSA-5362517|Signaling by Retinoic Acid	RARG;CPT1A
331:[DB02466	DB05091]
	DB02466|4-[3-Oxo-3-(5,5,8,8-Tetramethyl-5,6,7,8-Tetrahydro-Naphthalen-2-Yl)-Propenyl]-Benzoic Acid	RARG
	DB05091|M0002	AVPR2
	common genes	
	common pathways
332:[DB02466	DB06595]
	DB02466|4-[3-Oxo-3-(5,5,8,8-Tetramethyl-5,6,7,8-Tetrahydro-Naphthalen-2-Yl)-Propenyl]-Benzoic Acid	RARG
	DB06595|Midostaurin	PRKCA;KDR;KIT;PDGFRA;PDGFRB;FLT3;CYP3A4;CYP3A43;CYP3A5;CYP3A7;CYP1A2;CYP2B6;CYP2C8;CYP2C9;CYP2C19;CYP2D6;CYP2E1;CYP3A4;CYP3A5;CYP3A7;CYP3A43
	common genes	
	common pathways
333:[DB02466	DB00790]
	DB02466|4-[3-Oxo-3-(5,5,8,8-Tetramethyl-5,6,7,8-Tetrahydro-Naphthalen-2-Yl)-Propenyl]-Benzoic Acid	RARG
	DB00790|Perindopril	ACE;SFRP4;BCHE;SLC15A1;SLC15A2
	common genes	
	common pathways
334:[DB02466	DB01296]
	DB02466|4-[3-Oxo-3-(5,5,8,8-Tetramethyl-5,6,7,8-Tetrahydro-Naphthalen-2-Yl)-Propenyl]-Benzoic Acid	RARG
	DB01296|Glucosamine	MMP9;NFKB2;TNF;IFNG;CYP2C19;CYP2E1
	common genes	
	common pathways
335:[DB02466	DB00849]
	DB02466|4-[3-Oxo-3-(5,5,8,8-Tetramethyl-5,6,7,8-Tetrahydro-Naphthalen-2-Yl)-Propenyl]-Benzoic Acid	RARG
	DB00849|Methylphenobarbital	GABRA1;GABRA2;GABRA3;GABRA4;GABRA5;GABRA6;CHRNA4;CHRNA7;GRIA2;GRIK2;NR1I2;CYP2C19;CYP2B6
	common genes	
	common pathways
336:[DB02466	DB01412]
	DB02466|4-[3-Oxo-3-(5,5,8,8-Tetramethyl-5,6,7,8-Tetrahydro-Naphthalen-2-Yl)-Propenyl]-Benzoic Acid	RARG
	DB01412|Theobromine	ADORA1;ADORA2A;PDE4B;CYP1A2;CYP2E1
	common genes	
	common pathways
337:[DB02466	DB04827]
	DB02466|4-[3-Oxo-3-(5,5,8,8-Tetramethyl-5,6,7,8-Tetrahydro-Naphthalen-2-Yl)-Propenyl]-Benzoic Acid	RARG
	DB04827|Urethane	PLA2G4A;MPO;AOX1
	common genes	
	common pathways
338:[DB02466	DB00549]
	DB02466|4-[3-Oxo-3-(5,5,8,8-Tetramethyl-5,6,7,8-Tetrahydro-Naphthalen-2-Yl)-Propenyl]-Benzoic Acid	RARG
	DB00549|Zafirlukast	CYSLTR1;CYP2C9;CYP2C8;PTGS1;CYP3A4;CYP1A2;CYP2C19;CYP2E1;ABCG2
	common genes	
	common pathways
339:[DB02466	DB00531]
	DB02466|4-[3-Oxo-3-(5,5,8,8-Tetramethyl-5,6,7,8-Tetrahydro-Naphthalen-2-Yl)-Propenyl]-Benzoic Acid	RARG
	DB00531|Cyclophosphamide	NR1I2;CYP2C9;CYP3A4;CYP2B6;CYP2C19;CYP2A6;CYP2C18;CYP2C8;CYP3A5
	common genes	
	common pathways
340:[DB02466	DB06700]
	DB02466|4-[3-Oxo-3-(5,5,8,8-Tetramethyl-5,6,7,8-Tetrahydro-Naphthalen-2-Yl)-Propenyl]-Benzoic Acid	RARG
	DB06700|Desvenlafaxine	SLC6A4;SLC6A2;CYP3A4
	common genes	
	common pathways
341:[DB02466	DB00852]
	DB02466|4-[3-Oxo-3-(5,5,8,8-Tetramethyl-5,6,7,8-Tetrahydro-Naphthalen-2-Yl)-Propenyl]-Benzoic Acid	RARG
	DB00852|Pseudoephedrine	SLC6A2;SLC6A3;ADRA1A;ADRA2A;SLC6A4;ADRB2;ADRB1;NFATC1;TNF;ATF1;ATF2;ATF3;ATF4;ATF5;ATF6;ATF7;JDP2;FOS;JUN;IL2;MAOA;CYP2D6
	common genes	
	common pathways
		R-HSA-5617472|Activation of anterior HOX genes in hindbrain development during early embryogenesis	JUN;RARG
342:[DB02466	DB01588]
	DB02466|4-[3-Oxo-3-(5,5,8,8-Tetramethyl-5,6,7,8-Tetrahydro-Naphthalen-2-Yl)-Propenyl]-Benzoic Acid	RARG
	DB01588|Prazepam	GABRA1;GABRA2;GABRA3;GABRA5;GABRG1;GABRG2;GABRG3;GABRB1;GABRB2;GABRB3;GABRD;GABRE;GABRP;GABRR1;GABRR2;GABRR3;GABRA1;GABRA2;GABRA3;GABRA4;GABRA5;GABRA6;GABRB1;GABRB2;GABRB3;GABRD;GABRE;GABRG1;GABRG2;GABRG3;GABRP;GABRQ;CYP3A4
	common genes	
	common pathways
343:[DB02466	DB00396]
	DB02466|4-[3-Oxo-3-(5,5,8,8-Tetramethyl-5,6,7,8-Tetrahydro-Naphthalen-2-Yl)-Propenyl]-Benzoic Acid	RARG
	DB00396|Progesterone	PGR;ESR1;NR3C2;CYP17A1;OPRK1;NR1I2;ORM1;NR3C1;AR;SHBG;CYP3A5;CYP2C9;CYP3A7;CYP2C19;CYP3A4;CYP17A1;CYP1A1;CYP1B1;CYP2A6;CYP2C8;CYP2D6;ABCB1;SLC22A2;SLC22A1;SLC22A3;ABCB11;ABCC1;SLC10A1;SLCO1B1;ABCG2
	common genes	
	common pathways
		R-HSA-383280|Nuclear Receptor transcription pathway	AR;PGR;ESR1;RARG
344:[DB02466	DB00289]
	DB02466|4-[3-Oxo-3-(5,5,8,8-Tetramethyl-5,6,7,8-Tetrahydro-Naphthalen-2-Yl)-Propenyl]-Benzoic Acid	RARG
	DB00289|Atomoxetine	SLC6A2;SLC6A4;SLC6A3;GRIN1;GRIN2A;GRIN2B;GRIN2C;GRIN2D;GRIN3A;GRIN3B;CYP2D6;CYP2C19;CYP3A4
	common genes	
	common pathways
345:[DB02466	DB00946]
	DB02466|4-[3-Oxo-3-(5,5,8,8-Tetramethyl-5,6,7,8-Tetrahydro-Naphthalen-2-Yl)-Propenyl]-Benzoic Acid	RARG
	DB00946|Phenprocoumon	VKORC1;CYP2C8;CYP2C9;CYP3A4;ALB;ORM1
	common genes	
	common pathways
346:[DB02466	DB06751]
	DB02466|4-[3-Oxo-3-(5,5,8,8-Tetramethyl-5,6,7,8-Tetrahydro-Naphthalen-2-Yl)-Propenyl]-Benzoic Acid	RARG
	DB06751|Drotaverine	PDE4A;CACNA1C
	common genes	
	common pathways
347:[DB02466	DB05521]
	DB02466|4-[3-Oxo-3-(5,5,8,8-Tetramethyl-5,6,7,8-Tetrahydro-Naphthalen-2-Yl)-Propenyl]-Benzoic Acid	RARG
	DB05521|Telaprevir	SLCO1B1;SLCO2B1;CYP3A4;CYP3A5;ALB;ORM1;ABCB1
	common genes	
	common pathways
348:[DB02466	DB01288]
	DB02466|4-[3-Oxo-3-(5,5,8,8-Tetramethyl-5,6,7,8-Tetrahydro-Naphthalen-2-Yl)-Propenyl]-Benzoic Acid	RARG
	DB01288|Fenoterol	ADRB2;ADRB1;ADRB3
	common genes	
	common pathways
349:[DB02466	DB08827]
	DB02466|4-[3-Oxo-3-(5,5,8,8-Tetramethyl-5,6,7,8-Tetrahydro-Naphthalen-2-Yl)-Propenyl]-Benzoic Acid	RARG
	DB08827|Lomitapide	MTTP;CYP3A4;ABCB1
	common genes	
	common pathways
350:[DB02466	DB06155]
	DB02466|4-[3-Oxo-3-(5,5,8,8-Tetramethyl-5,6,7,8-Tetrahydro-Naphthalen-2-Yl)-Propenyl]-Benzoic Acid	RARG
	DB06155|Rimonabant	CNR1;GPR55;CYP3A4
	common genes	
	common pathways
351:[DB02466	DB06274]
	DB02466|4-[3-Oxo-3-(5,5,8,8-Tetramethyl-5,6,7,8-Tetrahydro-Naphthalen-2-Yl)-Propenyl]-Benzoic Acid	RARG
	DB06274|Alvimopan	OPRM1;OPRK1;OPRD1
	common genes	
	common pathways
352:[DB02466	DB11431]
	DB02466|4-[3-Oxo-3-(5,5,8,8-Tetramethyl-5,6,7,8-Tetrahydro-Naphthalen-2-Yl)-Propenyl]-Benzoic Acid	RARG
	DB11431|Moxidectin	CYP3A4;CYP3A43;CYP3A5;CYP3A7;CYP2B;ABCB1;ABCG2
	common genes	
	common pathways
353:[DB02466	DB06292]
	DB02466|4-[3-Oxo-3-(5,5,8,8-Tetramethyl-5,6,7,8-Tetrahydro-Naphthalen-2-Yl)-Propenyl]-Benzoic Acid	RARG
	DB06292|Dapagliflozin	SLC5A2;CYP1A1;CYP1A2;CYP2A6;CYP2C9;CYP2D6;CYP3A4;UGT1A9;UGT2B4;UGT2B7;ABCB1
	common genes	
	common pathways
354:[DB02466	DB00715]
	DB02466|4-[3-Oxo-3-(5,5,8,8-Tetramethyl-5,6,7,8-Tetrahydro-Naphthalen-2-Yl)-Propenyl]-Benzoic Acid	RARG
	DB00715|Paroxetine	SLC6A4;SLC6A2;HTR2A;CHRM1;CHRM2;CHRM3;CHRM4;CHRM5;CYP2D6;CYP2C9;CYP2B6;CYP2C8;CYP1A2;CYP3A4;ABCB1
	common genes	
	common pathways
355:[DB02466	DB00567]
	DB02466|4-[3-Oxo-3-(5,5,8,8-Tetramethyl-5,6,7,8-Tetrahydro-Naphthalen-2-Yl)-Propenyl]-Benzoic Acid	RARG
	DB00567|Cephalexin	CYP3A4;ALB;SLC22A5;SLC15A1;SLC15A2;SLC22A6;SLC47A1;SLC22A8
	common genes	
	common pathways
356:[DB02466	DB01483]
	DB02466|4-[3-Oxo-3-(5,5,8,8-Tetramethyl-5,6,7,8-Tetrahydro-Naphthalen-2-Yl)-Propenyl]-Benzoic Acid	RARG
	DB01483|Barbital	GABRA1;GABRA2;GABRA3;GABRA4;GABRA5;GABRA6;CHRNA4;CHRNA7;GRIA2;GRIK2;CYP3A4;CYP2C19
	common genes	
	common pathways
357:[DB02466	DB00834]
	DB02466|4-[3-Oxo-3-(5,5,8,8-Tetramethyl-5,6,7,8-Tetrahydro-Naphthalen-2-Yl)-Propenyl]-Benzoic Acid	RARG
	DB00834|Mifepristone	PGR;NR3C1;KLK3;NR1I2;CYP3A4;CYP3A5;CYP3A7;CYP2D6;CYP2C8;CYP2C9;ABCB1;ABCC1;ABCB11
	common genes	
	common pathways
		R-HSA-383280|Nuclear Receptor transcription pathway	RARG;PGR
358:[DB02466	DB00978]
	DB02466|4-[3-Oxo-3-(5,5,8,8-Tetramethyl-5,6,7,8-Tetrahydro-Naphthalen-2-Yl)-Propenyl]-Benzoic Acid	RARG
	DB00978|Lomefloxacin	parC;gyrA;TOP2A;CYP1A2;SLC22A5;ABCC2
	common genes	
	common pathways
359:[DB02466	DB06603]
	DB02466|4-[3-Oxo-3-(5,5,8,8-Tetramethyl-5,6,7,8-Tetrahydro-Naphthalen-2-Yl)-Propenyl]-Benzoic Acid	RARG
	DB06603|Panobinostat	HDAC1;HDAC10;HDAC11;HDAC2;HDAC3;HDAC4;HDAC5;HDAC6;HDAC7;HDAC8;HDAC9;CYP2D6;CYP3A4;ABCB1
	common genes	
	common pathways
		R-HSA-5617472|Activation of anterior HOX genes in hindbrain development during early embryogenesis	HDAC3;RARG
360:[DB02466	DB09030]
	DB02466|4-[3-Oxo-3-(5,5,8,8-Tetramethyl-5,6,7,8-Tetrahydro-Naphthalen-2-Yl)-Propenyl]-Benzoic Acid	RARG
	DB09030|Vorapaxar	F2R;CYP3A4;CYP2J2
	common genes	
	common pathways
361:[DB02466	DB00537]
	DB02466|4-[3-Oxo-3-(5,5,8,8-Tetramethyl-5,6,7,8-Tetrahydro-Naphthalen-2-Yl)-Propenyl]-Benzoic Acid	RARG
	DB00537|Ciprofloxacin	parC;gyrA;TOP2A;KCNH2;gyrA;parC;parE;gyrA;gyrA;CYP3A4;CYP3A5;CYP3A7;CYP1A2;ABCB1;SLC47A1;SLC47A2
	common genes	
	common pathways
362:[DB02466	DB00305]
	DB02466|4-[3-Oxo-3-(5,5,8,8-Tetramethyl-5,6,7,8-Tetrahydro-Naphthalen-2-Yl)-Propenyl]-Benzoic Acid	RARG
	DB00305|Mitomycin	POR
	common genes	
	common pathways
363:[DB02466	DB00501]
	DB02466|4-[3-Oxo-3-(5,5,8,8-Tetramethyl-5,6,7,8-Tetrahydro-Naphthalen-2-Yl)-Propenyl]-Benzoic Acid	RARG
	DB00501|Cimetidine	HRH2;CYP1A2;CYP2C19;CYP3A4;CYP3A5;CYP3A7;CYP2D6;CYP11B1;CYP2C8;CYP2C9;CYP2E1;FMO3;FMO1;ABCB1;SLC22A2;SLC22A1;SLC22A3;SLC22A5;SLC22A6;SLC22A8;SLC47A1;SLC22A4;SLC22A11;SLC22A7;ABCB11;SLC47A2
	common genes	
	common pathways
364:[DB02466	DB00619]
	DB02466|4-[3-Oxo-3-(5,5,8,8-Tetramethyl-5,6,7,8-Tetrahydro-Naphthalen-2-Yl)-Propenyl]-Benzoic Acid	RARG
	DB00619|Imatinib	BCR/ABL fusion;KIT;RET;NTRK1;CSF1R;PDGFRA;DDR1;ABL1;PDGFRB;CYP3A4;CYP3A5;CYP3A7;CYP1A2;CYP2C9;CYP2D6;CYP2C19;PTGS1;ALB;ORM1;SLC22A1;ABCB1;SLC22A2;ABCG2;ABCA3;ABCB11
	common genes	
	common pathways
365:[DB02466	DB01263]
	DB02466|4-[3-Oxo-3-(5,5,8,8-Tetramethyl-5,6,7,8-Tetrahydro-Naphthalen-2-Yl)-Propenyl]-Benzoic Acid	RARG
	DB01263|Posaconazole	CYP3A4;ABCB1
	common genes	
	common pathways
366:[DB02466	DB08882]
	DB02466|4-[3-Oxo-3-(5,5,8,8-Tetramethyl-5,6,7,8-Tetrahydro-Naphthalen-2-Yl)-Propenyl]-Benzoic Acid	RARG
	DB08882|Linagliptin	DPP4;CYP3A4;ABCB1
	common genes	
	common pathways
367:[DB02466	DB00182]
	DB02466|4-[3-Oxo-3-(5,5,8,8-Tetramethyl-5,6,7,8-Tetrahydro-Naphthalen-2-Yl)-Propenyl]-Benzoic Acid	RARG
	DB00182|Amphetamine	SLC18A2;SLC6A3;CARTPT;TAAR1;SLC6A2;ADRA1A;ADRA1B;ADRA1D;ADRA2A;ADRA2B;ADRA2C;ADRB1;ADRB2;ADRB3;DRD2;MAOB;SLC6A4;MAOA;MAOB;VMAT2;CYP2D6;CYP2A6;SLC22A3;SLC22A5
	common genes	
	common pathways
368:[DB02466	DB00921]
	DB02466|4-[3-Oxo-3-(5,5,8,8-Tetramethyl-5,6,7,8-Tetrahydro-Naphthalen-2-Yl)-Propenyl]-Benzoic Acid	RARG
	DB00921|Buprenorphine	OPRM1;OPRK1;OPRD1;OPRL1;CYP3A4;CYP3A5;CYP2C9;CYP2C8;CYP3A7;UGT1A9;CYP2D6;CYP2C18;CYP2C19;CYP2A6;UGT1A1;ABCB1;ABCG2
	common genes	
	common pathways
369:[DB02466	DB01590]
	DB02466|4-[3-Oxo-3-(5,5,8,8-Tetramethyl-5,6,7,8-Tetrahydro-Naphthalen-2-Yl)-Propenyl]-Benzoic Acid	RARG
	DB01590|Everolimus	MTOR;CYP3A4;SLCO1B1;SLCO1B3;SLCO1A2
	common genes	
	common pathways
370:[DB02466	DB00661]
	DB02466|4-[3-Oxo-3-(5,5,8,8-Tetramethyl-5,6,7,8-Tetrahydro-Naphthalen-2-Yl)-Propenyl]-Benzoic Acid	RARG
	DB00661|Verapamil	CACNA1C;CACNA1D;CACNA1F;CACNA1S;CACNB1;CACNB2;CACNB3;CACNB4;CACNA1I;CACNA1G;CACNA1B;CACNA1A;KCNH2;SCN5A;KCNJ11;SLC6A4;ADRA1A;ADRA1B;ADRA1D;CYP3A4;CYP3A5;CYP3A7;CYP1A2;CYP2C9;CYP2C8;CYP2C19;CYP2C18;CYP2B6;CYP2D6;ABCB1;SLC22A1;ABCC3;ABCC4;SLC22A5;ABCC1;SLCO1A2;ABCC10;ABCC2;SLC22A4;ABCG2;SLCO1B1;ABCB11
	common genes	
	common pathways
371:[DB02466	DB01307]
	DB02466|4-[3-Oxo-3-(5,5,8,8-Tetramethyl-5,6,7,8-Tetrahydro-Naphthalen-2-Yl)-Propenyl]-Benzoic Acid	RARG
	DB01307|Insulin Detemir	INSR;ALB
	common genes	
	common pathways
372:[DB02466	DB01571]
	DB02466|4-[3-Oxo-3-(5,5,8,8-Tetramethyl-5,6,7,8-Tetrahydro-Naphthalen-2-Yl)-Propenyl]-Benzoic Acid	RARG
	DB01571|3-Methylfentanyl	OPRM1;OPRD1;OPRK1
	common genes	
	common pathways
373:[DB02466	DB00353]
	DB02466|4-[3-Oxo-3-(5,5,8,8-Tetramethyl-5,6,7,8-Tetrahydro-Naphthalen-2-Yl)-Propenyl]-Benzoic Acid	RARG
	DB00353|Methylergometrine	DRD1;HTR2B;CYP3A4
	common genes	
	common pathways
374:[DB02466	DB08820]
	DB02466|4-[3-Oxo-3-(5,5,8,8-Tetramethyl-5,6,7,8-Tetrahydro-Naphthalen-2-Yl)-Propenyl]-Benzoic Acid	RARG
	DB08820|Ivacaftor	CFTR;CYP3A4;CYP3A5;ALB;ORM1;ABCB1
	common genes	
	common pathways
375:[DB02466	DB00324]
	DB02466|4-[3-Oxo-3-(5,5,8,8-Tetramethyl-5,6,7,8-Tetrahydro-Naphthalen-2-Yl)-Propenyl]-Benzoic Acid	RARG
	DB00324|Fluorometholone	NR3C1;CYP3A4;SERPINA6
	common genes	
	common pathways
376:[DB02466	DB04938]
	DB02466|4-[3-Oxo-3-(5,5,8,8-Tetramethyl-5,6,7,8-Tetrahydro-Naphthalen-2-Yl)-Propenyl]-Benzoic Acid	RARG
	DB04938|Ospemifene	ESR1;CYP3A4;CYP2C9;CYP2C19;CYP2B6;CYP2D6
	common genes	
	common pathways
		R-HSA-383280|Nuclear Receptor transcription pathway	RARG;ESR1
377:[DB02466	DB13961]
	DB02466|4-[3-Oxo-3-(5,5,8,8-Tetramethyl-5,6,7,8-Tetrahydro-Naphthalen-2-Yl)-Propenyl]-Benzoic Acid	RARG
	DB13961|Fish oil	DGAT2;PTGS2;FFAR4;CACNA1C;CACNA1D;CACNA1F;CACNA1S;CACNB1;CACNB2;CACNB3;CACNB4;NFKB2;NFKB1;SREBF1;PPARA;PPARG;PPARD;CYP3A4
	common genes	
	common pathways
		R-HSA-383280|Nuclear Receptor transcription pathway	RARG;PPARD;PPARG;PPARA
		R-HSA-5362517|Signaling by Retinoic Acid	RARG;PPARD
378:[DB02466	DB00261]
	DB02466|4-[3-Oxo-3-(5,5,8,8-Tetramethyl-5,6,7,8-Tetrahydro-Naphthalen-2-Yl)-Propenyl]-Benzoic Acid	RARG
	DB00261|Anagrelide	PDE3A;CYP1A2
	common genes	
	common pathways
379:[DB02466	DB00444]
	DB02466|4-[3-Oxo-3-(5,5,8,8-Tetramethyl-5,6,7,8-Tetrahydro-Naphthalen-2-Yl)-Propenyl]-Benzoic Acid	RARG
	DB00444|Teniposide	TOP2A;CYP3A4;CYP2C9;CYP2C19;CYP3A5;ABCC6;ABCG2
	common genes	
	common pathways
380:[DB02466	DB01098]
	DB02466|4-[3-Oxo-3-(5,5,8,8-Tetramethyl-5,6,7,8-Tetrahydro-Naphthalen-2-Yl)-Propenyl]-Benzoic Acid	RARG
	DB01098|Rosuvastatin	HMGCR;CYP2C9;CYP2C19;CYP3A4;CYP3A5;ALB;ABCC1;ABCC4;SLCO1A2;SLCO1B1;SLCO1B3;SLCO2B1;SLC7A11;ABCB11;ABCG2;ABCC2;SLC22A8
	common genes	
	common pathways
381:[DB02466	DB01236]
	DB02466|4-[3-Oxo-3-(5,5,8,8-Tetramethyl-5,6,7,8-Tetrahydro-Naphthalen-2-Yl)-Propenyl]-Benzoic Acid	RARG
	DB01236|Sevoflurane	GABRA1;GLRA1;GRIA1;KCNA1;ATP2C1;MT-ND1;GABRA1;GABRA2;GABRA3;GABRA4;GABRA5;GABRA6;GABRB1;GABRB2;GABRB3;GABRD;GABRE;GABRG1;GABRG2;GABRG3;GABRP;GABRQ;CYP2E1;CYP2A6;CYP2B6;CYP3A4;ALB
	common genes	
	common pathways
382:[DB02466	DB09481]
	DB02466|4-[3-Oxo-3-(5,5,8,8-Tetramethyl-5,6,7,8-Tetrahydro-Naphthalen-2-Yl)-Propenyl]-Benzoic Acid	RARG
	DB09481|Magnesium carbonate	GRIN1;GRIN2A;GRIN2B;GRIN2C;GRIN2D;GRIN3A;GRIN3B;TRPM6;SLC41A3;CNNM2;TRPM7
	common genes	
	common pathways
383:[DB02466	DB13954]
	DB02466|4-[3-Oxo-3-(5,5,8,8-Tetramethyl-5,6,7,8-Tetrahydro-Naphthalen-2-Yl)-Propenyl]-Benzoic Acid	RARG
	DB13954|Estradiol cypionate	ESR1;NR1I2;ESR2;CHRNA4;NCOA2;GPER1;MT-ATP6;BECN1;HSD17B2;ESRRG;CYP1A2;UGT1A1;CYP3A4;CYP3A5;CYP3A7;CYP1A1;CYP1B1;CYP2C19;CYP2C8;CYP2C9;SHBG;ALB;FABP2;SLC22A2;SLC22A1;SLC22A3;SLCO2B1;SLCO1A2;ABCC10;SLC22A11;ABCG2;SLCO1B1;ABCB1;SLC22A8;SLCO1B3;SLCO1C1;SLCO4A1
	common genes	
	common pathways
		R-HSA-383280|Nuclear Receptor transcription pathway	ESR1;ESRRG;RARG;ESR2
384:[DB02466	DB00075]
	DB02466|4-[3-Oxo-3-(5,5,8,8-Tetramethyl-5,6,7,8-Tetrahydro-Naphthalen-2-Yl)-Propenyl]-Benzoic Acid	RARG
	DB00075|Muromonab	CD3D;CD3E;CD3G;CD247;FCGR3B;C1R;C1QA;C1QB;C1QC;FCGR3A;C1S;FCGR1A;FCGR2A;FCGR2B;FCGR2C
	common genes	
	common pathways
385:[DB02466	DB09063]
	DB02466|4-[3-Oxo-3-(5,5,8,8-Tetramethyl-5,6,7,8-Tetrahydro-Naphthalen-2-Yl)-Propenyl]-Benzoic Acid	RARG
	DB09063|Ceritinib	ALK;CYP2C9;CYP3A4;ABCB1
	common genes	
	common pathways
386:[DB02466	DB00514]
	DB02466|4-[3-Oxo-3-(5,5,8,8-Tetramethyl-5,6,7,8-Tetrahydro-Naphthalen-2-Yl)-Propenyl]-Benzoic Acid	RARG
	DB00514|Dextromethorphan	SIGMAR1;SIGMAR1;GRIN3A;CHRNA2;SLC6A4;PGRMC1;CHRNA3;CHRNA4;CHRNB4;CHRNB2;CHRNA7;OPRM1;OPRD1;OPRK1;CYBB;CYBA;NCF1;NCF2;NCF4;RAC1;RAC2;SLC6A2;CYP2D6;CYP3A4;CYP3A5;CYP3A7;CYP2B6;CYP2C19;CYP2C9;CYP2C8;CYP2E1
	common genes	
	common pathways
387:[DB02466	DB01275]
	DB02466|4-[3-Oxo-3-(5,5,8,8-Tetramethyl-5,6,7,8-Tetrahydro-Naphthalen-2-Yl)-Propenyl]-Benzoic Acid	RARG
	DB01275|Hydralazine	AOC3;P4HA1;CYP3A4
	common genes	
	common pathways
388:[DB02466	DB01327]
	DB02466|4-[3-Oxo-3-(5,5,8,8-Tetramethyl-5,6,7,8-Tetrahydro-Naphthalen-2-Yl)-Propenyl]-Benzoic Acid	RARG
	DB01327|Cefazolin	mrcA;PON1;IL15;IL2;TPMT;ALB;ABCC4;SLC22A6;SLC22A8;SLC22A11
	common genes	
	common pathways
389:[DB02466	DB00342]
	DB02466|4-[3-Oxo-3-(5,5,8,8-Tetramethyl-5,6,7,8-Tetrahydro-Naphthalen-2-Yl)-Propenyl]-Benzoic Acid	RARG
	DB00342|Terfenadine	HRH1;KCNH2;CHRM3;CHRM1;CHRM5;CHRM4;CHRM2;CYP3A4;CYP3A7;CYP2D6;CYP3A5;CYP2C8;CYP2J2;ABCB1;ABCB11
	common genes	
	common pathways
390:[DB02466	DB00398]
	DB02466|4-[3-Oxo-3-(5,5,8,8-Tetramethyl-5,6,7,8-Tetrahydro-Naphthalen-2-Yl)-Propenyl]-Benzoic Acid	RARG
	DB00398|Sorafenib	BRAF;RAF1;FLT4;KDR;FLT3;PDGFRB;KIT;FGFR1;RET;FLT1;CYP2C9;CYP3A5;CYP3A7;CYP3A4;CYP2B6;CYP2C8;CYP1A2;CYP2C19;CYP2D6;UGT1A9;UGT1A1;ABCG2;ABCC4;ABCC2;ABCB1;RALBP1;SLCO1B1
	common genes	
	common pathways
391:[DB02466	DB09034]
	DB02466|4-[3-Oxo-3-(5,5,8,8-Tetramethyl-5,6,7,8-Tetrahydro-Naphthalen-2-Yl)-Propenyl]-Benzoic Acid	RARG
	DB09034|Suvorexant	HCRTR1;HCRTR2;CYP3A4
	common genes	
	common pathways
392:[DB02466	DB01242]
	DB02466|4-[3-Oxo-3-(5,5,8,8-Tetramethyl-5,6,7,8-Tetrahydro-Naphthalen-2-Yl)-Propenyl]-Benzoic Acid	RARG
	DB01242|Clomipramine	SLC6A4;HTR2A;HTR2B;HTR2C;SLC6A2;GSTP1;CYP2D6;CYP2C19;CYP1A2;CYP3A4;ALB;ABCB1
	common genes	
	common pathways
393:[DB02466	DB00470]
	DB02466|4-[3-Oxo-3-(5,5,8,8-Tetramethyl-5,6,7,8-Tetrahydro-Naphthalen-2-Yl)-Propenyl]-Benzoic Acid	RARG
	DB00470|Dronabinol	CNR1;CNR2;CYP3A4;CYP2C9;CYP2C19;PTGS1;CYP1A1;CYP2A6;ABCB1;ABCG2
	common genes	
	common pathways
394:[DB02466	DB00559]
	DB02466|4-[3-Oxo-3-(5,5,8,8-Tetramethyl-5,6,7,8-Tetrahydro-Naphthalen-2-Yl)-Propenyl]-Benzoic Acid	RARG
	DB00559|Bosentan	EDNRA;EDNRB;CYP3A4;CYP2C9;ABCB11
	common genes	
	common pathways
395:[DB02466	DB00823]
	DB02466|4-[3-Oxo-3-(5,5,8,8-Tetramethyl-5,6,7,8-Tetrahydro-Naphthalen-2-Yl)-Propenyl]-Benzoic Acid	RARG
	DB00823|Ethynodiol diacetate	PGR;ESR1;CYP3A4
	common genes	
	common pathways
		R-HSA-383280|Nuclear Receptor transcription pathway	ESR1;PGR;RARG
396:[DB02466	DB01154]
	DB02466|4-[3-Oxo-3-(5,5,8,8-Tetramethyl-5,6,7,8-Tetrahydro-Naphthalen-2-Yl)-Propenyl]-Benzoic Acid	RARG
	DB01154|Thiamylal	GABRA1;KCNJ8;KCNJ11;CYP2C9;CYP3A4;CYP2E1
	common genes	
	common pathways
397:[DB02466	DB01356]
	DB02466|4-[3-Oxo-3-(5,5,8,8-Tetramethyl-5,6,7,8-Tetrahydro-Naphthalen-2-Yl)-Propenyl]-Benzoic Acid	RARG
	DB01356|Lithium cation	GSK3B;IMPA1;IMPA2;GRIA3
	common genes	
	common pathways
398:[DB02466	DB06779]
	DB02466|4-[3-Oxo-3-(5,5,8,8-Tetramethyl-5,6,7,8-Tetrahydro-Naphthalen-2-Yl)-Propenyl]-Benzoic Acid	RARG
	DB06779|Dalteparin	SERPINC1;VEGFA;TFPI;SELP;HPSE
	common genes	
	common pathways
399:[DB02466	DB06702]
	DB02466|4-[3-Oxo-3-(5,5,8,8-Tetramethyl-5,6,7,8-Tetrahydro-Naphthalen-2-Yl)-Propenyl]-Benzoic Acid	RARG
	DB06702|Fesoterodine	CHRM3;CHRM4;CHRM1;CHRM2;CHRM5;CYP3A4;CYP2D6;ABCB1
	common genes	
	common pathways
400:[DB02466	DB00351]
	DB02466|4-[3-Oxo-3-(5,5,8,8-Tetramethyl-5,6,7,8-Tetrahydro-Naphthalen-2-Yl)-Propenyl]-Benzoic Acid	RARG
	DB00351|Megestrol acetate	PGR;NR3C1;CYP3A4;ABCB1
	common genes	
	common pathways
		R-HSA-383280|Nuclear Receptor transcription pathway	PGR;RARG
401:[DB02466	DB11672]
	DB02466|4-[3-Oxo-3-(5,5,8,8-Tetramethyl-5,6,7,8-Tetrahydro-Naphthalen-2-Yl)-Propenyl]-Benzoic Acid	RARG
	DB11672|Curcumin	PPARG;VDR;ABCC5;CBR1;GSTP1;CYP2C9;CYP3A4;CYP2B6;CYP1A2;CYP2D6;GSTA1;GSTM1;GSTP1;ABCB1
	common genes	
	common pathways
		R-HSA-383280|Nuclear Receptor transcription pathway	PPARG;VDR;RARG
402:[DB02466	DB00668]
	DB02466|4-[3-Oxo-3-(5,5,8,8-Tetramethyl-5,6,7,8-Tetrahydro-Naphthalen-2-Yl)-Propenyl]-Benzoic Acid	RARG
	DB00668|Epinephrine	ADRA1A;ADRA1B;ADRB1;ADRB2;ADRA2A;ADRA2B;ADRA1D;TNF;CYP2C9;CYP3A4;COMT;MAOA;MAOB;SLC22A2;SLC22A1
	common genes	
	common pathways
403:[DB02466	DB09295]
	DB02466|4-[3-Oxo-3-(5,5,8,8-Tetramethyl-5,6,7,8-Tetrahydro-Naphthalen-2-Yl)-Propenyl]-Benzoic Acid	RARG
	DB09295|Talniflumate	PTGS1;PTGS2;CLCNKA;PTGS1;PTGS2
	common genes	
	common pathways
404:[DB02466	DB00328]
	DB02466|4-[3-Oxo-3-(5,5,8,8-Tetramethyl-5,6,7,8-Tetrahydro-Naphthalen-2-Yl)-Propenyl]-Benzoic Acid	RARG
	DB00328|Indometacin	PTGS1;PTGS2;PLA2G2A;PTGR2;PPARG;GLO1;PTGDR2;PPARA;AKR1C3;CYP2C19;CYP2C9;CES1;UGT1A9;UGT1A1;UGT2B7;ALB;ABCC3;ABCC4;ABCC6;ABCB1;ABCC1;SLCO1A2;SLC22A6;SLC22A8;ABCC2;ABCC11;SLC22A11;SLC10A1;SLC22A7;SLCO1B1;ABCB11
	common genes	
	common pathways
		R-HSA-383280|Nuclear Receptor transcription pathway	RARG;PPARG;PPARA
405:[DB02466	DB00394]
	DB02466|4-[3-Oxo-3-(5,5,8,8-Tetramethyl-5,6,7,8-Tetrahydro-Naphthalen-2-Yl)-Propenyl]-Benzoic Acid	RARG
	DB00394|Beclomethasone dipropionate	NR3C1;CYP3A5;CYP3A4;SERPINA6
	common genes	
	common pathways
406:[DB02466	DB00286]
	DB02466|4-[3-Oxo-3-(5,5,8,8-Tetramethyl-5,6,7,8-Tetrahydro-Naphthalen-2-Yl)-Propenyl]-Benzoic Acid	RARG
	DB00286|Conjugated estrogens	ESR1;CYP3A4;CYP1A2;COMT;ABCC3;ABCC4;ABCC1;SLCO1A2;SLC10A1;SLC22A10;SLC22A8;SLCO1C1;SLCO1B1;SLCO2B1;ABCB1;SLC22A6;SLC51A;SLC51B;ABCC2;SLCO4A1;ABCC11;SLCO1B3;SLC22A11;SLCO3A1;ABCG2
	common genes	
	common pathways
		R-HSA-383280|Nuclear Receptor transcription pathway	RARG;ESR1
407:[DB02466	DB00811]
	DB02466|4-[3-Oxo-3-(5,5,8,8-Tetramethyl-5,6,7,8-Tetrahydro-Naphthalen-2-Yl)-Propenyl]-Benzoic Acid	RARG
	DB00811|Ribavirin	IMPDH1;IMPDH2;PB1;NT5C2;ENPP1;ADK;SLC28A3;SLC29A1
	common genes	
	common pathways
408:[DB02466	DB00577]
	DB02466|4-[3-Oxo-3-(5,5,8,8-Tetramethyl-5,6,7,8-Tetrahydro-Naphthalen-2-Yl)-Propenyl]-Benzoic Acid	RARG
	DB00577|Valaciclovir	SLC15A1;SLC15A2;SLC22A8;SLC22A6;SLC6A14;SLC10A2
	common genes	
	common pathways
409:[DB02466	DB01149]
	DB02466|4-[3-Oxo-3-(5,5,8,8-Tetramethyl-5,6,7,8-Tetrahydro-Naphthalen-2-Yl)-Propenyl]-Benzoic Acid	RARG
	DB01149|Nefazodone	HTR2A;HTR2C;SLC6A4;HTR1A;SLC6A2;SLC6A3;ADRA1B;ADRA2A;ADRA1A;KCNH2;CYP3A5;CYP3A4;CYP2B;CYP2D6;CYP3A4;CYP3A43;CYP3A5;CYP3A7;ABCB1;SLCO1B3;SLCO2B1;ABCB11
	common genes	
	common pathways
410:[DB02466	DB11582]
	DB02466|4-[3-Oxo-3-(5,5,8,8-Tetramethyl-5,6,7,8-Tetrahydro-Naphthalen-2-Yl)-Propenyl]-Benzoic Acid	RARG
	DB11582|Thiocolchicoside	GABRA1;GABRA2;GABRA3;GABRA4;GABRA5;GABRA6;GABRB1;GABRB2;GABRB3;GABRD;GABRE;GABRG1;GABRG2;GABRG3;GABRP;GABRQ;GLRA1;TNFSF11
	common genes	
	common pathways
411:[DB02466	DB00202]
	DB02466|4-[3-Oxo-3-(5,5,8,8-Tetramethyl-5,6,7,8-Tetrahydro-Naphthalen-2-Yl)-Propenyl]-Benzoic Acid	RARG
	DB00202|Succinylcholine	CHRNA10;CHRNA7;CHRM1;CHRM2;CHRM3;BCHE
	common genes	
	common pathways
412:[DB02466	DB06697]
	DB02466|4-[3-Oxo-3-(5,5,8,8-Tetramethyl-5,6,7,8-Tetrahydro-Naphthalen-2-Yl)-Propenyl]-Benzoic Acid	RARG
	DB06697|Artemether	CYP3A4;CYP3A5;CYP2B6;CYP2C9;CYP2C19;CYP2D6
	common genes	
	common pathways
413:[DB02466	DB01095]
	DB02466|4-[3-Oxo-3-(5,5,8,8-Tetramethyl-5,6,7,8-Tetrahydro-Naphthalen-2-Yl)-Propenyl]-Benzoic Acid	RARG
	DB01095|Fluvastatin	HMGCR;CYP1A1;CYP3A4;CYP3A5;CYP2C8;CYP2C9;CYP2C19;CYP2D6;UGT1A1;UGT1A3;UGT2B7;CYP2B6;SLCO1B1;SLCO1B3;SLCO2B1;SLC15A1;ABCC2
	common genes	
	common pathways
414:[DB02466	DB14063]
	DB02466|4-[3-Oxo-3-(5,5,8,8-Tetramethyl-5,6,7,8-Tetrahydro-Naphthalen-2-Yl)-Propenyl]-Benzoic Acid	RARG
	DB14063|Dexverapamil	ABCB1;CYP3A4
	common genes	
	common pathways
415:[DB02466	DB04953]
	DB02466|4-[3-Oxo-3-(5,5,8,8-Tetramethyl-5,6,7,8-Tetrahydro-Naphthalen-2-Yl)-Propenyl]-Benzoic Acid	RARG
	DB04953|Ezogabine	KCNQ2;KCNQ3;KCNQ4;KCNQ5;UGT1A1;UGT1A3;UGT1A4;UGT1A9;NAT2
	common genes	
	common pathways
416:[DB02466	DB00320]
	DB02466|4-[3-Oxo-3-(5,5,8,8-Tetramethyl-5,6,7,8-Tetrahydro-Naphthalen-2-Yl)-Propenyl]-Benzoic Acid	RARG
	DB00320|Dihydroergotamine	HTR1D;HTR1B;ADRA2A;HTR2B;CYP3A4;ABCB1
	common genes	
	common pathways
417:[DB02466	DB00368]
	DB02466|4-[3-Oxo-3-(5,5,8,8-Tetramethyl-5,6,7,8-Tetrahydro-Naphthalen-2-Yl)-Propenyl]-Benzoic Acid	RARG
	DB00368|Norepinephrine	ADRA1A;ADRA1B;ADRA1D;ADRA2A;ADRA2B;ADRA2C;ADRB1;ADRB2;ADRB3;PAH;SLC18A2;SLC18A1;SLC6A2;SLC22A2;SLC22A3;SLC22A5;SLC22A1;POU5F1
	common genes	
	common pathways
418:[DB02466	DB00074]
	DB02466|4-[3-Oxo-3-(5,5,8,8-Tetramethyl-5,6,7,8-Tetrahydro-Naphthalen-2-Yl)-Propenyl]-Benzoic Acid	RARG
	DB00074|Basiliximab	IL2RA;IL2RB;FCGR1A;FCGR3A;FCGR2A;FCGR2B;FCGR2C;FCGR3B;C1S;C1R;C1QA;C1QB;C1QC
	common genes	
	common pathways
419:[DB02466	DB00755]
	DB02466|4-[3-Oxo-3-(5,5,8,8-Tetramethyl-5,6,7,8-Tetrahydro-Naphthalen-2-Yl)-Propenyl]-Benzoic Acid	RARG
	DB00755|Tretinoin	RXRB;RXRG;RARG;ALDH1A1;GPRC5A;NR0B1;ALDH1A2;RARRES1;RARA;RARB;LCN1;OBP2A;RBP4;PDK4;RXRA;CYP26A1;CYP26B1;CYP26C1;HPGDS;CYP3A7;CYP2B6;CYP2C8;CYP2C9;CYP3A4;CYP3A5;CYP2A6;CYP2C18;CYP1A1;CYP4A11;ALB;CRABP1;CRABP2
	common genes	RARG
	common pathways
		R-HSA-5362517|Signaling by Retinoic Acid	RXRG;CRABP2;RXRA;RARA;PDK4;RARB;RARG;RXRB
		R-HSA-383280|Nuclear Receptor transcription pathway	RXRB;RARG;RARB;RXRA;RARA;RXRG
		R-HSA-5617472|Activation of anterior HOX genes in hindbrain development during early embryogenesis	RXRA;RARA;RARG;RARB
420:[DB02466	DB03128]
	DB02466|4-[3-Oxo-3-(5,5,8,8-Tetramethyl-5,6,7,8-Tetrahydro-Naphthalen-2-Yl)-Propenyl]-Benzoic Acid	RARG
	DB03128|Acetylcholine	ACHE;CHRM1;CHRM2;CHRM3;CHRM4;CHRNA7;SLC22A5;SLC22A1
	common genes	
	common pathways
421:[DB02466	DB01306]
	DB02466|4-[3-Oxo-3-(5,5,8,8-Tetramethyl-5,6,7,8-Tetrahydro-Naphthalen-2-Yl)-Propenyl]-Benzoic Acid	RARG
	DB01306|Insulin Aspart	INSR
	common genes	
	common pathways
422:[DB02466	DB05773]
	DB02466|4-[3-Oxo-3-(5,5,8,8-Tetramethyl-5,6,7,8-Tetrahydro-Naphthalen-2-Yl)-Propenyl]-Benzoic Acid	RARG
	DB05773|Trastuzumab emtansine	ERBB2;CYP3A4;CYP3A5;ABCB1
	common genes	
	common pathways
423:[DB02466	DB01614]
	DB02466|4-[3-Oxo-3-(5,5,8,8-Tetramethyl-5,6,7,8-Tetrahydro-Naphthalen-2-Yl)-Propenyl]-Benzoic Acid	RARG
	DB01614|Acepromazine	DRD2;DRD1;HTR2A;HTR1A;ADRA1A;ADRA1B;ALB
	common genes	
	common pathways
424:[DB02466	DB13151]
	DB02466|4-[3-Oxo-3-(5,5,8,8-Tetramethyl-5,6,7,8-Tetrahydro-Naphthalen-2-Yl)-Propenyl]-Benzoic Acid	RARG
	DB13151|Anti-inhibitor coagulant complex	F10;F2;FGA;FGB;F13A1;F5;F8;F7;F2;F7;F8;F9;F5
	common genes	
	common pathways
425:[DB02466	DB00475]
	DB02466|4-[3-Oxo-3-(5,5,8,8-Tetramethyl-5,6,7,8-Tetrahydro-Naphthalen-2-Yl)-Propenyl]-Benzoic Acid	RARG
	DB00475|Chlordiazepoxide	GABRA1;GABRA2;GABRA3;GABRA4;GABRA5;GABRA6;GABRB1;GABRB2;GABRB3;GABRD;GABRE;GABRG1;GABRG2;GABRG3;GABRP;GABRQ;CYP3A4
	common genes	
	common pathways
426:[DB02466	DB01431]
	DB02466|4-[3-Oxo-3-(5,5,8,8-Tetramethyl-5,6,7,8-Tetrahydro-Naphthalen-2-Yl)-Propenyl]-Benzoic Acid	RARG
	DB01431|Allylestrenol	PGR;ESR1;CYP3A4
	common genes	
	common pathways
		R-HSA-383280|Nuclear Receptor transcription pathway	RARG;PGR;ESR1
427:[DB02466	DB01382]
	DB02466|4-[3-Oxo-3-(5,5,8,8-Tetramethyl-5,6,7,8-Tetrahydro-Naphthalen-2-Yl)-Propenyl]-Benzoic Acid	RARG
	DB01382|Glycodiazine	KCNJ1;ABCC8
	common genes	
	common pathways
428:[DB02466	DB08836]
	DB02466|4-[3-Oxo-3-(5,5,8,8-Tetramethyl-5,6,7,8-Tetrahydro-Naphthalen-2-Yl)-Propenyl]-Benzoic Acid	RARG
	DB08836|Temocapril	ACE;SLC15A1;SLCO1A2
	common genes	
	common pathways
429:[DB02466	DB00714]
	DB02466|4-[3-Oxo-3-(5,5,8,8-Tetramethyl-5,6,7,8-Tetrahydro-Naphthalen-2-Yl)-Propenyl]-Benzoic Acid	RARG
	DB00714|Apomorphine	DRD3;DRD4;DRD2;ADRA2C;ADRA2B;HTR2C;DRD5;HTR1A;HTR2A;HTR2B;ADRA2A;DRD1;HTR1D;HTR1B;CALY
	common genes	
	common pathways
430:[DB02466	DB09099]
	DB02466|4-[3-Oxo-3-(5,5,8,8-Tetramethyl-5,6,7,8-Tetrahydro-Naphthalen-2-Yl)-Propenyl]-Benzoic Acid	RARG
	DB09099|Somatostatin	SSTR1;SSTR2;SSTR3;SSTR4;SSTR5;CYP3A4;ABCB1
	common genes	
	common pathways
431:[DB02466	DB00176]
	DB02466|4-[3-Oxo-3-(5,5,8,8-Tetramethyl-5,6,7,8-Tetrahydro-Naphthalen-2-Yl)-Propenyl]-Benzoic Acid	RARG
	DB00176|Fluvoxamine	SLC6A4;KCNH2;CYP2D6;CYP1A2;CYP2E1;CYP1A1;CYP3A4;CYP3A5;CYP3A7;CYP2C9;CYP2C19;CYP2B6;CYP2C8;ABCB1;ABCB11
	common genes	
	common pathways
432:[DB02466	DB06822]
	DB02466|4-[3-Oxo-3-(5,5,8,8-Tetramethyl-5,6,7,8-Tetrahydro-Naphthalen-2-Yl)-Propenyl]-Benzoic Acid	RARG
	DB06822|Tinzaparin	SERPINC1;ITGA4;CXCL12;ADAMTS4
	common genes	
	common pathways
433:[DB02466	DB00200]
	DB02466|4-[3-Oxo-3-(5,5,8,8-Tetramethyl-5,6,7,8-Tetrahydro-Naphthalen-2-Yl)-Propenyl]-Benzoic Acid	RARG
	DB00200|Hydroxocobalamin	MTR;MUT;MTRR;MMAA;TCN1;AMN;CUBN;MMAB;MMACHC;TCN2
	common genes	
	common pathways
434:[DB02466	DB09564]
	DB02466|4-[3-Oxo-3-(5,5,8,8-Tetramethyl-5,6,7,8-Tetrahydro-Naphthalen-2-Yl)-Propenyl]-Benzoic Acid	RARG
	DB09564|Insulin Degludec	INSR
	common genes	
	common pathways
435:[DB02466	DB14517]
	DB02466|4-[3-Oxo-3-(5,5,8,8-Tetramethyl-5,6,7,8-Tetrahydro-Naphthalen-2-Yl)-Propenyl]-Benzoic Acid	RARG
	DB14517|Aluminium phosphate	TF;ATP1A1;KLK1;APP;ALB
	common genes	
	common pathways
436:[DB02466	DB01212]
	DB02466|4-[3-Oxo-3-(5,5,8,8-Tetramethyl-5,6,7,8-Tetrahydro-Naphthalen-2-Yl)-Propenyl]-Benzoic Acid	RARG
	DB01212|Ceftriaxone	SLC22A11;SLC22A6;SLC22A8;SLC15A1;GLUL;ALB;SLC15A1;SLC15A2;SLC22A6;SLC22A8;SLC22A11
	common genes	
	common pathways
437:[DB02466	DB00762]
	DB02466|4-[3-Oxo-3-(5,5,8,8-Tetramethyl-5,6,7,8-Tetrahydro-Naphthalen-2-Yl)-Propenyl]-Benzoic Acid	RARG
	DB00762|Irinotecan	TOP1;TOP1MT;CYP3A4;CYP3A5;CYP2B6;CYP3A7;UGT1A1;UGT1A9;CES1;CES2;BCHE;ALB;SLC22A3;SLCO1B1;ABCC1;ABCG2;ABCB1;ABCC2
	common genes	
	common pathways
438:[DB02466	DB00243]
	DB02466|4-[3-Oxo-3-(5,5,8,8-Tetramethyl-5,6,7,8-Tetrahydro-Naphthalen-2-Yl)-Propenyl]-Benzoic Acid	RARG
	DB00243|Ranolazine	SCN5A;SCN9A;CYP3A4;CYP2D6;ABCB11
	common genes	
	common pathways
439:[DB02466	DB00884]
	DB02466|4-[3-Oxo-3-(5,5,8,8-Tetramethyl-5,6,7,8-Tetrahydro-Naphthalen-2-Yl)-Propenyl]-Benzoic Acid	RARG
	DB00884|Risedronate	FDPS;PTGS2
	common genes	
	common pathways
440:[DB02466	DB01056]
	DB02466|4-[3-Oxo-3-(5,5,8,8-Tetramethyl-5,6,7,8-Tetrahydro-Naphthalen-2-Yl)-Propenyl]-Benzoic Acid	RARG
	DB01056|Tocainide	SCN5A;CYP1A2;ALB
	common genes	
	common pathways
441:[DB02466	DB00555]
	DB02466|4-[3-Oxo-3-(5,5,8,8-Tetramethyl-5,6,7,8-Tetrahydro-Naphthalen-2-Yl)-Propenyl]-Benzoic Acid	RARG
	DB00555|Lamotrigine	CACNA1E;SCN2A;ADORA1;ADORA2A;ADRA1A;ADRA2A;ADRB1;DRD1;DRD5;DRD2;GABRA1;GABRA2;GABRA3;GABRA4;GABRA5;GABRA6;GABRB1;GABRB2;GABRB3;GABRD;GABRE;GABRG1;GABRG2;GABRG3;GABRP;GABRQ;GABRA1;GABRA2;GABRA3;GABRA4;GABRA5;GABRA6;GABRG1;GABRG2;GABRG3;HRH1;OPRK1;CHRM1;CHRM2;CHRM3;CHRM4;CHRM5;HTR2A;HTR3A;UGT1A4;DHFR;UGT1A3;UGT1A1;ABCB1;SLC22A2
	common genes	
	common pathways
442:[DB02466	DB04896]
	DB02466|4-[3-Oxo-3-(5,5,8,8-Tetramethyl-5,6,7,8-Tetrahydro-Naphthalen-2-Yl)-Propenyl]-Benzoic Acid	RARG
	DB04896|Milnacipran	SLC6A4;SLC6A2;GRIN1;GRIN2A;GRIN2B;GRIN2C;GRIN2D;GRIN3A;GRIN3B;CYP3A4
	common genes	
	common pathways
443:[DB02466	DB01354]
	DB02466|4-[3-Oxo-3-(5,5,8,8-Tetramethyl-5,6,7,8-Tetrahydro-Naphthalen-2-Yl)-Propenyl]-Benzoic Acid	RARG
	DB01354|Heptabarbital	GABRA1;GABRA2;GABRA3;GABRA4;GABRA5;GABRA6;CHRNA4;CHRNA7;GRIA2;GRIK2
	common genes	
	common pathways
444:[DB02466	DB01255]
	DB02466|4-[3-Oxo-3-(5,5,8,8-Tetramethyl-5,6,7,8-Tetrahydro-Naphthalen-2-Yl)-Propenyl]-Benzoic Acid	RARG
	DB01255|Lisdexamfetamine	TAAR1;CYP2D6;SLC15A1
	common genes	
	common pathways
445:[DB02466	DB01202]
	DB02466|4-[3-Oxo-3-(5,5,8,8-Tetramethyl-5,6,7,8-Tetrahydro-Naphthalen-2-Yl)-Propenyl]-Benzoic Acid	RARG
	DB01202|Levetiracetam	SV2A;CACNA1B;CYP3A4;ABCB1;ABCC2
	common genes	
	common pathways
446:[DB02466	DB00344]
	DB02466|4-[3-Oxo-3-(5,5,8,8-Tetramethyl-5,6,7,8-Tetrahydro-Naphthalen-2-Yl)-Propenyl]-Benzoic Acid	RARG
	DB00344|Protriptyline	SLC6A2;SLC6A4;CYP2D6;ABCB1
	common genes	
	common pathways
447:[DB02466	DB00007]
	DB02466|4-[3-Oxo-3-(5,5,8,8-Tetramethyl-5,6,7,8-Tetrahydro-Naphthalen-2-Yl)-Propenyl]-Benzoic Acid	RARG
	DB00007|Leuprolide	GNRHR;CYP3A4
	common genes	
	common pathways
448:[DB02466	DB00455]
	DB02466|4-[3-Oxo-3-(5,5,8,8-Tetramethyl-5,6,7,8-Tetrahydro-Naphthalen-2-Yl)-Propenyl]-Benzoic Acid	RARG
	DB00455|Loratadine	HRH1;KCNH2;CYP2C8;CYP3A4;CYP2C19;CYP2D6;ABCB1;ABCB11
	common genes	
	common pathways
449:[DB02466	DB13874]
	DB02466|4-[3-Oxo-3-(5,5,8,8-Tetramethyl-5,6,7,8-Tetrahydro-Naphthalen-2-Yl)-Propenyl]-Benzoic Acid	RARG
	DB13874|Enasidenib	IDH2;CYP1A2;CYP2B6;CYP2C8;CYP2C9;CYP2C19;CYP2D6;CYP3A4;UGT1A1;UGT1A3;UGT1A4;UGT1A9;UGT2B7;UGT2B15;ABCB1;ABCG2;SLC22A6;SLCO1B1;SLC22A2;SLCO1B3;SLC22A8
	common genes	
	common pathways
450:[DB02466	DB01136]
	DB02466|4-[3-Oxo-3-(5,5,8,8-Tetramethyl-5,6,7,8-Tetrahydro-Naphthalen-2-Yl)-Propenyl]-Benzoic Acid	RARG
	DB01136|Carvedilol	ADRB1;ADRA1A;NDUFC2;ADRB2;VEGFA;NPPB;GJA1;KCNH2;VCAM1;ADRA1D;ADRA1B;ADRA2C;ADRA2B;ADRA2A;SELE;HIF1A;KCNJ4;XDH;CYP2C9;CYP2D6;CYP1A2;CYP3A4;CYP1A1;CYP2E1;PTGS1;UGT1A1;ABCB1
	common genes	
	common pathways
451:[DB02466	DB01621]
	DB02466|4-[3-Oxo-3-(5,5,8,8-Tetramethyl-5,6,7,8-Tetrahydro-Naphthalen-2-Yl)-Propenyl]-Benzoic Acid	RARG
	DB01621|Pipotiazine	DRD2;DRD1;HTR2A;HTR1A;CYP3A4;CYP2D6;CYP2C19;ALB;SLC22A1
	common genes	
	common pathways
452:[DB02466	DB00425]
	DB02466|4-[3-Oxo-3-(5,5,8,8-Tetramethyl-5,6,7,8-Tetrahydro-Naphthalen-2-Yl)-Propenyl]-Benzoic Acid	RARG
	DB00425|Zolpidem	GABRA1;GABRA2;GABRA3;GABRB3;GABRG2;CYP3A5;CYP3A7;CYP3A4;CYP1A2;CYP2C9;CYP2C19;CYP2D6;PTGS1
	common genes	
	common pathways
453:[DB02466	DB11278]
	DB02466|4-[3-Oxo-3-(5,5,8,8-Tetramethyl-5,6,7,8-Tetrahydro-Naphthalen-2-Yl)-Propenyl]-Benzoic Acid	RARG
	DB11278|DL-Methylephedrine	ADRB1;ADRA2A;ADRA1A;ADRA1B;ADRA1D;ADRA2A;ADRA2B;ADRA2C;ADRB1;ADRB2;ADRB3
	common genes	
	common pathways
454:[DB02466	DB11979]
	DB02466|4-[3-Oxo-3-(5,5,8,8-Tetramethyl-5,6,7,8-Tetrahydro-Naphthalen-2-Yl)-Propenyl]-Benzoic Acid	RARG
	DB11979|Elagolix	GNRHR;CYP3A4;CYP3A43;CYP3A5;CYP3A7;CYP2D6;CYP2C8;ABCB1;SLCO1B1
	common genes	
	common pathways
455:[DB02466	DB07776]
	DB02466|4-[3-Oxo-3-(5,5,8,8-Tetramethyl-5,6,7,8-Tetrahydro-Naphthalen-2-Yl)-Propenyl]-Benzoic Acid	RARG
	DB07776|Flavone	ESRRA;ESRRB;CYP1B1
	common genes	
	common pathways
		R-HSA-383280|Nuclear Receptor transcription pathway	RARG;ESRRA;ESRRB
456:[DB02466	DB00962]
	DB02466|4-[3-Oxo-3-(5,5,8,8-Tetramethyl-5,6,7,8-Tetrahydro-Naphthalen-2-Yl)-Propenyl]-Benzoic Acid	RARG
	DB00962|Zaleplon	GABRA1;TSPO;CYP3A4;CYP3A5;CYP3A7;AOX1
	common genes	
	common pathways
457:[DB02466	DB01026]
	DB02466|4-[3-Oxo-3-(5,5,8,8-Tetramethyl-5,6,7,8-Tetrahydro-Naphthalen-2-Yl)-Propenyl]-Benzoic Acid	RARG
	DB01026|Ketoconazole	AR;CYP21A2;CYP19A1;KCNH2;NR1I2;NR1I3;CYP1A1;CYP1A2;CYP1B1;CYP2A6;CYP2B6;CYP2C8;CYP2C9;CYP2C19;CYP2D6;CYP3A4;CYP3A5;CYP3A7;CYP11B1;CYP11A1;CYP26A1;CYP51A1;UGT1A1;UGT2B7;CYP4F12;CYP4F2;ABCB11;ABCB1;SLCO1A2;SLCO1B1
	common genes	
	common pathways
		R-HSA-383280|Nuclear Receptor transcription pathway	RARG;AR
458:[DB02466	DB01203]
	DB02466|4-[3-Oxo-3-(5,5,8,8-Tetramethyl-5,6,7,8-Tetrahydro-Naphthalen-2-Yl)-Propenyl]-Benzoic Acid	RARG
	DB01203|Nadolol	ADRB1;ADRB2;CYP2D6;ABCB1
	common genes	
	common pathways
459:[DB02466	DB01048]
	DB02466|4-[3-Oxo-3-(5,5,8,8-Tetramethyl-5,6,7,8-Tetrahydro-Naphthalen-2-Yl)-Propenyl]-Benzoic Acid	RARG
	DB01048|Abacavir	pol;HLA-B;ADH6;UGT1A1;ADK
	common genes	
	common pathways
460:[DB02466	DB11090]
	DB02466|4-[3-Oxo-3-(5,5,8,8-Tetramethyl-5,6,7,8-Tetrahydro-Naphthalen-2-Yl)-Propenyl]-Benzoic Acid	RARG
	DB11090|Potassium nitrate	KCNH2;MUC1
	common genes	
	common pathways
461:[DB02466	DB01097]
	DB02466|4-[3-Oxo-3-(5,5,8,8-Tetramethyl-5,6,7,8-Tetrahydro-Naphthalen-2-Yl)-Propenyl]-Benzoic Acid	RARG
	DB01097|Leflunomide	DHODH;AHR;PTK2B;CYP2C9;CYP1A2;ABCG2
	common genes	
	common pathways
462:[DB02466	DB00670]
	DB02466|4-[3-Oxo-3-(5,5,8,8-Tetramethyl-5,6,7,8-Tetrahydro-Naphthalen-2-Yl)-Propenyl]-Benzoic Acid	RARG
	DB00670|Pirenzepine	CHRM1
	common genes	
	common pathways
463:[DB02466	DB01169]
	DB02466|4-[3-Oxo-3-(5,5,8,8-Tetramethyl-5,6,7,8-Tetrahydro-Naphthalen-2-Yl)-Propenyl]-Benzoic Acid	RARG
	DB01169|Arsenic trioxide	IKBKB;TXNRD1;JUN;CCND1;MAPK3;MAPK1;AKT1;CDKN1A;HDAC1;PML;CYP1A1;CYP1B1;CYP3A4;ALB;ABCC2;ABCB1
	common genes	
	common pathways
		R-HSA-5617472|Activation of anterior HOX genes in hindbrain development during early embryogenesis	RARG;JUN
464:[DB02466	DB00831]
	DB02466|4-[3-Oxo-3-(5,5,8,8-Tetramethyl-5,6,7,8-Tetrahydro-Naphthalen-2-Yl)-Propenyl]-Benzoic Acid	RARG
	DB00831|Trifluoperazine	DRD2;CALY;ADRA1A;CALM1;TNNC1;S100A4;XDH;UGT1A4;CYP1A2;ABCB1
	common genes	
	common pathways
465:[DB02466	DB09225]
	DB02466|4-[3-Oxo-3-(5,5,8,8-Tetramethyl-5,6,7,8-Tetrahydro-Naphthalen-2-Yl)-Propenyl]-Benzoic Acid	RARG
	DB09225|Zotepine	DRD1;DRD5;DRD2;HTR2A;HTR6;HTR7;SLC6A2;SLC6A4;CYP1A2;CYP3A4
	common genes	
	common pathways
466:[DB02466	DB09237]
	DB02466|4-[3-Oxo-3-(5,5,8,8-Tetramethyl-5,6,7,8-Tetrahydro-Naphthalen-2-Yl)-Propenyl]-Benzoic Acid	RARG
	DB09237|Levamlodipine	CACNA1C;NOS3;NOS2;CYP3A4;NOS2;NOS3
	common genes	
	common pathways
467:[DB02466	DB00570]
	DB02466|4-[3-Oxo-3-(5,5,8,8-Tetramethyl-5,6,7,8-Tetrahydro-Naphthalen-2-Yl)-Propenyl]-Benzoic Acid	RARG
	DB00570|Vinblastine	TUBA1A;TUBB;TUBD1;TUBG1;TUBE1;JUN;CYP3A4;CYP2D6;ABCB1;ABCC1;ABCC2;ABCC6;ABCB11;SLCO1B1
	common genes	
	common pathways
		R-HSA-5617472|Activation of anterior HOX genes in hindbrain development during early embryogenesis	JUN;RARG
468:[DB02466	DB04348]
	DB02466|4-[3-Oxo-3-(5,5,8,8-Tetramethyl-5,6,7,8-Tetrahydro-Naphthalen-2-Yl)-Propenyl]-Benzoic Acid	RARG
	DB04348|Taurocholic Acid	CEL;FABP6;NR1H4;ABCB11;ABCC1;SLCO1A2;SLC10A2;ABCC2;SLCO1B1;ABCC3;ABCC4;ABCB1;SLC22A6;ABCC10;SLC22A8;SLCO4A1;ABCC11;SLCO1C1;SLCO3A1;ABCG2;SLCO2B1;SLC16A1;SLC10A1;SLC51A;SLC51B;SLCO1B3;SLC7A11
	common genes	
	common pathways
469:[DB02466	DB00463]
	DB02466|4-[3-Oxo-3-(5,5,8,8-Tetramethyl-5,6,7,8-Tetrahydro-Naphthalen-2-Yl)-Propenyl]-Benzoic Acid	RARG
	DB00463|Metharbital	GABRA1;GABRA2;GABRA3;GABRA4;GABRA5;GABRA6;CHRNA4;CHRNA7;GRIA2;GRIK2;GABRA1;GABRA2;GABRA3;GABRA4;GABRA5;GABRA6;GABRB1;GABRB2;GABRB3;GABRD;GABRE;GABRG1;GABRG2;GABRG3;GABRP;GABRQ
	common genes	
	common pathways
470:[DB02466	DB00579]
	DB02466|4-[3-Oxo-3-(5,5,8,8-Tetramethyl-5,6,7,8-Tetrahydro-Naphthalen-2-Yl)-Propenyl]-Benzoic Acid	RARG
	DB00579|Mazindol	SLC6A2;SLC6A3;SLC6A4;SLC18A2
	common genes	
	common pathways
471:[DB02466	DB04895]
	DB02466|4-[3-Oxo-3-(5,5,8,8-Tetramethyl-5,6,7,8-Tetrahydro-Naphthalen-2-Yl)-Propenyl]-Benzoic Acid	RARG
	DB04895|Pegaptanib	NRP1
	common genes	
	common pathways
472:[DB02466	DB00678]
	DB02466|4-[3-Oxo-3-(5,5,8,8-Tetramethyl-5,6,7,8-Tetrahydro-Naphthalen-2-Yl)-Propenyl]-Benzoic Acid	RARG
	DB00678|Losartan	AGTR1;CYP2C9;CYP3A4;CYP2C8;CYP2C19;UGT1A1;UGT1A3;UGT1A10;UGT2B7;UGT2B17;ALB;ABCB1;SLC22A6;SLC22A12;SLC2A9;ABCB11
	common genes	
	common pathways
473:[DB02466	DB14538]
	DB02466|4-[3-Oxo-3-(5,5,8,8-Tetramethyl-5,6,7,8-Tetrahydro-Naphthalen-2-Yl)-Propenyl]-Benzoic Acid	RARG
	DB14538|Hydrocortisone aceponate	ANXA1;NR3C1;HSD11B2;HSD3B1;CYP3A4;CYP3A5;CYP3A7;CYP11B1;CYP11B2;CYP2C8;SHBG;SERPINA6;ABCB1;SLCO1A2;ABCG2;SLC22A8
	common genes	
	common pathways
474:[DB02466	DB01384]
	DB02466|4-[3-Oxo-3-(5,5,8,8-Tetramethyl-5,6,7,8-Tetrahydro-Naphthalen-2-Yl)-Propenyl]-Benzoic Acid	RARG
	DB01384|Paramethasone	NR3C1;CYP3A4;SERPINA6
	common genes	
	common pathways
475:[DB02466	DB06712]
	DB02466|4-[3-Oxo-3-(5,5,8,8-Tetramethyl-5,6,7,8-Tetrahydro-Naphthalen-2-Yl)-Propenyl]-Benzoic Acid	RARG
	DB06712|Nilvadipine	CACNA1C;CACNA2D1;CACNB2;CACNA1D;CACNA1S;CACNA2D3;CYP3A4;CYP2A6;CYP2C19;CYP2C8;CYP2E1
	common genes	
	common pathways
476:[DB02466	DB00401]
	DB02466|4-[3-Oxo-3-(5,5,8,8-Tetramethyl-5,6,7,8-Tetrahydro-Naphthalen-2-Yl)-Propenyl]-Benzoic Acid	RARG
	DB00401|Nisoldipine	CACNA1C;CACNA2D1;CACNB2;CACNA1D;CACNA1S;CYP3A4;CYP3A5;CYP3A7;ABCB1
	common genes	
	common pathways
477:[DB02466	DB01054]
	DB02466|4-[3-Oxo-3-(5,5,8,8-Tetramethyl-5,6,7,8-Tetrahydro-Naphthalen-2-Yl)-Propenyl]-Benzoic Acid	RARG
	DB01054|Nitrendipine	CACNA1C;CACNA2D1;CACNB2;CACNG1;CACNA1D;CACNA1S;CACNA2D2;CACNA1H;CYP3A4;CYP3A5;CYP3A7;ABCB1;ABCB11
	common genes	
	common pathways
478:[DB02466	DB01274]
	DB02466|4-[3-Oxo-3-(5,5,8,8-Tetramethyl-5,6,7,8-Tetrahydro-Naphthalen-2-Yl)-Propenyl]-Benzoic Acid	RARG
	DB01274|Arformoterol	ADRB2;CYP2D6;CYP2C19;CYP2A6;CYP2C9
	common genes	
	common pathways
479:[DB02466	DB00669]
	DB02466|4-[3-Oxo-3-(5,5,8,8-Tetramethyl-5,6,7,8-Tetrahydro-Naphthalen-2-Yl)-Propenyl]-Benzoic Acid	RARG
	DB00669|Sumatriptan	HTR1D;HTR1B;HTR1F;HTR1A;MAOA;SLCO1A2;ABCB1;ABCG2;SLCO1B1
	common genes	
	common pathways
480:[DB02466	DB01151]
	DB02466|4-[3-Oxo-3-(5,5,8,8-Tetramethyl-5,6,7,8-Tetrahydro-Naphthalen-2-Yl)-Propenyl]-Benzoic Acid	RARG
	DB01151|Desipramine	SLC6A2;SLC6A4;HTR2A;ADRB2;ADRB1;SMPD1;HRH1;ADRA1A;ADRA1B;ADRA1D;CHRM1;CHRM2;CHRM3;CHRM4;CHRM5;HTR1A;HTR2C;DRD2;ADRA2A;ADRA2B;ADRA2C;CYP2D6;CYP2C19;CYP2C18;CYP1A2;CYP3A4;CYP2A6;CYP2B6;CYP2E1;ORM1;ABCB1;SLC22A1;SLC22A2;SLC22A3;SLC22A5;SLC22A4
	common genes	
	common pathways
481:[DB02466	DB06636]
	DB02466|4-[3-Oxo-3-(5,5,8,8-Tetramethyl-5,6,7,8-Tetrahydro-Naphthalen-2-Yl)-Propenyl]-Benzoic Acid	RARG
	DB06636|Isavuconazonium	CYP3A4;ABCB1
	common genes	
	common pathways
482:[DB02466	DB00081]
	DB02466|4-[3-Oxo-3-(5,5,8,8-Tetramethyl-5,6,7,8-Tetrahydro-Naphthalen-2-Yl)-Propenyl]-Benzoic Acid	RARG
	DB00081|Tositumomab	MS4A1;FCGR3B;C1R;C1QA;C1QB;C1QC;FCGR3A;FCGR1A;FCGR2A;FCGR2B;FCGR2C
	common genes	
	common pathways
483:[DB02466	DB00490]
	DB02466|4-[3-Oxo-3-(5,5,8,8-Tetramethyl-5,6,7,8-Tetrahydro-Naphthalen-2-Yl)-Propenyl]-Benzoic Acid	RARG
	DB00490|Buspirone	HTR1A;DRD2;CYP3A4;CYP3A5;CYP3A7;CYP2D6;ABCB1
	common genes	
	common pathways
484:[DB02466	DB01043]
	DB02466|4-[3-Oxo-3-(5,5,8,8-Tetramethyl-5,6,7,8-Tetrahydro-Naphthalen-2-Yl)-Propenyl]-Benzoic Acid	RARG
	DB01043|Memantine	GRIN3A;GRIN2A;GRIN2B;HTR3A;CHRNA7;DRD2;GRIN1;CYP2B6;CYP2A6;CYP2C19;SLC22A2
	common genes	
	common pathways
485:[DB02466	DB00968]
	DB02466|4-[3-Oxo-3-(5,5,8,8-Tetramethyl-5,6,7,8-Tetrahydro-Naphthalen-2-Yl)-Propenyl]-Benzoic Acid	RARG
	DB00968|Methyldopa	ADRA2A;DDC;COMT;SLC15A1
	common genes	
	common pathways
486:[DB02466	DB01107]
	DB02466|4-[3-Oxo-3-(5,5,8,8-Tetramethyl-5,6,7,8-Tetrahydro-Naphthalen-2-Yl)-Propenyl]-Benzoic Acid	RARG
	DB01107|Methyprylon	GABRA1;GABRA1;GABRA2;GABRA3;GABRA4;GABRA5;GABRA6;GABRB1;GABRB2;GABRB3;GABRD;GABRE;GABRG1;GABRG2;GABRG3;GABRP;GABRQ
	common genes	
	common pathways
487:[DB02466	DB01076]
	DB02466|4-[3-Oxo-3-(5,5,8,8-Tetramethyl-5,6,7,8-Tetrahydro-Naphthalen-2-Yl)-Propenyl]-Benzoic Acid	RARG
	DB01076|Atorvastatin	HMGCR;DPP4;AHR;CYP3A4;CYP3A5;CYP3A7;CYP2C8;CYP2D6;CYP2C9;CYP2C19;CYP2B6;UGT1A1;UGT1A3;UGT2B7;ABCB1;SLCO1A2;SLCO1B1;ABCC4;ABCC5;ABCC1;SLCO2B1;SLCO1B3;ABCC2;ABCB11
	common genes	
	common pathways
488:[DB02466	DB09073]
	DB02466|4-[3-Oxo-3-(5,5,8,8-Tetramethyl-5,6,7,8-Tetrahydro-Naphthalen-2-Yl)-Propenyl]-Benzoic Acid	RARG
	DB09073|Palbociclib	CDK4;CDK6;CYP3A4
	common genes	
	common pathways
489:[DB02466	DB08816]
	DB02466|4-[3-Oxo-3-(5,5,8,8-Tetramethyl-5,6,7,8-Tetrahydro-Naphthalen-2-Yl)-Propenyl]-Benzoic Acid	RARG
	DB08816|Ticagrelor	P2RY12;CYP3A4;CYP2D6;CYP2C9;ABCB1
	common genes	
	common pathways
490:[DB02466	DB01418]
	DB02466|4-[3-Oxo-3-(5,5,8,8-Tetramethyl-5,6,7,8-Tetrahydro-Naphthalen-2-Yl)-Propenyl]-Benzoic Acid	RARG
	DB01418|Acenocoumarol	VKORC1;CYP2C9;CYP1A2;CYP2C19;CYP3A4;ALB;ORM1
	common genes	
	common pathways
491:[DB02466	DB00356]
	DB02466|4-[3-Oxo-3-(5,5,8,8-Tetramethyl-5,6,7,8-Tetrahydro-Naphthalen-2-Yl)-Propenyl]-Benzoic Acid	RARG
	DB00356|Chlorzoxazone	KCNMA1;CYP2E1;CYP1A1;CYP1A2;CYP2A6;CYP3A4;CYP2D6
	common genes	
	common pathways
492:[DB02466	DB09039]
	DB02466|4-[3-Oxo-3-(5,5,8,8-Tetramethyl-5,6,7,8-Tetrahydro-Naphthalen-2-Yl)-Propenyl]-Benzoic Acid	RARG
	DB09039|Eliglustat	UGCG;CYP2D6;CYP3A4
	common genes	
	common pathways
493:[DB02466	DB01332]
	DB02466|4-[3-Oxo-3-(5,5,8,8-Tetramethyl-5,6,7,8-Tetrahydro-Naphthalen-2-Yl)-Propenyl]-Benzoic Acid	RARG
	DB01332|Ceftizoxime	mrcA;SLC15A1;SLC22A6;SLC22A8
	common genes	
	common pathways
494:[DB02466	DB06016]
	DB02466|4-[3-Oxo-3-(5,5,8,8-Tetramethyl-5,6,7,8-Tetrahydro-Naphthalen-2-Yl)-Propenyl]-Benzoic Acid	RARG
	DB06016|Cariprazine	DRD3;DRD2;HTR1A;HTR2B;HTR2A;HRH1;CYP3A4;CYP2D6
	common genes	
	common pathways
495:[DB02466	DB00322]
	DB02466|4-[3-Oxo-3-(5,5,8,8-Tetramethyl-5,6,7,8-Tetrahydro-Naphthalen-2-Yl)-Propenyl]-Benzoic Acid	RARG
	DB00322|Floxuridine	TYMS;TYMP;CYP2C9
	common genes	
	common pathways
496:[DB02466	DB01216]
	DB02466|4-[3-Oxo-3-(5,5,8,8-Tetramethyl-5,6,7,8-Tetrahydro-Naphthalen-2-Yl)-Propenyl]-Benzoic Acid	RARG
	DB01216|Finasteride	SRD5A2;SRD5A1;AKR1D1;CYP3A5;CYP3A7;CYP3A4
	common genes	
	common pathways
497:[DB02466	DB00371]
	DB02466|4-[3-Oxo-3-(5,5,8,8-Tetramethyl-5,6,7,8-Tetrahydro-Naphthalen-2-Yl)-Propenyl]-Benzoic Acid	RARG
	DB00371|Meprobamate	GABRA1;GABRA2;GABRA3;GABRA4;GABRA5;GABRA6;GABRA1;GABRA2;GABRA3;GABRA4;GABRA5;GABRA6;GABRB1;GABRB2;GABRB3;GABRD;GABRE;GABRG1;GABRG2;GABRG3;GABRP;GABRQ;CYP2C19;CYP2E1
	common genes	
	common pathways
498:[DB02466	DB06684]
	DB02466|4-[3-Oxo-3-(5,5,8,8-Tetramethyl-5,6,7,8-Tetrahydro-Naphthalen-2-Yl)-Propenyl]-Benzoic Acid	RARG
	DB06684|Vilazodone	HTR1A;CYP3A4;CYP2C18;CYP2D6;SLC6A4
	common genes	
	common pathways
499:[DB02466	DB00530]
	DB02466|4-[3-Oxo-3-(5,5,8,8-Tetramethyl-5,6,7,8-Tetrahydro-Naphthalen-2-Yl)-Propenyl]-Benzoic Acid	RARG
	DB00530|Erlotinib	EGFR;NR1I2;CYP3A4;CYP3A5;CYP1A2;CYP1A1;CYP2D6;CYP2C8;CYP1B1;UGT1A1;ALB;ORM1;ABCG2;ABCB1;SLCO2B1
	common genes	
	common pathways
500:[DB02466	DB00903]
	DB02466|4-[3-Oxo-3-(5,5,8,8-Tetramethyl-5,6,7,8-Tetrahydro-Naphthalen-2-Yl)-Propenyl]-Benzoic Acid	RARG
	DB00903|Etacrynic acid	ATP1A1;SLC12A1;LEF1;GSTP1;GSTA2;ALB;SLC22A6
	common genes	
	common pathways
501:[DB02466	DB01223]
	DB02466|4-[3-Oxo-3-(5,5,8,8-Tetramethyl-5,6,7,8-Tetrahydro-Naphthalen-2-Yl)-Propenyl]-Benzoic Acid	RARG
	DB01223|Aminophylline	PDE3A;ADORA1;ADORA3;HDAC2;CYP1A2;CYP2E1;CYP3A4;CYP2C19
	common genes	
	common pathways
502:[DB02466	DB00108]
	DB02466|4-[3-Oxo-3-(5,5,8,8-Tetramethyl-5,6,7,8-Tetrahydro-Naphthalen-2-Yl)-Propenyl]-Benzoic Acid	RARG
	DB00108|Natalizumab	ITGA4;FCGR3B;C1R;C1QA;C1QB;C1QC;FCGR3A;FCGR1A;FCGR2A;FCGR2B;FCGR2C;ICAM1
	common genes	
	common pathways
503:[DB02466	DB09236]
	DB02466|4-[3-Oxo-3-(5,5,8,8-Tetramethyl-5,6,7,8-Tetrahydro-Naphthalen-2-Yl)-Propenyl]-Benzoic Acid	RARG
	DB09236|Lacidipine	CACNA1C;CACNA1D;CACNA1F;CACNA1S;CACNB1;CACNB2;CACNB3;CACNB4;CYP3A4;ALB;ORM1
	common genes	
	common pathways
504:[DB02466	DB08930]
	DB02466|4-[3-Oxo-3-(5,5,8,8-Tetramethyl-5,6,7,8-Tetrahydro-Naphthalen-2-Yl)-Propenyl]-Benzoic Acid	RARG
	DB08930|Dolutegravir	pol;UGT1A1;CYP3A4;CYP3A43;CYP3A5;CYP3A7;UGT1A3;UGT1A9;ABCB1;SLC22A2;ABCG2;SLC22A6;SLC22A8
	common genes	
	common pathways
505:[DB02466	DB04905]
	DB02466|4-[3-Oxo-3-(5,5,8,8-Tetramethyl-5,6,7,8-Tetrahydro-Naphthalen-2-Yl)-Propenyl]-Benzoic Acid	RARG
	DB04905|Tesmilifene	ABCB1;HRH1;CYP3A4;CYP2D6;CYP1A1
	common genes	
	common pathways
506:[DB02466	DB00682]
	DB02466|4-[3-Oxo-3-(5,5,8,8-Tetramethyl-5,6,7,8-Tetrahydro-Naphthalen-2-Yl)-Propenyl]-Benzoic Acid	RARG
	DB00682|Warfarin	VKORC1;NR1I2;CYP2C9;CYP1A2;CYP2C19;CYP3A4;CYP2C8;CYP2C18;CYP1A1;ALB;ORM1
	common genes	
	common pathways
507:[DB02466	DB11397]
	DB02466|4-[3-Oxo-3-(5,5,8,8-Tetramethyl-5,6,7,8-Tetrahydro-Naphthalen-2-Yl)-Propenyl]-Benzoic Acid	RARG
	DB11397|Dichlorvos	TF;BCHE;ALB
	common genes	
	common pathways
508:[DB02466	DB01589]
	DB02466|4-[3-Oxo-3-(5,5,8,8-Tetramethyl-5,6,7,8-Tetrahydro-Naphthalen-2-Yl)-Propenyl]-Benzoic Acid	RARG
	DB01589|Quazepam	GABRA1;GABRA2;GABRA3;GABRA5;GABRG1;GABRG2;GABRG3;GABRB1;GABRB3;GABRD;GABRE;GABRP;GABRR1;GABRR2;GABRR3;GABRA1;GABRA2;GABRA3;GABRA4;GABRA5;GABRA6;GABRB1;GABRB2;GABRB3;GABRD;GABRE;GABRG1;GABRG2;GABRG3;GABRP;GABRQ;CYP2C19;CYP2C9;CYP3A4;CYP2B6
	common genes	
	common pathways
509:[DB02466	DB00104]
	DB02466|4-[3-Oxo-3-(5,5,8,8-Tetramethyl-5,6,7,8-Tetrahydro-Naphthalen-2-Yl)-Propenyl]-Benzoic Acid	RARG
	DB00104|Octreotide	SSTR1;SSTR5;SSTR2;MPO;CYP3A4
	common genes	
	common pathways
510:[DB02466	DB06414]
	DB02466|4-[3-Oxo-3-(5,5,8,8-Tetramethyl-5,6,7,8-Tetrahydro-Naphthalen-2-Yl)-Propenyl]-Benzoic Acid	RARG
	DB06414|Etravirine	CYP3A4;CYP2C9;CYP2C19;ABCB1;ABCB4
	common genes	
	common pathways
511:[DB02466	DB00633]
	DB02466|4-[3-Oxo-3-(5,5,8,8-Tetramethyl-5,6,7,8-Tetrahydro-Naphthalen-2-Yl)-Propenyl]-Benzoic Acid	RARG
	DB00633|Dexmedetomidine	ADRA2A;CYP2E1;CYP1A2;CYP1A1;CYP2D6
	common genes	
	common pathways
512:[DB02466	DB01587]
	DB02466|4-[3-Oxo-3-(5,5,8,8-Tetramethyl-5,6,7,8-Tetrahydro-Naphthalen-2-Yl)-Propenyl]-Benzoic Acid	RARG
	DB01587|Ketazolam	TSPO;GABRA1;GABRB1;GABRG1;GABRD;GABRE;CYP3A4;ALB;ABCB1
	common genes	
	common pathways
513:[DB02466	DB09154]
	DB02466|4-[3-Oxo-3-(5,5,8,8-Tetramethyl-5,6,7,8-Tetrahydro-Naphthalen-2-Yl)-Propenyl]-Benzoic Acid	RARG
	DB09154|Sodium Citrate	SLC25A21;SLC13A2;SLC13A5;SLC25A1
	common genes	
	common pathways
514:[DB02466	DB01583]
	DB02466|4-[3-Oxo-3-(5,5,8,8-Tetramethyl-5,6,7,8-Tetrahydro-Naphthalen-2-Yl)-Propenyl]-Benzoic Acid	RARG
	DB01583|Liotrix	THRA;THRB;CYP2C8;CYP3A4;TTR;SERPINA7;ALB;SLCO1A2;SLCO1B1;SLCO1B3;SLCO4C1;SLC10A1;SLCO1C1;SLCO4A1;SLC22A8;SLC16A2;SLC16A10;ABCB1
	common genes	
	common pathways
		R-HSA-383280|Nuclear Receptor transcription pathway	RARG;THRB;THRA
515:[DB02466	DB00331]
	DB02466|4-[3-Oxo-3-(5,5,8,8-Tetramethyl-5,6,7,8-Tetrahydro-Naphthalen-2-Yl)-Propenyl]-Benzoic Acid	RARG
	DB00331|Metformin	PRKAB1;SLC22A1;SLC22A2;SLC22A3;SLC47A1;SLC29A4;SLC47A2
	common genes	
	common pathways
516:[DB02466	DB09230]
	DB02466|4-[3-Oxo-3-(5,5,8,8-Tetramethyl-5,6,7,8-Tetrahydro-Naphthalen-2-Yl)-Propenyl]-Benzoic Acid	RARG
	DB09230|Azelnidipine	CACNB1;CYP3A4
	common genes	
	common pathways
517:[DB02466	DB01264]
	DB02466|4-[3-Oxo-3-(5,5,8,8-Tetramethyl-5,6,7,8-Tetrahydro-Naphthalen-2-Yl)-Propenyl]-Benzoic Acid	RARG
	DB01264|Darunavir	pol;CYP3A4;SLCO1B1;ABCB1
	common genes	
	common pathways
518:[DB02466	DB00850]
	DB02466|4-[3-Oxo-3-(5,5,8,8-Tetramethyl-5,6,7,8-Tetrahydro-Naphthalen-2-Yl)-Propenyl]-Benzoic Acid	RARG
	DB00850|Perphenazine	DRD2;DRD1;CALM1;CYP2D6;CYP1A2;CYP2B6;CYP2C18;CYP2C19;CYP2C8;CYP2C9;CYP3A4
	common genes	
	common pathways
519:[DB02466	DB05514]
	DB02466|4-[3-Oxo-3-(5,5,8,8-Tetramethyl-5,6,7,8-Tetrahydro-Naphthalen-2-Yl)-Propenyl]-Benzoic Acid	RARG
	DB05514|Cobiprostone	CLCN2
	common genes	
	common pathways
520:[DB02466	DB01559]
	DB02466|4-[3-Oxo-3-(5,5,8,8-Tetramethyl-5,6,7,8-Tetrahydro-Naphthalen-2-Yl)-Propenyl]-Benzoic Acid	RARG
	DB01559|Clotiazepam	GABRA1;GABRA2;GABRA3;GABRA5;GABRG1;GABRG2;GABRG3;GABRB1;GABRB2;GABRB3;GABRD;GABRE;GABRP;GABRR1;GABRR2;GABRR3;CYP2B6;CYP2C18;CYP2C19;CYP3A4
	common genes	
	common pathways
521:[DB02466	DB04794]
	DB02466|4-[3-Oxo-3-(5,5,8,8-Tetramethyl-5,6,7,8-Tetrahydro-Naphthalen-2-Yl)-Propenyl]-Benzoic Acid	RARG
	DB04794|Bifonazole	CYP2B6;CYP19A1;CYP2E1;CYP3A4
	common genes	
	common pathways
522:[DB02466	DB12141]
	DB02466|4-[3-Oxo-3-(5,5,8,8-Tetramethyl-5,6,7,8-Tetrahydro-Naphthalen-2-Yl)-Propenyl]-Benzoic Acid	RARG
	DB12141|Gilteritinib	FLT3;HTR1A;HTR1B;HTR1D;HTR1E;HTR1F;HTR2A;HTR2B;HTR2C;HTR3A;HTR3B;HTR3C;HTR3D;HTR3E;HTR4;HTR6;HTR7;AXL;ALK;CYP3A4;ALB;ABCB1;SLC47A1;ABCG2;SLC22A1
	common genes	
	common pathways
523:[DB02466	DB00252]
	DB02466|4-[3-Oxo-3-(5,5,8,8-Tetramethyl-5,6,7,8-Tetrahydro-Naphthalen-2-Yl)-Propenyl]-Benzoic Acid	RARG
	DB00252|Phenytoin	SCN5A;SCN1A;NR1I2;SCN1B;SCN3A;CYP2C9;CYP2C19;CYP2C8;CYP2B6;CYP3A4;CYP2C18;CYP3A5;CYP3A7;CYP11B1;UGT1A1;UGT1A6;UGT1A9;CYP2D6;ALB;SLCO1C1;ABCB1;ABCC2
	common genes	
	common pathways
524:[DB02466	DB00078]
	DB02466|4-[3-Oxo-3-(5,5,8,8-Tetramethyl-5,6,7,8-Tetrahydro-Naphthalen-2-Yl)-Propenyl]-Benzoic Acid	RARG
	DB00078|Ibritumomab tiuxetan	MS4A1;FCGR3B;C1R;C1QA;C1QB;C1QC;FCGR3A;C1S;FCGR1A;FCGR2A;FCGR2B;FCGR2C
	common genes	
	common pathways
525:[DB02466	DB04946]
	DB02466|4-[3-Oxo-3-(5,5,8,8-Tetramethyl-5,6,7,8-Tetrahydro-Naphthalen-2-Yl)-Propenyl]-Benzoic Acid	RARG
	DB04946|Iloperidone	HTR2A;DRD2;DRD1;DRD3;DRD4;HTR1A;HTR6;HTR7;ADRA1A;HRH1;ADRA2C;CYP2D6;CYP3A4;CYP3A5;CYP3A7;CYP2E1
	common genes	
	common pathways
526:[DB02466	DB14064]
	DB02466|4-[3-Oxo-3-(5,5,8,8-Tetramethyl-5,6,7,8-Tetrahydro-Naphthalen-2-Yl)-Propenyl]-Benzoic Acid	RARG
	DB14064|Emopamil	ABCB1;CYP3A4
	common genes	
	common pathways
527:[DB02466	DB06814]
	DB02466|4-[3-Oxo-3-(5,5,8,8-Tetramethyl-5,6,7,8-Tetrahydro-Naphthalen-2-Yl)-Propenyl]-Benzoic Acid	RARG
	DB06814|Protokylol	ADRB2
	common genes	
	common pathways
528:[DB02466	DB00773]
	DB02466|4-[3-Oxo-3-(5,5,8,8-Tetramethyl-5,6,7,8-Tetrahydro-Naphthalen-2-Yl)-Propenyl]-Benzoic Acid	RARG
	DB00773|Etoposide	TOP2A;TOP2B;CYP3A4;CYP1A2;CYP2C8;CYP2E1;CYP3A5;UGT1A1;GSTT1;GSTP1;PTGS2;PTGS1;ABCC3;ABCC6;ABCB1;ABCC1;ABCC10;ABCC2;ABCG2
	common genes	
	common pathways
529:[DB02466	DB00580]
	DB02466|4-[3-Oxo-3-(5,5,8,8-Tetramethyl-5,6,7,8-Tetrahydro-Naphthalen-2-Yl)-Propenyl]-Benzoic Acid	RARG
	DB00580|Valdecoxib	PTGS2;CA2;CA3;CYP3A4;CYP2C9;UGT1A9
	common genes	
	common pathways
530:[DB02466	DB00515]
	DB02466|4-[3-Oxo-3-(5,5,8,8-Tetramethyl-5,6,7,8-Tetrahydro-Naphthalen-2-Yl)-Propenyl]-Benzoic Acid	RARG
	DB00515|Cisplatin	MPG;A2M;TF;ATOX1;MPO;XDH;CYP4A11;PTGS2;CYP2C9;CYP2B6;BCHE;GSTT1;MT1A;MT2A;SOD1;GSTP1;NQO1;GSTM1;ALB;ABCC3;ABCC5;ABCC2;SLC22A2;SLC31A1;SLC31A2;ABCC6;ABCB1;ATP7B;ATP7A;ABCG2
	common genes	
	common pathways
531:[DB02466	DB00794]
	DB02466|4-[3-Oxo-3-(5,5,8,8-Tetramethyl-5,6,7,8-Tetrahydro-Naphthalen-2-Yl)-Propenyl]-Benzoic Acid	RARG
	DB00794|Primidone	GABRA1;GABRA2;GABRA3;GABRA4;GABRA5;GABRA6;CHRNA4;CHRNA7;GRIA2;GRIK2;GABRA1;GABRA2;GABRA3;GABRA4;GABRA5;GABRA6;GABRB1;GABRB2;GABRB3;GABRD;GABRE;GABRG1;GABRG2;GABRG3;GABRP;GABRQ;CYP2C19;CYP2C9;CYP3A4;CYP1A2;CYP2B6;CYP2C8;UGT1A1
	common genes	
	common pathways
532:[DB02466	DB00178]
	DB02466|4-[3-Oxo-3-(5,5,8,8-Tetramethyl-5,6,7,8-Tetrahydro-Naphthalen-2-Yl)-Propenyl]-Benzoic Acid	RARG
	DB00178|Ramipril	ACE;BDKRB1;BCHE;SLC15A1;SLC15A2
	common genes	
	common pathways
533:[DB02466	DB09227]
	DB02466|4-[3-Oxo-3-(5,5,8,8-Tetramethyl-5,6,7,8-Tetrahydro-Naphthalen-2-Yl)-Propenyl]-Benzoic Acid	RARG
	DB09227|Barnidipine	CACNA1C;CYP3A4
	common genes	
	common pathways
534:[DB02466	DB00925]
	DB02466|4-[3-Oxo-3-(5,5,8,8-Tetramethyl-5,6,7,8-Tetrahydro-Naphthalen-2-Yl)-Propenyl]-Benzoic Acid	RARG
	DB00925|Phenoxybenzamine	ADRA1A;ADRA2A;ADRA2C;ADRA2B;CALM1;ADRB2;ADRA1B;ADRA1D;SLC22A2;SLC22A1;SLC22A3
	common genes	
	common pathways
535:[DB02466	DB12418]
	DB02466|4-[3-Oxo-3-(5,5,8,8-Tetramethyl-5,6,7,8-Tetrahydro-Naphthalen-2-Yl)-Propenyl]-Benzoic Acid	RARG
	DB12418|Saccharin	CA3
	common genes	
	common pathways
536:[DB02466	DB09167]
	DB02466|4-[3-Oxo-3-(5,5,8,8-Tetramethyl-5,6,7,8-Tetrahydro-Naphthalen-2-Yl)-Propenyl]-Benzoic Acid	RARG
	DB09167|Dosulepin	HTR1A;HTR2A;HRH1;CHRM1;CHRM2;CHRM3;CHRM4;CHRM5;ADRA2A;ADRA2B;ADRA2C;ADRA1A;ADRA1B;ADRA1D;SLC6A2;SLC6A4;CYP2D6;CYP1A2;CYP2C19;CYP2C9
	common genes	
	common pathways
537:[DB02466	DB00446]
	DB02466|4-[3-Oxo-3-(5,5,8,8-Tetramethyl-5,6,7,8-Tetrahydro-Naphthalen-2-Yl)-Propenyl]-Benzoic Acid	RARG
	DB00446|Chloramphenicol	rplP;CD55;CYP3A4;CYP3A5;CYP3A7;CYP2C19;cat;CYP2C8;SLC22A6
	common genes	
	common pathways
538:[DB02466	DB01973]
	DB02466|4-[3-Oxo-3-(5,5,8,8-Tetramethyl-5,6,7,8-Tetrahydro-Naphthalen-2-Yl)-Propenyl]-Benzoic Acid	RARG
	DB01973|O-Benzylsulfonyl-Serine	PRSS2
	common genes	
	common pathways
539:[DB02466	DB00373]
	DB02466|4-[3-Oxo-3-(5,5,8,8-Tetramethyl-5,6,7,8-Tetrahydro-Naphthalen-2-Yl)-Propenyl]-Benzoic Acid	RARG
	DB00373|Timolol	ADRB1;ADRB2;CYP2D6;CYP2C19;ABCB1
	common genes	
	common pathways
540:[DB02466	DB00393]
	DB02466|4-[3-Oxo-3-(5,5,8,8-Tetramethyl-5,6,7,8-Tetrahydro-Naphthalen-2-Yl)-Propenyl]-Benzoic Acid	RARG
	DB00393|Nimodipine	CACNA1C;CACNA1D;CACNA1F;CACNA1S;CACNB1;CACNB2;CACNB3;CACNB4;NR3C2;AHR;CYP3A4;CYP3A5
	common genes	
	common pathways
541:[DB02466	DB00825]
	DB02466|4-[3-Oxo-3-(5,5,8,8-Tetramethyl-5,6,7,8-Tetrahydro-Naphthalen-2-Yl)-Propenyl]-Benzoic Acid	RARG
	DB00825|Levomenthol	TRPM8;TRPA1;TRPV3;OPRK1;CACNA1C;CACNA1D;CACNA1F;CACNA1S;CACNB1;CACNB2;CACNB3;CACNB4;CYP3A4
	common genes	
	common pathways
542:[DB02466	DB01105]
	DB02466|4-[3-Oxo-3-(5,5,8,8-Tetramethyl-5,6,7,8-Tetrahydro-Naphthalen-2-Yl)-Propenyl]-Benzoic Acid	RARG
	DB01105|Sibutramine	SLC6A2;SLC6A4;SLC6A3;CYP3A4
	common genes	
	common pathways
543:[DB02466	DB00207]
	DB02466|4-[3-Oxo-3-(5,5,8,8-Tetramethyl-5,6,7,8-Tetrahydro-Naphthalen-2-Yl)-Propenyl]-Benzoic Acid	RARG
	DB00207|Azithromycin	rplD;rplV;PADI4;CYP3A4;CYP2A6;ABCB1
	common genes	
	common pathways
544:[DB02466	DB06290]
	DB02466|4-[3-Oxo-3-(5,5,8,8-Tetramethyl-5,6,7,8-Tetrahydro-Naphthalen-2-Yl)-Propenyl]-Benzoic Acid	RARG
	DB06290|Simeprevir	CYP1A2;CYP3A4;ALB;ABCB1;SLCO1B1;SLCO1B3;ABCC2;ABCG2;SLCO2B1;SLC10A1;ABCB11
	common genes	
	common pathways
545:[DB02466	DB06287]
	DB02466|4-[3-Oxo-3-(5,5,8,8-Tetramethyl-5,6,7,8-Tetrahydro-Naphthalen-2-Yl)-Propenyl]-Benzoic Acid	RARG
	DB06287|Temsirolimus	MTOR;CYP3A4;CYP3A5;CYP3A7;CYP2D6;ABCB1
	common genes	
	common pathways
546:[DB02466	DB11995]
	DB02466|4-[3-Oxo-3-(5,5,8,8-Tetramethyl-5,6,7,8-Tetrahydro-Naphthalen-2-Yl)-Propenyl]-Benzoic Acid	RARG
	DB11995|Avatrombopag	ABCG2;MPL;SLC22A8;CYP2C8;CYP2C9;ABCB1
	common genes	
	common pathways
547:[DB02466	DB06457]
	DB02466|4-[3-Oxo-3-(5,5,8,8-Tetramethyl-5,6,7,8-Tetrahydro-Naphthalen-2-Yl)-Propenyl]-Benzoic Acid	RARG
	DB06457|Tecastemizole	KCNH2
	common genes	
	common pathways
548:[DB02466	DB00829]
	DB02466|4-[3-Oxo-3-(5,5,8,8-Tetramethyl-5,6,7,8-Tetrahydro-Naphthalen-2-Yl)-Propenyl]-Benzoic Acid	RARG
	DB00829|Diazepam	GABRA1;GABRA2;GABRA3;GABRA5;GABRB1;GABRB2;GABRB3;GABRG1;GABRG2;GABRG3;GABRD;GABRE;GABRP;GABRR1;GABRR2;GABRR3;GABRQ;TSPO;GABRA1;GABRA2;GABRA3;GABRA4;GABRA5;GABRA6;GABRB1;GABRB2;GABRB3;GABRD;GABRE;GABRG1;GABRG2;GABRG3;GABRP;GABRQ;CYP3A4;CYP3A5;CYP3A7;CYP2C19;CYP2C9;CYP2B6;CYP2C18;CYP2C8;PTGS1;CYP2E1;ALB;ABCB1
	common genes	
	common pathways
549:[DB02466	DB00864]
	DB02466|4-[3-Oxo-3-(5,5,8,8-Tetramethyl-5,6,7,8-Tetrahydro-Naphthalen-2-Yl)-Propenyl]-Benzoic Acid	RARG
	DB00864|Tacrolimus	FKBP1A;CYP3A7;CYP3A5;CYP3A4;ALB;ORM1;ABCB1;ABCA5;SLCO1B1
	common genes	
	common pathways
550:[DB02466	DB00734]
	DB02466|4-[3-Oxo-3-(5,5,8,8-Tetramethyl-5,6,7,8-Tetrahydro-Naphthalen-2-Yl)-Propenyl]-Benzoic Acid	RARG
	DB00734|Risperidone	HTR2A;DRD2;DRD3;DRD4;ADRA1A;ADRA1B;HTR1D;HRH1;ADRA2A;ADRA2B;ADRA2C;HTR2C;HTR1A;DRD1;HTR7;CYP2D6;CYP3A4;CYP3A5;CYP3A7
	common genes	
	common pathways
551:[DB02466	DB00653]
	DB02466|4-[3-Oxo-3-(5,5,8,8-Tetramethyl-5,6,7,8-Tetrahydro-Naphthalen-2-Yl)-Propenyl]-Benzoic Acid	RARG
	DB00653|Magnesium sulfate	CACNG1;CACNA2D1;CACNA1C;CACNB1;CACNB2;CACNA1S
	common genes	
	common pathways
552:[DB02466	DB00573]
	DB02466|4-[3-Oxo-3-(5,5,8,8-Tetramethyl-5,6,7,8-Tetrahydro-Naphthalen-2-Yl)-Propenyl]-Benzoic Acid	RARG
	DB00573|Fenoprofen	PTGS2;PTGS1;PPARA;PPARG;ALB
	common genes	
	common pathways
		R-HSA-383280|Nuclear Receptor transcription pathway	RARG;PPARA;PPARG
553:[DB02466	DB00788]
	DB02466|4-[3-Oxo-3-(5,5,8,8-Tetramethyl-5,6,7,8-Tetrahydro-Naphthalen-2-Yl)-Propenyl]-Benzoic Acid	RARG
	DB00788|Naproxen	PTGS1;PTGS2;CYP2C9;CYP1A2;CYP2C8;UGT1A1;UGT2B7;ALB;SLCO1A2;SLC22A6;ABCB11
	common genes	
	common pathways
554:[DB02466	DB01267]
	DB02466|4-[3-Oxo-3-(5,5,8,8-Tetramethyl-5,6,7,8-Tetrahydro-Naphthalen-2-Yl)-Propenyl]-Benzoic Acid	RARG
	DB01267|Paliperidone	HTR2A;DRD2;HRH1;ADRA1A;ADRA1B;DRD4;HTR1D;DRD3;HTR2C;ADRA2A;ADRA2B;ADRA2C;HTR1A;DRD1;HTR7;CYP3A4;CYP2D6;CYP3A5;ABCB1
	common genes	
	common pathways
555:[DB02466	DB00224]
	DB02466|4-[3-Oxo-3-(5,5,8,8-Tetramethyl-5,6,7,8-Tetrahydro-Naphthalen-2-Yl)-Propenyl]-Benzoic Acid	RARG
	DB00224|Indinavir	pol;CYP3A4;CYP3A7;CYP3A5;CYP2D6;UGT1A1;ABCB1;SLC22A1;ABCC1;SLCO1A2;SLCO1B1;ABCC2;SLCO2B1;ABCB11
	common genes	
	common pathways
556:[DB02466	DB00869]
	DB02466|4-[3-Oxo-3-(5,5,8,8-Tetramethyl-5,6,7,8-Tetrahydro-Naphthalen-2-Yl)-Propenyl]-Benzoic Acid	RARG
	DB00869|Dorzolamide	CA2;CA4;CA1;CA3;CYP2C9;CYP3A4
	common genes	
	common pathways
557:[DB02466	DB00539]
	DB02466|4-[3-Oxo-3-(5,5,8,8-Tetramethyl-5,6,7,8-Tetrahydro-Naphthalen-2-Yl)-Propenyl]-Benzoic Acid	RARG
	DB00539|Toremifene	ESR1;SHBG;CYP3A4;CYP1A1;ABCB1
	common genes	
	common pathways
		R-HSA-383280|Nuclear Receptor transcription pathway	RARG;ESR1
558:[DB02466	DB09061]
	DB02466|4-[3-Oxo-3-(5,5,8,8-Tetramethyl-5,6,7,8-Tetrahydro-Naphthalen-2-Yl)-Propenyl]-Benzoic Acid	RARG
	DB09061|Cannabidiol	CNR1;CNR2;GPR12;GLRA1;GLRA1;GLRB;GLRA3;GPR18;GPR55;HTR1A;HTR2A;CHRNA7;OPRD1;OPRM1;PPARG;TRPV1;CACNA1G;CACNA1H;CACNA1I;TRPA1;TRPM8;TRPV2;TRPV3;TRPV4;VDAC1;HTR3A;ADORA1;CYP2C9;CYP2C19;CYP2D6;CYP3A4;CYP3A5;ACAT1;AANAT;CAT;PTGS1;PTGS2;CYP3A7;CYP1A1;CYP1A2;CYP1B1;DAGLA;FAAH;GSR;GPX1;HMGCR;IDO1;ALOX5;ALOX15;NAAA;CRYZ;NAPEPLD;PLA2G1B;CYP17A1;SOD1;SMPD1;ABCC1;ABCG2;SLC29A1
	common genes	
	common pathways
		R-HSA-383280|Nuclear Receptor transcription pathway	RARG;PPARG
559:[DB02466	DB00397]
	DB02466|4-[3-Oxo-3-(5,5,8,8-Tetramethyl-5,6,7,8-Tetrahydro-Naphthalen-2-Yl)-Propenyl]-Benzoic Acid	RARG
	DB00397|Phenylpropanolamine	DRD1;ADRB1;ADRB2;ADRA2A;ADRA2B;ADRA2C;MAOA
	common genes	
	common pathways
560:[DB02466	DB00908]
	DB02466|4-[3-Oxo-3-(5,5,8,8-Tetramethyl-5,6,7,8-Tetrahydro-Naphthalen-2-Yl)-Propenyl]-Benzoic Acid	RARG
	DB00908|Quinidine	SCN5A;KCNK1;KCNK6;KCNH2;ADRA1A;ADRA1B;ADRA1D;CYP3A4;CYP3A7;CYP2D6;CYP1A2;CYP2E1;CYP1A1;CYP2B6;CYP2C9;CYP2C8;ORM1;SLC22A2;SLC22A1;SLC22A5;ABCB1;SLCO1A2;SLC22A8;ABCC2;SLC22A4;SLCO1B1;ABCB11
	common genes	
	common pathways
561:[DB02466	DB05012]
	DB02466|4-[3-Oxo-3-(5,5,8,8-Tetramethyl-5,6,7,8-Tetrahydro-Naphthalen-2-Yl)-Propenyl]-Benzoic Acid	RARG
	DB05012|XEN2174	SLC6A2
	common genes	
	common pathways
562:[DB02466	DB00728]
	DB02466|4-[3-Oxo-3-(5,5,8,8-Tetramethyl-5,6,7,8-Tetrahydro-Naphthalen-2-Yl)-Propenyl]-Benzoic Acid	RARG
	DB00728|Rocuronium	CHRNA2;CHRM2;HTR3A;SLC22A1;SLCO1A2
	common genes	
	common pathways
563:[DB02466	DB00612]
	DB02466|4-[3-Oxo-3-(5,5,8,8-Tetramethyl-5,6,7,8-Tetrahydro-Naphthalen-2-Yl)-Propenyl]-Benzoic Acid	RARG
	DB00612|Bisoprolol	ADRB1;ADRB2;CYP3A4;CYP2D6
	common genes	
	common pathways
564:[DB02466	DB00213]
	DB02466|4-[3-Oxo-3-(5,5,8,8-Tetramethyl-5,6,7,8-Tetrahydro-Naphthalen-2-Yl)-Propenyl]-Benzoic Acid	RARG
	DB00213|Pantoprazole	ATP4A;CYP2C19;CYP3A4;ABCB1;ABCG2;SLCO1B1
	common genes	
	common pathways
565:[DB02466	DB08922]
	DB02466|4-[3-Oxo-3-(5,5,8,8-Tetramethyl-5,6,7,8-Tetrahydro-Naphthalen-2-Yl)-Propenyl]-Benzoic Acid	RARG
	DB08922|Perospirone	HTR2A;DRD2;HTR1A;HRH1;DRD4;ADRA1A;ADRA1B;ADRA1D;CYP3A4;CYP2D6;CYP2C8;CYP1A1
	common genes	
	common pathways
566:[DB02466	DB01576]
	DB02466|4-[3-Oxo-3-(5,5,8,8-Tetramethyl-5,6,7,8-Tetrahydro-Naphthalen-2-Yl)-Propenyl]-Benzoic Acid	RARG
	DB01576|Dextroamphetamine	SLC18A2;SLC6A2;SLC6A3;TAAR1;ADRA1A;ADRA1B
	common genes	
	common pathways
567:[DB02466	DB01068]
	DB02466|4-[3-Oxo-3-(5,5,8,8-Tetramethyl-5,6,7,8-Tetrahydro-Naphthalen-2-Yl)-Propenyl]-Benzoic Acid	RARG
	DB01068|Clonazepam	GABRA1;GABRA2;GABRA3;GABRA4;GABRA5;GABRA6;GABRB1;GABRB2;GABRB3;GABRD;GABRE;GABRG1;GABRG2;GABRG3;GABRP;GABRQ;TSPO;NR1I2;CYP3A4;CYP2E1;NAT2;ALB
	common genes	
	common pathways
568:[DB02466	DB03615]
	DB02466|4-[3-Oxo-3-(5,5,8,8-Tetramethyl-5,6,7,8-Tetrahydro-Naphthalen-2-Yl)-Propenyl]-Benzoic Acid	RARG
	DB03615|Ribostamycin	P4HB;rpsL
	common genes	
	common pathways
569:[DB02466	DB11598]
	DB02466|4-[3-Oxo-3-(5,5,8,8-Tetramethyl-5,6,7,8-Tetrahydro-Naphthalen-2-Yl)-Propenyl]-Benzoic Acid	RARG
	DB11598|Antithrombin III human	SERPINC1
	common genes	
	common pathways
570:[DB02466	DB00270]
	DB02466|4-[3-Oxo-3-(5,5,8,8-Tetramethyl-5,6,7,8-Tetrahydro-Naphthalen-2-Yl)-Propenyl]-Benzoic Acid	RARG
	DB00270|Isradipine	CACNA1C;CACNA2D1;CACNB2;CACNA1H;CACNA2D2;CACNA1D;CACNA1S;CYP3A4;ABCB11
	common genes	
	common pathways
571:[DB02466	DB00999]
	DB02466|4-[3-Oxo-3-(5,5,8,8-Tetramethyl-5,6,7,8-Tetrahydro-Naphthalen-2-Yl)-Propenyl]-Benzoic Acid	RARG
	DB00999|Hydrochlorothiazide	SLC12A3;CA1;CA2;KCNMA1;SLC22A6
	common genes	
	common pathways
572:[DB02466	DB00741]
	DB02466|4-[3-Oxo-3-(5,5,8,8-Tetramethyl-5,6,7,8-Tetrahydro-Naphthalen-2-Yl)-Propenyl]-Benzoic Acid	RARG
	DB00741|Hydrocortisone	NR3C1;ANXA1;HSD11B2;HSD3B1;CYP3A4;CYP3A5;CYP3A7;CYP11B1;CYP11B2;CYP2C8;SHBG;SERPINA6;ABCB1;ABCG2;SLCO1A2;SLC22A8
	common genes	
	common pathways
573:[DB02466	DB08872]
	DB02466|4-[3-Oxo-3-(5,5,8,8-Tetramethyl-5,6,7,8-Tetrahydro-Naphthalen-2-Yl)-Propenyl]-Benzoic Acid	RARG
	DB08872|Gabapentin enacarbil	CACNA2D1;CACNA2D2;SLC5A8;SLC5A6
	common genes	
	common pathways
574:[DB02466	DB00233]
	DB02466|4-[3-Oxo-3-(5,5,8,8-Tetramethyl-5,6,7,8-Tetrahydro-Naphthalen-2-Yl)-Propenyl]-Benzoic Acid	RARG
	DB00233|Aminosalicylic Acid	PTGS2;CHUK;ALOX5;PLA2G2E;folK;MPO
	common genes	
	common pathways
575:[DB02466	DB05155]
	DB02466|4-[3-Oxo-3-(5,5,8,8-Tetramethyl-5,6,7,8-Tetrahydro-Naphthalen-2-Yl)-Propenyl]-Benzoic Acid	RARG
	DB05155|CR665	OPRK1
	common genes	
	common pathways
576:[DB02466	DB09080]
	DB02466|4-[3-Oxo-3-(5,5,8,8-Tetramethyl-5,6,7,8-Tetrahydro-Naphthalen-2-Yl)-Propenyl]-Benzoic Acid	RARG
	DB09080|Olodaterol	ADRB2;CYP2C9;CYP2C8
	common genes	
	common pathways
577:[DB02466	DB06654]
	DB02466|4-[3-Oxo-3-(5,5,8,8-Tetramethyl-5,6,7,8-Tetrahydro-Naphthalen-2-Yl)-Propenyl]-Benzoic Acid	RARG
	DB06654|Safinamide	MAOB;MAOA;CYP3A4;CYP1A1;CYP1A2;CYP2B6;CYP2C9;CYP2D6;CYP2C19;CYP2E1;CYP3A5;ABCG2;SLCO3A1
	common genes	
	common pathways
578:[DB02466	DB00613]
	DB02466|4-[3-Oxo-3-(5,5,8,8-Tetramethyl-5,6,7,8-Tetrahydro-Naphthalen-2-Yl)-Propenyl]-Benzoic Acid	RARG
	DB00613|Amodiaquine	HNMT;CYP2C8;CYP1A1;CYP1B1;CYP2D6;CYP2C9;ABCB1
	common genes	
	common pathways
579:[DB02466	DB14518]
	DB02466|4-[3-Oxo-3-(5,5,8,8-Tetramethyl-5,6,7,8-Tetrahydro-Naphthalen-2-Yl)-Propenyl]-Benzoic Acid	RARG
	DB14518|Aluminum acetate	TF;ATP1A1;KLK1;APP;ALB
	common genes	
	common pathways
580:[DB02466	DB00220]
	DB02466|4-[3-Oxo-3-(5,5,8,8-Tetramethyl-5,6,7,8-Tetrahydro-Naphthalen-2-Yl)-Propenyl]-Benzoic Acid	RARG
	DB00220|Nelfinavir	CYP2B6;CYP2C19;CYP3A4;CYP3A7;CYP3A5;CYP2D6;UGT1A1;CYP2C9;ALB;ABCB1;SLC22A1;SLCO1A2;ABCG2;SLCO1B1;SLCO1B3;SLCO2B1;ABCB11
	common genes	
	common pathways
581:[DB02466	DB00867]
	DB02466|4-[3-Oxo-3-(5,5,8,8-Tetramethyl-5,6,7,8-Tetrahydro-Naphthalen-2-Yl)-Propenyl]-Benzoic Acid	RARG
	DB00867|Ritodrine	ADRB2;PGD
	common genes	
	common pathways
582:[DB02466	DB00169]
	DB02466|4-[3-Oxo-3-(5,5,8,8-Tetramethyl-5,6,7,8-Tetrahydro-Naphthalen-2-Yl)-Propenyl]-Benzoic Acid	RARG
	DB00169|Cholecalciferol	VDR;CYP2R1;CYP27A1;CYP2J2;CYP3A4;CYP11A1;CYP1A1;CYP2B6;CYP2C8;CYP2D6;GC
	common genes	
	common pathways
		R-HSA-383280|Nuclear Receptor transcription pathway	VDR;RARG
583:[DB02466	DB11901]
	DB02466|4-[3-Oxo-3-(5,5,8,8-Tetramethyl-5,6,7,8-Tetrahydro-Naphthalen-2-Yl)-Propenyl]-Benzoic Acid	RARG
	DB11901|Apalutamide	AR;GABRA1;GABRA2;GABRA3;GABRA4;GABRA5;GABRA6;GABRB1;GABRB2;GABRB3;GABRD;GABRE;GABRG1;GABRG2;GABRG3;GABRP;GABRQ;CYP3A4;CYP2C8;CYP2C19;CYP2C9;ABCB1;ABCG2;SLCO1B1;SLC22A2;SLC22A8;SLC47A2
	common genes	
	common pathways
		R-HSA-383280|Nuclear Receptor transcription pathway	AR;RARG
584:[DB02466	DB01586]
	DB02466|4-[3-Oxo-3-(5,5,8,8-Tetramethyl-5,6,7,8-Tetrahydro-Naphthalen-2-Yl)-Propenyl]-Benzoic Acid	RARG
	DB01586|Ursodeoxycholic acid	AKR1C2;NR1H4;CYP2E1;ABCB11;SLCO1A2;ABCC2;ABCC4;SLC10A2;SLC10A1
	common genes	
	common pathways
585:[DB02466	DB00880]
	DB02466|4-[3-Oxo-3-(5,5,8,8-Tetramethyl-5,6,7,8-Tetrahydro-Naphthalen-2-Yl)-Propenyl]-Benzoic Acid	RARG
	DB00880|Chlorothiazide	SLC12A3;CA1;CA2;SLC22A6
	common genes	
	common pathways
586:[DB02466	DB11633]
	DB02466|4-[3-Oxo-3-(5,5,8,8-Tetramethyl-5,6,7,8-Tetrahydro-Naphthalen-2-Yl)-Propenyl]-Benzoic Acid	RARG
	DB11633|Isavuconazole	KCNH2;CACNA1C;KCNJ6;KCNJ9;KCNJ11;KCNA5;KCND3;KCNQ1;SCN5A;CYP3A4;CYP3A5;CYP2C8;CYP2C9;CYP2C19;CYP2D6;CYP2B6;UGT1A9;UGT1A8;ABCB1;ABCG2;SLC22A2
	common genes	
	common pathways
587:[DB02466	DB01229]
	DB02466|4-[3-Oxo-3-(5,5,8,8-Tetramethyl-5,6,7,8-Tetrahydro-Naphthalen-2-Yl)-Propenyl]-Benzoic Acid	RARG
	DB01229|Paclitaxel	TUBB1;BCL2;NR1I2;MAP4;MAP2;MAPT;CYP3A5;CYP3A7;CYP2C8;CYP3A4;CYP19A1;CYP1B1;ABCB11;ABCB1;ABCC1;ABCC10;SLCO1B3;ABCG2;ABCC2
	common genes	
	common pathways
588:[DB02466	DB12267]
	DB02466|4-[3-Oxo-3-(5,5,8,8-Tetramethyl-5,6,7,8-Tetrahydro-Naphthalen-2-Yl)-Propenyl]-Benzoic Acid	RARG
	DB12267|Brigatinib	ALK;EGFR;ABL1;IGF1R;FLT3;INSR;MET;ERBB4;ERBB2;CYP2C8;CYP3A4;CYP3A4;CYP3A43;CYP3A5;CYP3A7;ABCB5;ABCG2;SLC22A1;SLC47A1;SLC47A2
	common genes	
	common pathways
589:[DB02466	DB04828]
	DB02466|4-[3-Oxo-3-(5,5,8,8-Tetramethyl-5,6,7,8-Tetrahydro-Naphthalen-2-Yl)-Propenyl]-Benzoic Acid	RARG
	DB04828|Zomepirac	PTGDR2;CYP3A4;ALB
	common genes	
	common pathways
590:[DB02466	DB00411]
	DB02466|4-[3-Oxo-3-(5,5,8,8-Tetramethyl-5,6,7,8-Tetrahydro-Naphthalen-2-Yl)-Propenyl]-Benzoic Acid	RARG
	DB00411|Carbamoylcholine	CHRM1;CHRM2;CHRNA2;ACHE;CHRM3;CHRM4;PLA2G4A
	common genes	
	common pathways
591:[DB02466	DB00918]
	DB02466|4-[3-Oxo-3-(5,5,8,8-Tetramethyl-5,6,7,8-Tetrahydro-Naphthalen-2-Yl)-Propenyl]-Benzoic Acid	RARG
	DB00918|Almotriptan	HTR1B;HTR1D;MAOA;CYP3A4;CYP2D6;FMO3;CYP2C19;CYP2E1;CYP2C8
	common genes	
	common pathways
592:[DB02466	DB00957]
	DB02466|4-[3-Oxo-3-(5,5,8,8-Tetramethyl-5,6,7,8-Tetrahydro-Naphthalen-2-Yl)-Propenyl]-Benzoic Acid	RARG
	DB00957|Norgestimate	PGR;ESR1;AR;CYP3A4;ABCC2
	common genes	
	common pathways
		R-HSA-383280|Nuclear Receptor transcription pathway	RARG;PGR;ESR1;AR
593:[DB02466	DB04860]
	DB02466|4-[3-Oxo-3-(5,5,8,8-Tetramethyl-5,6,7,8-Tetrahydro-Naphthalen-2-Yl)-Propenyl]-Benzoic Acid	RARG
	DB04860|Isatoribine	TLR7
	common genes	
	common pathways
594:[DB02466	DB00841]
	DB02466|4-[3-Oxo-3-(5,5,8,8-Tetramethyl-5,6,7,8-Tetrahydro-Naphthalen-2-Yl)-Propenyl]-Benzoic Acid	RARG
	DB00841|Dobutamine	ADRB1;ADRB2;ADRA1A;ADRA1B;ADRA1D;ESR1;COMT
	common genes	
	common pathways
		R-HSA-383280|Nuclear Receptor transcription pathway	RARG;ESR1
595:[DB02466	DB11817]
	DB02466|4-[3-Oxo-3-(5,5,8,8-Tetramethyl-5,6,7,8-Tetrahydro-Naphthalen-2-Yl)-Propenyl]-Benzoic Acid	RARG
	DB11817|Baricitinib	JAK1;JAK2;PTK2B;JAK3;CYP3A4;SLC22A8;ABCG2;SLC47A2;SLC22A6;SLC22A2;SLCO1B3
	common genes	
	common pathways
596:[DB02466	DB08808]
	DB02466|4-[3-Oxo-3-(5,5,8,8-Tetramethyl-5,6,7,8-Tetrahydro-Naphthalen-2-Yl)-Propenyl]-Benzoic Acid	RARG
	DB08808|Bupranolol	ADRB1;ADRB2;ADRB3;CYP2D6
	common genes	
	common pathways
597:[DB02466	DB14059]
	DB02466|4-[3-Oxo-3-(5,5,8,8-Tetramethyl-5,6,7,8-Tetrahydro-Naphthalen-2-Yl)-Propenyl]-Benzoic Acid	RARG
	DB14059|SC-236	PTGS2;NFKB2;NFKB1;RELA
	common genes	
	common pathways
598:[DB02466	DB01309]
	DB02466|4-[3-Oxo-3-(5,5,8,8-Tetramethyl-5,6,7,8-Tetrahydro-Naphthalen-2-Yl)-Propenyl]-Benzoic Acid	RARG
	DB01309|Insulin Glulisine	INSR
	common genes	
	common pathways
599:[DB02466	DB00309]
	DB02466|4-[3-Oxo-3-(5,5,8,8-Tetramethyl-5,6,7,8-Tetrahydro-Naphthalen-2-Yl)-Propenyl]-Benzoic Acid	RARG
	DB00309|Vindesine	TUBB1;CYP3A4
	common genes	
	common pathways
600:[DB02466	DB00625]
	DB02466|4-[3-Oxo-3-(5,5,8,8-Tetramethyl-5,6,7,8-Tetrahydro-Naphthalen-2-Yl)-Propenyl]-Benzoic Acid	RARG
	DB00625|Efavirenz	pol;CYP2C19;CYP2C9;CYP2B6;CYP3A4;CYP3A5;CYP3A7;CYP1A2;CYP2D6;CYP2C8;UGT1A1;ALB;ABCB11;SLC22A1
	common genes	
	common pathways
601:[DB02466	DB00674]
	DB02466|4-[3-Oxo-3-(5,5,8,8-Tetramethyl-5,6,7,8-Tetrahydro-Naphthalen-2-Yl)-Propenyl]-Benzoic Acid	RARG
	DB00674|Galantamine	ACHE;CHRNA1;CHRNB1;CHRND;CHRNG;CHRNE;CHRNA2;CHRNA3;CHRNA4;CHRNA5;CHRNA6;CHRNA7;CHRNA9;CHRNA10;CHRNB2;CHRNB3;CHRNB4;BCHE;CYP3A4;CYP2D6
	common genes	
	common pathways
602:[DB02466	DB06153]
	DB02466|4-[3-Oxo-3-(5,5,8,8-Tetramethyl-5,6,7,8-Tetrahydro-Naphthalen-2-Yl)-Propenyl]-Benzoic Acid	RARG
	DB06153|Pizotifen	CHRM1;CHRM2;CHRM3;HTR2A;HTR2B;HTR2C;HTR1A;HTR1B;HTR1D;HRH1;ADRA1A;ADRA1B;ADRA1D;ADRA2A;ADRA2B;ADRA2C;UGT2B10
	common genes	
	common pathways
603:[DB02466	DB09129]
	DB02466|4-[3-Oxo-3-(5,5,8,8-Tetramethyl-5,6,7,8-Tetrahydro-Naphthalen-2-Yl)-Propenyl]-Benzoic Acid	RARG
	DB09129|Chromic chloride	INSR
	common genes	
	common pathways
604:[DB02466	DB00384]
	DB02466|4-[3-Oxo-3-(5,5,8,8-Tetramethyl-5,6,7,8-Tetrahydro-Naphthalen-2-Yl)-Propenyl]-Benzoic Acid	RARG
	DB00384|Triamterene	SCNN1G;SCNN1A;SCNN1B;SCNN1D;CYP1A2
	common genes	
	common pathways
605:[DB02466	DB08811]
	DB02466|4-[3-Oxo-3-(5,5,8,8-Tetramethyl-5,6,7,8-Tetrahydro-Naphthalen-2-Yl)-Propenyl]-Benzoic Acid	RARG
	DB08811|Tofisopam	PDE4A;PDE10A;PDE3A;PDE2A;CYP3A4
	common genes	
	common pathways
606:[DB02466	DB01077]
	DB02466|4-[3-Oxo-3-(5,5,8,8-Tetramethyl-5,6,7,8-Tetrahydro-Naphthalen-2-Yl)-Propenyl]-Benzoic Acid	RARG
	DB01077|Etidronic acid	PTPRS;ATP6V1A
	common genes	
	common pathways
607:[DB02466	DB00942]
	DB02466|4-[3-Oxo-3-(5,5,8,8-Tetramethyl-5,6,7,8-Tetrahydro-Naphthalen-2-Yl)-Propenyl]-Benzoic Acid	RARG
	DB00942|Cycrimine	CHRM1
	common genes	
	common pathways
608:[DB02466	DB08860]
	DB02466|4-[3-Oxo-3-(5,5,8,8-Tetramethyl-5,6,7,8-Tetrahydro-Naphthalen-2-Yl)-Propenyl]-Benzoic Acid	RARG
	DB08860|Pitavastatin	HMGCR;UGT2B7;UGT1A3;CYP2C9;CYP2C8;ALB;ORM1;SLCO1B1;SLCO1B3;SLCO2B1;SLC10A1;ABCG2;ABCB1;ABCC2;ABCB11
	common genes	
	common pathways
609:[DB02466	DB12010]
	DB02466|4-[3-Oxo-3-(5,5,8,8-Tetramethyl-5,6,7,8-Tetrahydro-Naphthalen-2-Yl)-Propenyl]-Benzoic Acid	RARG
	DB12010|Fostamatinib	SYK;ADORA3;VMAT2;FAAH;SLC29A1;UGT1A1;PDE5A;ALOX5;CTSS;CTSL;ABL1;RPS6KA6;TYK2;COQ8A;JAK1;MET;NIM1K;STK26;PRKACA;STK24;STK3;TEC;STK33;STK35;STK36;STK38;STK38L;STK39;TAOK1;TAOK2;TAOK3;TBK1;TEK;TESK1;TGFBR1;TGFBR2;TIE1;TLK1;TLK2;TNIK;TNK1;TNK2;TNNI3K;TSSK1B;TTK;TXK;TYRO3;ULK1;ULK2;ULK3;WEE1;YES1;MAP3K19;ZAP70;AAK1;ABL2;ACVR1;ACVR1B;COQ8B;ALK;ANKK1;AURKA;AURKB;AURKC;AXL;BLK;BMP2K;BMPR1B;BMPR2;BMX;BRAF;BTK;CAMK1;CAMK1D;CAMK1G;CAMK2A;CAMK2B;CAMK2D;CAMK2G;CAMKK1;CAMKK2;CASK;CSN3;CDK1;CDC42BPG;CDK4;CDKL1;CDKL2;CHEK1;CHEK2;CIT;CLK1;CLK2;CLK3;CLK4;CSF1R;CSK;CSNK1A1;CSNK2A1;CSNK2A2;DAPK1;DAPK2;DAPK3;DCLK1;DCLK2;DCLK3;DDR1;DDR2;DYRK1A;DYRK1B;EGFR;EIF2AK1;EIF2AK2;EIF2AK4;EPHA1;EPHA2;EPHA3;EPHA4;EPHA5;EPHA6;EPHA7;EPHA8;EPHB1;EPHB2;EPHB4;EPHB6;ERBB2;ERBB4;ERN1;FER;FES;FGFR1;FGFR2;FGFR3;FGR;FLT1;FLT3;FLT4;MTOR;FRK;FYN;GAK;GSK3A;GSK3B;HCK;HIPK2;HIPK3;ICK;IKBKB;IKBKE;INSR;INSRR;IRAK1;IRAK3;IRAK4;ITK;JAK2;JAK3;KDR;SIK3;KIT;LATS1;LCK;LIMK1;LIMK2;LRRK2;LTK;LYN;MAP2K2;MAP2K3;MAP2K5;MAP2K6;MAP3K1;MAP3K10;MAP3K11;MAP3K12;MAP3K13;MAP3K15;MAP3K2;MAP3K3;MAP3K4;MAP3K6;MAP3K9;MAP4K1;MAP4K2;MAP4K3;MAP4K4;MAP4K5;MAPK10;MAPK13;MAPK14;MAPK15;MAPK4;MAPK7;MAPK9;MAPKAPK5;MARK1;MARK2;MARK3;MARK4;CLASP1;MAST1;MATK;MELK;MERTK;MINK1;MKNK1;MKNK2;MST1R;MUSK;MYLK;MYLK2;MYLK3;MYLK4;MYO3A;NEK1;NEK11;NEK2;NEK3;NEK4;NEK5;NEK9;NTRK1;NTRK2;NTRK3;NUAK1;NUAK2;OXSR1;PAK1;PAK2;PAK3;PAK4;PAK6;PAK5;CDK16;CDK17;PDGFRA;PDGFRB;PDPK1;CDK15;PHKG1;PI4KB;PIK3C2B;PIK3C2G;PIK3CD;PIK3CG;PIM1;PIM3;PIP4K2B;PIP4K2C;PKMYT1;PKN1;PKN2;PLK1;PLK2;PLK3;PLK4;PRKAA1;PRKAA1;PRKAA2;PRKAB1;PRKAB2;PRKAG1;PRKAG2;PRKAG3;PRKACB;PRKCD;PRKCE;PRKCG;PRKCI;PRKCQ;PRKD1;PRKG2;PRPF4B;PTK2;PTK2B;PTK6;RAF1;RET;RIOK1;RIOK2;RIOK3;RIPK1;RIPK2;RIPK4;ROCK2;ROS1;RPS6KA1;RPS6KA3;SBK1;SBK3;SGK3;SIK1;SIK2;SLK;SNRK;SRC;SRMS;STK10;STK16;STK17A;STK17B;STK32A;CYP3A4;UGT1A9;ABCG2;ABCB5
	common genes	
	common pathways
610:[DB02466	DB00690]
	DB02466|4-[3-Oxo-3-(5,5,8,8-Tetramethyl-5,6,7,8-Tetrahydro-Naphthalen-2-Yl)-Propenyl]-Benzoic Acid	RARG
	DB00690|Flurazepam	GABRA1;GABRA2;GABRA3;GABRA4;GABRA5;GABRA6;GABRB1;GABRB2;GABRB3;GABRG1;GABRG2;GABRG3;GABRD;GABRE;GABRP;GABRR1;GABRR2;GABRR3;GABRQ;CYP2E1;CYP2A6;CYP3A4;ABCB1;SLC22A2
	common genes	
	common pathways
611:[DB02466	DB04846]
	DB02466|4-[3-Oxo-3-(5,5,8,8-Tetramethyl-5,6,7,8-Tetrahydro-Naphthalen-2-Yl)-Propenyl]-Benzoic Acid	RARG
	DB04846|Celiprolol	ADRB1;ADRB2;ADRB3;ADRA2A;ADRA2B;ADRA2C;CYP2D6
	common genes	
	common pathways
612:[DB02466	DB00896]
	DB02466|4-[3-Oxo-3-(5,5,8,8-Tetramethyl-5,6,7,8-Tetrahydro-Naphthalen-2-Yl)-Propenyl]-Benzoic Acid	RARG
	DB00896|Rimexolone	NR3C1;CYP3A4;SERPINA6
	common genes	
	common pathways
613:[DB02466	DB06789]
	DB02466|4-[3-Oxo-3-(5,5,8,8-Tetramethyl-5,6,7,8-Tetrahydro-Naphthalen-2-Yl)-Propenyl]-Benzoic Acid	RARG
	DB06789|Hydroxyprogesterone caproate	PGR;CYP3A4;CYP3A5;CYP2C19
	common genes	
	common pathways
		R-HSA-383280|Nuclear Receptor transcription pathway	RARG;PGR
614:[DB02466	DB11827]
	DB02466|4-[3-Oxo-3-(5,5,8,8-Tetramethyl-5,6,7,8-Tetrahydro-Naphthalen-2-Yl)-Propenyl]-Benzoic Acid	RARG
	DB11827|Ertugliflozin	SLC5A2;UGT1A9;UGT2B7;UGT1A1;UGT1A4;ALB;ABCB1;ABCG2
	common genes	
	common pathways
615:[DB02466	DB00584]
	DB02466|4-[3-Oxo-3-(5,5,8,8-Tetramethyl-5,6,7,8-Tetrahydro-Naphthalen-2-Yl)-Propenyl]-Benzoic Acid	RARG
	DB00584|Enalapril	ACE;CYP3A4;ABCB1;SLC15A1;SLC22A6;SLC22A8;SLC22A7;SLCO1A2
	common genes	
	common pathways
616:[DB02466	DB00485]
	DB02466|4-[3-Oxo-3-(5,5,8,8-Tetramethyl-5,6,7,8-Tetrahydro-Naphthalen-2-Yl)-Propenyl]-Benzoic Acid	RARG
	DB00485|Dicloxacillin	CYP3A4;SLC15A1;SLC15A2
	common genes	
	common pathways
617:[DB02466	DB12070]
	DB02466|4-[3-Oxo-3-(5,5,8,8-Tetramethyl-5,6,7,8-Tetrahydro-Naphthalen-2-Yl)-Propenyl]-Benzoic Acid	RARG
	DB12070|Letermovir	UGT1A1;UGT1A3;CYP2D6;CYP2C8;CYP2C19;CYP2C9;CYP2B6;CYP3A4;CYP3A5;CYP3A7;CYP3A43;SLCO1B1;SLCO1B3;ABCB1;ABCG2;ABCB11;SLC22A8;ABCC2
	common genes	
	common pathways
618:[DB02466	DB00520]
	DB02466|4-[3-Oxo-3-(5,5,8,8-Tetramethyl-5,6,7,8-Tetrahydro-Naphthalen-2-Yl)-Propenyl]-Benzoic Acid	RARG
	DB00520|Caspofungin	CYP3A4;SLC22A1;ABCB1;SLC22A6;SLCO1B1;SLCO1B3
	common genes	
	common pathways
619:[DB02466	DB05708]
	DB02466|4-[3-Oxo-3-(5,5,8,8-Tetramethyl-5,6,7,8-Tetrahydro-Naphthalen-2-Yl)-Propenyl]-Benzoic Acid	RARG
	DB05708|GTS-21	CHRNA7;CYP1A2;CYP2E1
	common genes	
	common pathways
620:[DB02466	DB00180]
	DB02466|4-[3-Oxo-3-(5,5,8,8-Tetramethyl-5,6,7,8-Tetrahydro-Naphthalen-2-Yl)-Propenyl]-Benzoic Acid	RARG
	DB00180|Flunisolide	NR3C1;CYP3A4;SERPINA6
	common genes	
	common pathways
621:[DB02466	DB06716]
	DB02466|4-[3-Oxo-3-(5,5,8,8-Tetramethyl-5,6,7,8-Tetrahydro-Naphthalen-2-Yl)-Propenyl]-Benzoic Acid	RARG
	DB06716|Fospropofol	GABRB2;GABRB3;ALPL;ALB
	common genes	
	common pathways
622:[DB02466	DB00641]
	DB02466|4-[3-Oxo-3-(5,5,8,8-Tetramethyl-5,6,7,8-Tetrahydro-Naphthalen-2-Yl)-Propenyl]-Benzoic Acid	RARG
	DB00641|Simvastatin	HMGCR;ITGB2;ITGAL;CYP3A4;CYP3A5;CYP3A7;CYP2C8;CYP2C9;CYP2C19;CYP2D6;CYP2B6;UGT1A1;UGT1A3;UGT2B7;ABCB1;SLCO1A2;SLCO1B1;ABCC2;ABCB11
	common genes	
	common pathways
623:[DB02466	DB00259]
	DB02466|4-[3-Oxo-3-(5,5,8,8-Tetramethyl-5,6,7,8-Tetrahydro-Naphthalen-2-Yl)-Propenyl]-Benzoic Acid	RARG
	DB00259|Sulfanilamide	CYP2C19;CYP2D6;CYP2E1;CYP3A4
	common genes	
	common pathways
624:[DB02466	DB00683]
	DB02466|4-[3-Oxo-3-(5,5,8,8-Tetramethyl-5,6,7,8-Tetrahydro-Naphthalen-2-Yl)-Propenyl]-Benzoic Acid	RARG
	DB00683|Midazolam	GABRA1;GABRA2;GABRA3;GABRA4;GABRA5;GABRB1;GABRB3;GABRB2;GABRA6;GABRG1;GABRG2;GABRG3;GABRD;GABRE;GABRP;GABRR1;GABRR2;GABRR3;GABRQ;CYP3A4;CYP3A5;CYP3A7;CYP2B6;CYP4B1;UGT1A4;CYP2E1;ABCB1;ABCB11
	common genes	
	common pathways
625:[DB02466	DB00306]
	DB02466|4-[3-Oxo-3-(5,5,8,8-Tetramethyl-5,6,7,8-Tetrahydro-Naphthalen-2-Yl)-Propenyl]-Benzoic Acid	RARG
	DB00306|Talbutal	GABRA1;GABRA2;GABRA3;GABRA4;GABRA5;GABRA6;CHRNA4;CHRNA7;GRIA2;GRIK2;GABRA1;GABRA2;GABRA3;GABRA4;GABRA5;GABRA6;GABRB1;GABRB2;GABRB3;GABRD;GABRE;GABRG1;GABRG2;GABRG3;GABRP;GABRQ
	common genes	
	common pathways
626:[DB02466	DB00279]
	DB02466|4-[3-Oxo-3-(5,5,8,8-Tetramethyl-5,6,7,8-Tetrahydro-Naphthalen-2-Yl)-Propenyl]-Benzoic Acid	RARG
	DB00279|Liothyronine	THRA;THRB;PCNA;CYP3A4;TTR;SERPINA7;ALB;SLCO1A2;SLCO1B1;SLCO1B3;SLCO4C1;SLC10A1;SLCO1C1;SLCO4A1;SLC22A8;SLC16A10;ABCB1;SLC7A5
	common genes	
	common pathways
		R-HSA-383280|Nuclear Receptor transcription pathway	RARG;THRB;THRA
627:[DB02466	DB04975]
	DB02466|4-[3-Oxo-3-(5,5,8,8-Tetramethyl-5,6,7,8-Tetrahydro-Naphthalen-2-Yl)-Propenyl]-Benzoic Acid	RARG
	DB04975|Banoxantrone	TOP2A;CYP1A1;CYP3A4;CYP2B6
	common genes	
	common pathways
628:[DB02466	DB00818]
	DB02466|4-[3-Oxo-3-(5,5,8,8-Tetramethyl-5,6,7,8-Tetrahydro-Naphthalen-2-Yl)-Propenyl]-Benzoic Acid	RARG
	DB00818|Propofol	GABRB2;GABRB3;SCN4A;SCN2A;GABRA1;GABRA2;GABRA3;GABRA4;GABRA5;GABRA6;GABRB1;GABRB2;GABRB3;GABRD;GABRE;GABRG1;GABRG2;GABRG3;GABRP;GABRQ;CYP2C9;CYP2B6;UGT1A8;UGT1A9;UGT1A1;FAAH;CYP2E1;CYP1B1;CYP1A1;CYP1A2;CYP2C18;CYP2C19;CYP2C8;UGT1A6;ALB
	common genes	
	common pathways
629:[DB02466	DB00636]
	DB02466|4-[3-Oxo-3-(5,5,8,8-Tetramethyl-5,6,7,8-Tetrahydro-Naphthalen-2-Yl)-Propenyl]-Benzoic Acid	RARG
	DB00636|Clofibrate	PPARA;CYP2E1;GSTA2;CYP3A4;CYP1A1;CYP2A6;CYP2B6;CYP4A11
	common genes	
	common pathways
		R-HSA-383280|Nuclear Receptor transcription pathway	PPARA;RARG
630:[DB02466	DB05115]
	DB02466|4-[3-Oxo-3-(5,5,8,8-Tetramethyl-5,6,7,8-Tetrahydro-Naphthalen-2-Yl)-Propenyl]-Benzoic Acid	RARG
	DB05115|NN344	INSR
	common genes	
	common pathways
631:[DB02466	DB05849]
	DB02466|4-[3-Oxo-3-(5,5,8,8-Tetramethyl-5,6,7,8-Tetrahydro-Naphthalen-2-Yl)-Propenyl]-Benzoic Acid	RARG
	DB05849|NCX 950	ADRB2
	common genes	
	common pathways
632:[DB02466	DB04445]
	DB02466|4-[3-Oxo-3-(5,5,8,8-Tetramethyl-5,6,7,8-Tetrahydro-Naphthalen-2-Yl)-Propenyl]-Benzoic Acid	RARG
	DB04445|Mercuric iodide	SULT2A1
	common genes	
	common pathways
633:[DB02466	DB00751]
	DB02466|4-[3-Oxo-3-(5,5,8,8-Tetramethyl-5,6,7,8-Tetrahydro-Naphthalen-2-Yl)-Propenyl]-Benzoic Acid	RARG
	DB00751|Epinastine	HRH1;HRH2;ADRA1A;ADRA2A;HTR2A;HTR7;CYP2B6;CYP2D6;CYP3A4;ABCB1
	common genes	
	common pathways
634:[DB02466	DB00805]
	DB02466|4-[3-Oxo-3-(5,5,8,8-Tetramethyl-5,6,7,8-Tetrahydro-Naphthalen-2-Yl)-Propenyl]-Benzoic Acid	RARG
	DB00805|Minaprine	MAOA;HTR2B;HTR2A;HTR2C;ACHE;SLC6A4;DRD1;DRD2;CHRM1;CYP2D6
	common genes	
	common pathways
635:[DB02466	DB00199]
	DB02466|4-[3-Oxo-3-(5,5,8,8-Tetramethyl-5,6,7,8-Tetrahydro-Naphthalen-2-Yl)-Propenyl]-Benzoic Acid	RARG
	DB00199|Erythromycin	MLNR;KCNH2;ALB;CYP3A4;CYP3A7;CYP3A5;CYP2B6;CYP1A2;ABCB1;SLCO1B1;SLCO1B3;ABCB11
	common genes	
	common pathways
636:[DB02466	DB00374]
	DB02466|4-[3-Oxo-3-(5,5,8,8-Tetramethyl-5,6,7,8-Tetrahydro-Naphthalen-2-Yl)-Propenyl]-Benzoic Acid	RARG
	DB00374|Treprostinil	PTGIR;PPARD;P2RY12;CYP2C9
	common genes	
	common pathways
		R-HSA-5362517|Signaling by Retinoic Acid	PPARD;RARG
		R-HSA-383280|Nuclear Receptor transcription pathway	PPARD;RARG
637:[DB02466	DB08899]
	DB02466|4-[3-Oxo-3-(5,5,8,8-Tetramethyl-5,6,7,8-Tetrahydro-Naphthalen-2-Yl)-Propenyl]-Benzoic Acid	RARG
	DB08899|Enzalutamide	AR;CYP2C8;CYP3A4;CYP2C9;CYP2C19;CYP2B6;CYP2D6;CYP3A5;ALB;ABCB1
	common genes	
	common pathways
		R-HSA-383280|Nuclear Receptor transcription pathway	RARG;AR
638:[DB02466	DB01134]
	DB02466|4-[3-Oxo-3-(5,5,8,8-Tetramethyl-5,6,7,8-Tetrahydro-Naphthalen-2-Yl)-Propenyl]-Benzoic Acid	RARG
	DB01134|Desoxycorticosterone pivalate	NR3C2;CYP3A4
	common genes	
	common pathways
639:[DB02466	DB00253]
	DB02466|4-[3-Oxo-3-(5,5,8,8-Tetramethyl-5,6,7,8-Tetrahydro-Naphthalen-2-Yl)-Propenyl]-Benzoic Acid	RARG
	DB00253|Medrysone	NR3C1;CYP3A4;SERPINA6
	common genes	
	common pathways
640:[DB02466	DB01323]
	DB02466|4-[3-Oxo-3-(5,5,8,8-Tetramethyl-5,6,7,8-Tetrahydro-Naphthalen-2-Yl)-Propenyl]-Benzoic Acid	RARG
	DB01323|St. John's Wort	CYP3A4;CYP2D6;CYP2C19;ABCB1
	common genes	
	common pathways
641:[DB02466	DB00939]
	DB02466|4-[3-Oxo-3-(5,5,8,8-Tetramethyl-5,6,7,8-Tetrahydro-Naphthalen-2-Yl)-Propenyl]-Benzoic Acid	RARG
	DB00939|Meclofenamic acid	PTGS1;PTGS2;ALOX5;KCNQ2;KCNQ3;SLC22A6;SLCO1C1
	common genes	
	common pathways
642:[DB02466	DB01892]
	DB02466|4-[3-Oxo-3-(5,5,8,8-Tetramethyl-5,6,7,8-Tetrahydro-Naphthalen-2-Yl)-Propenyl]-Benzoic Acid	RARG
	DB01892|Hyperforin	PTGS1;NR1I2;ALOX5;ABCC2;SLCO1B1
	common genes	
	common pathways
643:[DB02466	DB06754]
	DB02466|4-[3-Oxo-3-(5,5,8,8-Tetramethyl-5,6,7,8-Tetrahydro-Naphthalen-2-Yl)-Propenyl]-Benzoic Acid	RARG
	DB06754|Danaparoid	SERPINC1
	common genes	
	common pathways
644:[DB02466	DB13346]
	DB02466|4-[3-Oxo-3-(5,5,8,8-Tetramethyl-5,6,7,8-Tetrahydro-Naphthalen-2-Yl)-Propenyl]-Benzoic Acid	RARG
	DB13346|Bufexamac	PTGS1;PTGS2;HDAC6;HDAC10
	common genes	
	common pathways
645:[DB02466	DB04920]
	DB02466|4-[3-Oxo-3-(5,5,8,8-Tetramethyl-5,6,7,8-Tetrahydro-Naphthalen-2-Yl)-Propenyl]-Benzoic Acid	RARG
	DB04920|Clevidipine	CACNA1F;CACNA1S;CACNA1D;CACNA1C;CYP2C9;CYP2D6;CYP2E1;CYP2C19;CYP3A4;BCHE
	common genes	
	common pathways
646:[DB02466	DB06218]
	DB02466|4-[3-Oxo-3-(5,5,8,8-Tetramethyl-5,6,7,8-Tetrahydro-Naphthalen-2-Yl)-Propenyl]-Benzoic Acid	RARG
	DB06218|Lacosamide	SCN9A;SCN3A;SCN10A;CYP2C19;CYP2C9;CYP3A4
	common genes	
	common pathways
647:[DB02466	DB01006]
	DB02466|4-[3-Oxo-3-(5,5,8,8-Tetramethyl-5,6,7,8-Tetrahydro-Naphthalen-2-Yl)-Propenyl]-Benzoic Acid	RARG
	DB01006|Letrozole	CYP19A1;CYP19A1;CYP3A4;CYP2A6
	common genes	
	common pathways
648:[DB02466	DB13931]
	DB02466|4-[3-Oxo-3-(5,5,8,8-Tetramethyl-5,6,7,8-Tetrahydro-Naphthalen-2-Yl)-Propenyl]-Benzoic Acid	RARG
	DB13931|Netarsudil	ROCK1;ROCK2
	common genes	
	common pathways
649:[DB02466	DB00257]
	DB02466|4-[3-Oxo-3-(5,5,8,8-Tetramethyl-5,6,7,8-Tetrahydro-Naphthalen-2-Yl)-Propenyl]-Benzoic Acid	RARG
	DB00257|Clotrimazole	KCNN4;NR1I2;NR1I3;CYP2C8;CYP3A4;CYP2B6;CYP11A1;CYP2D6;CYP11B1;CYP19A1;CYP2A6;CYP2C9;CYP2E1;CYP3A7;ABCC3;ABCB1;ABCC2;ABCB11
	common genes	
	common pathways
650:[DB02466	DB08865]
	DB02466|4-[3-Oxo-3-(5,5,8,8-Tetramethyl-5,6,7,8-Tetrahydro-Naphthalen-2-Yl)-Propenyl]-Benzoic Acid	RARG
	DB08865|Crizotinib	ALK;MET;CYP3A4;CYP3A5;CYP2B6;CYP3A4;CYP3A43;CYP3A5;CYP3A7;ABCB1
	common genes	
	common pathways
651:[DB02466	DB08813]
	DB02466|4-[3-Oxo-3-(5,5,8,8-Tetramethyl-5,6,7,8-Tetrahydro-Naphthalen-2-Yl)-Propenyl]-Benzoic Acid	RARG
	DB08813|Nadroparin	SERPINC1;SELP;FOS;MYC
	common genes	
	common pathways
652:[DB02466	DB09082]
	DB02466|4-[3-Oxo-3-(5,5,8,8-Tetramethyl-5,6,7,8-Tetrahydro-Naphthalen-2-Yl)-Propenyl]-Benzoic Acid	RARG
	DB09082|Vilanterol	ADRB2;CYP3A4
	common genes	
	common pathways
653:[DB02466	DB00055]
	DB02466|4-[3-Oxo-3-(5,5,8,8-Tetramethyl-5,6,7,8-Tetrahydro-Naphthalen-2-Yl)-Propenyl]-Benzoic Acid	RARG
	DB00055|Drotrecogin alfa	F8;F5;SERPINE1;THBD;PROS1;CP;F2;PF4;SERPINA5;SERPINB6;GGCX;PROCR
	common genes	
	common pathways
654:[DB02466	DB01359]
	DB02466|4-[3-Oxo-3-(5,5,8,8-Tetramethyl-5,6,7,8-Tetrahydro-Naphthalen-2-Yl)-Propenyl]-Benzoic Acid	RARG
	DB01359|Penbutolol	ADRB1;ADRB2;HTR1A;HTR1B;CYP2D6;ORM1
	common genes	
	common pathways
655:[DB02466	DB00281]
	DB02466|4-[3-Oxo-3-(5,5,8,8-Tetramethyl-5,6,7,8-Tetrahydro-Naphthalen-2-Yl)-Propenyl]-Benzoic Acid	RARG
	DB00281|Lidocaine	SCN10A;SCN9A;SCN5A;EGFR;SCN4A;ORM1;ORM2;CYP3A4;CYP2D6;CYP3A5;CYP3A7;CYP1A2;CYP2C9;CYP2C8;CYP2C18;CYP2A6;CYP2B6;SLC22A5;ABCB1
	common genes	
	common pathways
656:[DB02466	DB00524]
	DB02466|4-[3-Oxo-3-(5,5,8,8-Tetramethyl-5,6,7,8-Tetrahydro-Naphthalen-2-Yl)-Propenyl]-Benzoic Acid	RARG
	DB00524|Metolazone	SLC12A3
	common genes	
	common pathways
657:[DB02466	DB01110]
	DB02466|4-[3-Oxo-3-(5,5,8,8-Tetramethyl-5,6,7,8-Tetrahydro-Naphthalen-2-Yl)-Propenyl]-Benzoic Acid	RARG
	DB01110|Miconazole	NOS3;NOS2;KCNMA1;KCNMB1;KCNMB2;KCNMB3;KCNMB4;KCNN4;KCNN1;KCNN2;KCNN3;KCNH2;KCNH6;KCNH7;NR1I2;CYP2A6;CYP2B6;CYP2C9;CYP2C19;CYP2D6;CYP2E1;CYP3A4;CYP11B1;CYP51A1;CYP19A1;ABCB1
	common genes	
	common pathways
658:[DB02466	DB00924]
	DB02466|4-[3-Oxo-3-(5,5,8,8-Tetramethyl-5,6,7,8-Tetrahydro-Naphthalen-2-Yl)-Propenyl]-Benzoic Acid	RARG
	DB00924|Cyclobenzaprine	HTR2A;CYP1A2;CYP3A4;CYP2D6;UGT1A1
	common genes	
	common pathways
659:[DB02466	DB08893]
	DB02466|4-[3-Oxo-3-(5,5,8,8-Tetramethyl-5,6,7,8-Tetrahydro-Naphthalen-2-Yl)-Propenyl]-Benzoic Acid	RARG
	DB08893|Mirabegron	ADRB3;CYP3A4;CYP2D6;BCHE;ALB;ORM1;ABCB1;SLCO1A2
	common genes	
	common pathways
660:[DB02466	DB06433]
	DB02466|4-[3-Oxo-3-(5,5,8,8-Tetramethyl-5,6,7,8-Tetrahydro-Naphthalen-2-Yl)-Propenyl]-Benzoic Acid	RARG
	DB06433|Tezacitabine	RRM1;TYMP
	common genes	
	common pathways
661:[DB02466	DB09401]
	DB02466|4-[3-Oxo-3-(5,5,8,8-Tetramethyl-5,6,7,8-Tetrahydro-Naphthalen-2-Yl)-Propenyl]-Benzoic Acid	RARG
	DB09401|Isosorbide	BCL2;BCL2L1;MCL1
	common genes	
	common pathways
662:[DB02466	DB07348]
	DB02466|4-[3-Oxo-3-(5,5,8,8-Tetramethyl-5,6,7,8-Tetrahydro-Naphthalen-2-Yl)-Propenyl]-Benzoic Acid	RARG
	DB07348|Brefeldin A	CYTH2;ARF1;CYP3A4
	common genes	
	common pathways
663:[DB02466	DB08810]
	DB02466|4-[3-Oxo-3-(5,5,8,8-Tetramethyl-5,6,7,8-Tetrahydro-Naphthalen-2-Yl)-Propenyl]-Benzoic Acid	RARG
	DB08810|Cinitapride	HTR1A;HTR2A;HTR4
	common genes	
	common pathways
664:[DB02466	DB06154]
	DB02466|4-[3-Oxo-3-(5,5,8,8-Tetramethyl-5,6,7,8-Tetrahydro-Naphthalen-2-Yl)-Propenyl]-Benzoic Acid	RARG
	DB06154|Pentaerythritol tetranitrate	HBA1;HBB;GUCY1A2;NOS3;ALDH2
	common genes	
	common pathways
665:[DB02466	DB05109]
	DB02466|4-[3-Oxo-3-(5,5,8,8-Tetramethyl-5,6,7,8-Tetrahydro-Naphthalen-2-Yl)-Propenyl]-Benzoic Acid	RARG
	DB05109|Trabectedin	CYP3A4;CYP2C9;CYP2D6;CYP2E1;CYP2C19;PTGS1
	common genes	
	common pathways
666:[DB02466	DB01437]
	DB02466|4-[3-Oxo-3-(5,5,8,8-Tetramethyl-5,6,7,8-Tetrahydro-Naphthalen-2-Yl)-Propenyl]-Benzoic Acid	RARG
	DB01437|Glutethimide	GABRA1;GABRA1;GABRA2;GABRA3;GABRA4;GABRA5;GABRA6;GABRB1;GABRB2;GABRB3;GABRD;GABRE;GABRG1;GABRG2;GABRG3;GABRP;GABRQ;CYP11A1;CYP2D6
	common genes	
	common pathways
667:[DB02466	DB06204]
	DB02466|4-[3-Oxo-3-(5,5,8,8-Tetramethyl-5,6,7,8-Tetrahydro-Naphthalen-2-Yl)-Propenyl]-Benzoic Acid	RARG
	DB06204|Tapentadol	OPRM1;SLC6A2;OPRK1;OPRD1;HTR3A;SLC6A4;UGT1A9;UGT2B7;CYP2D6;CYP2C9;CYP2C19
	common genes	
	common pathways
668:[DB02466	DB09028]
	DB02466|4-[3-Oxo-3-(5,5,8,8-Tetramethyl-5,6,7,8-Tetrahydro-Naphthalen-2-Yl)-Propenyl]-Benzoic Acid	RARG
	DB09028|Cytisine	CHRNA4;CHRNA7;CHRNA3;CHRNA6;CHRNB2
	common genes	
	common pathways
669:[DB02466	DB00744]
	DB02466|4-[3-Oxo-3-(5,5,8,8-Tetramethyl-5,6,7,8-Tetrahydro-Naphthalen-2-Yl)-Propenyl]-Benzoic Acid	RARG
	DB00744|Zileuton	ALOX5;CYP2C9;CYP1A2;CYP3A4;PTGS1;UGT1A9;ALB
	common genes	
	common pathways
670:[DB02466	DB06186]
	DB02466|4-[3-Oxo-3-(5,5,8,8-Tetramethyl-5,6,7,8-Tetrahydro-Naphthalen-2-Yl)-Propenyl]-Benzoic Acid	RARG
	DB06186|Ipilimumab	CTLA4
	common genes	
	common pathways
671:[DB02466	DB00247]
	DB02466|4-[3-Oxo-3-(5,5,8,8-Tetramethyl-5,6,7,8-Tetrahydro-Naphthalen-2-Yl)-Propenyl]-Benzoic Acid	RARG
	DB00247|Methysergide	HTR2B;HTR2C;HTR2A;HTR1A;HTR7;HTR1B;HTR1F;HTR1E;CYP3A4
	common genes	
	common pathways
672:[DB02466	DB04977]
	DB02466|4-[3-Oxo-3-(5,5,8,8-Tetramethyl-5,6,7,8-Tetrahydro-Naphthalen-2-Yl)-Propenyl]-Benzoic Acid	RARG
	DB04977|Plitidepsin	CYP3A4;CYP2A6;CYP2E1;CYP4A11
	common genes	
	common pathways
673:[DB02466	DB06271]
	DB02466|4-[3-Oxo-3-(5,5,8,8-Tetramethyl-5,6,7,8-Tetrahydro-Naphthalen-2-Yl)-Propenyl]-Benzoic Acid	RARG
	DB06271|Sulodexide	SERPIND1;SERPINC1
	common genes	
	common pathways
674:[DB02466	DB00367]
	DB02466|4-[3-Oxo-3-(5,5,8,8-Tetramethyl-5,6,7,8-Tetrahydro-Naphthalen-2-Yl)-Propenyl]-Benzoic Acid	RARG
	DB00367|Levonorgestrel	PGR;SRD5A1;ESR1;AR;SHBG;CYP3A4;CYP19A1
	common genes	
	common pathways
		R-HSA-383280|Nuclear Receptor transcription pathway	RARG;PGR;AR;ESR1
675:[DB02466	DB13956]
	DB02466|4-[3-Oxo-3-(5,5,8,8-Tetramethyl-5,6,7,8-Tetrahydro-Naphthalen-2-Yl)-Propenyl]-Benzoic Acid	RARG
	DB13956|Estradiol valerate	ESR1;NR1I2;ESR2;CHRNA4;NCOA2;GPER1;MT-ATP6;BECN1;HSD17B2;ESRRG;CYP1A2;UGT1A1;CYP3A4;CYP3A5;CYP3A7;CYP1A1;CYP1B1;CYP2C19;CYP2C8;CYP2C9;SHBG;ALB;FABP2;SLC22A2;SLC22A1;SLC22A3;SLCO2B1;SLCO1A2;ABCC10;SLC22A11;ABCG2;SLCO1B1;ABCB1;SLC22A8;SLCO1B3;SLCO1C1;SLCO4A1
	common genes	
	common pathways
		R-HSA-383280|Nuclear Receptor transcription pathway	ESR1;ESR2;RARG;ESRRG
676:[DB02466	DB01193]
	DB02466|4-[3-Oxo-3-(5,5,8,8-Tetramethyl-5,6,7,8-Tetrahydro-Naphthalen-2-Yl)-Propenyl]-Benzoic Acid	RARG
	DB01193|Acebutolol	ADRB1;ADRB2;CYP2D6;ABCB1
	common genes	
	common pathways
677:[DB02466	DB01624]
	DB02466|4-[3-Oxo-3-(5,5,8,8-Tetramethyl-5,6,7,8-Tetrahydro-Naphthalen-2-Yl)-Propenyl]-Benzoic Acid	RARG
	DB01624|Zuclopenthixol	DRD1;DRD5;DRD2;ADRA1A;ADRA2A;HTR2A;HRH1;CYP2D6;CYP3A4
	common genes	
	common pathways
678:[DB02466	DB00171]
	DB02466|4-[3-Oxo-3-(5,5,8,8-Tetramethyl-5,6,7,8-Tetrahydro-Naphthalen-2-Yl)-Propenyl]-Benzoic Acid	RARG
	DB00171|ATP	ABL2;ABCB1;ABCG1;ABCC2;ABCA1;ACSS2;ALK;NAE1;PRKAA1;ARAF;ACVRL1;ACSL1;NT5C2;ASNA1;ABCC9;AKT1;ADRBK1;APAF1;ACSS1;ACVR1B;ACVR1;ABCB11;ASNS;CDK15;SLC25A4;ABCC8;ASS1;AFG3L2;ADRBK2;AMHR2;TNK2;ABL1;ADCY1;ABCC6;ABCC4;ABCC1;CFTR;PIK3CA;CSNK2A1;CSNK2B;P2RY11;PPP5C;ADK
	common genes	
	common pathways
679:[DB02466	DB05766]
	DB02466|4-[3-Oxo-3-(5,5,8,8-Tetramethyl-5,6,7,8-Tetrahydro-Naphthalen-2-Yl)-Propenyl]-Benzoic Acid	RARG
	DB05766|ACP-104	CHRM1;DRD2;DRD3
	common genes	
	common pathways
680:[DB02466	DB08883]
	DB02466|4-[3-Oxo-3-(5,5,8,8-Tetramethyl-5,6,7,8-Tetrahydro-Naphthalen-2-Yl)-Propenyl]-Benzoic Acid	RARG
	DB08883|Perampanel	GRIA1;CYP3A4;CYP3A5;CYP1A2;CYP2B6
	common genes	
	common pathways
681:[DB02466	DB00445]
	DB02466|4-[3-Oxo-3-(5,5,8,8-Tetramethyl-5,6,7,8-Tetrahydro-Naphthalen-2-Yl)-Propenyl]-Benzoic Acid	RARG
	DB00445|Epirubicin	CHD1;TOP2A;UGT2B7;PLA2G4A;ABCC1
	common genes	
	common pathways
682:[DB02466	DB06738]
	DB02466|4-[3-Oxo-3-(5,5,8,8-Tetramethyl-5,6,7,8-Tetrahydro-Naphthalen-2-Yl)-Propenyl]-Benzoic Acid	RARG
	DB06738|Ketobemidone	OPRM1;OPRK1;OPRD1;GRIN1;GRIN2A;GRIN2B;GRIN2C;GRIN2D;GRIN3A;GRIN3B;PTGS1;CYP2C9;CYP3A4;UGT1A9;CYP2B6;CYP2C19;CYP2C8
	common genes	
	common pathways
683:[DB02466	DB05223]
	DB02466|4-[3-Oxo-3-(5,5,8,8-Tetramethyl-5,6,7,8-Tetrahydro-Naphthalen-2-Yl)-Propenyl]-Benzoic Acid	RARG
	DB05223|Pracinostat	HDAC1;HDAC2;HDAC3;HDAC6
	common genes	
	common pathways
		R-HSA-5617472|Activation of anterior HOX genes in hindbrain development during early embryogenesis	HDAC3;RARG
684:[DB02466	DB12698]
	DB02466|4-[3-Oxo-3-(5,5,8,8-Tetramethyl-5,6,7,8-Tetrahydro-Naphthalen-2-Yl)-Propenyl]-Benzoic Acid	RARG
	DB12698|Ibalizumab	CD4;CCR5;CXCR4
	common genes	
	common pathways
685:[DB02466	DB00031]
	DB02466|4-[3-Oxo-3-(5,5,8,8-Tetramethyl-5,6,7,8-Tetrahydro-Naphthalen-2-Yl)-Propenyl]-Benzoic Acid	RARG
	DB00031|Tenecteplase	PLG;FGA;PLAUR;SERPINE1;SERPINB2;CLEC3B;KRT8;ANXA2;CALR;CANX;LRP1
	common genes	
	common pathways
686:[DB02466	DB02187]
	DB02466|4-[3-Oxo-3-(5,5,8,8-Tetramethyl-5,6,7,8-Tetrahydro-Naphthalen-2-Yl)-Propenyl]-Benzoic Acid	RARG
	DB02187|Equilin	HSD17B1;ESR1;CYP3A4
	common genes	
	common pathways
		R-HSA-383280|Nuclear Receptor transcription pathway	RARG;ESR1
687:[DB02466	DB01207]
	DB02466|4-[3-Oxo-3-(5,5,8,8-Tetramethyl-5,6,7,8-Tetrahydro-Naphthalen-2-Yl)-Propenyl]-Benzoic Acid	RARG
	DB01207|Ridogrel	TBXA2R;TBXAS1
	common genes	
	common pathways
688:[DB02466	DB01194]
	DB02466|4-[3-Oxo-3-(5,5,8,8-Tetramethyl-5,6,7,8-Tetrahydro-Naphthalen-2-Yl)-Propenyl]-Benzoic Acid	RARG
	DB01194|Brinzolamide	CA2;CA1;CA4;CA5A;CA3;CYP3A4
	common genes	
	common pathways
689:[DB02466	DB00240]
	DB02466|4-[3-Oxo-3-(5,5,8,8-Tetramethyl-5,6,7,8-Tetrahydro-Naphthalen-2-Yl)-Propenyl]-Benzoic Acid	RARG
	DB00240|Alclometasone	NR3C1;CYP3A4;SERPINA6
	common genes	
	common pathways
690:[DB02466	DB08910]
	DB02466|4-[3-Oxo-3-(5,5,8,8-Tetramethyl-5,6,7,8-Tetrahydro-Naphthalen-2-Yl)-Propenyl]-Benzoic Acid	RARG
	DB08910|Pomalidomide	CRBN;TNF;PTGS2;CYP1A2;CYP3A4;ABCB1
	common genes	
	common pathways
691:[DB02466	DB00860]
	DB02466|4-[3-Oxo-3-(5,5,8,8-Tetramethyl-5,6,7,8-Tetrahydro-Naphthalen-2-Yl)-Propenyl]-Benzoic Acid	RARG
	DB00860|Prednisolone	NR3C1;CYP3A4;SERPINA6;SLCO1A2;ABCB1
	common genes	
	common pathways
692:[DB02466	DB00846]
	DB02466|4-[3-Oxo-3-(5,5,8,8-Tetramethyl-5,6,7,8-Tetrahydro-Naphthalen-2-Yl)-Propenyl]-Benzoic Acid	RARG
	DB00846|Flurandrenolide	NR3C1;CYP3A4;SERPINA6
	common genes	
	common pathways
693:[DB02466	DB06209]
	DB02466|4-[3-Oxo-3-(5,5,8,8-Tetramethyl-5,6,7,8-Tetrahydro-Naphthalen-2-Yl)-Propenyl]-Benzoic Acid	RARG
	DB06209|Prasugrel	P2RY12;CES2;CYP3A4;CYP2B6;CYP2C9;CYP2C19;ALB
	common genes	
	common pathways
694:[DB02466	DB01125]
	DB02466|4-[3-Oxo-3-(5,5,8,8-Tetramethyl-5,6,7,8-Tetrahydro-Naphthalen-2-Yl)-Propenyl]-Benzoic Acid	RARG
	DB01125|Anisindione	GGCX
	common genes	
	common pathways
695:[DB02466	DB00851]
	DB02466|4-[3-Oxo-3-(5,5,8,8-Tetramethyl-5,6,7,8-Tetrahydro-Naphthalen-2-Yl)-Propenyl]-Benzoic Acid	RARG
	DB00851|Dacarbazine	POLA2;PGD;CYP1A1;CYP1A2;CYP2E1
	common genes	
	common pathways
696:[DB02466	DB00481]
	DB02466|4-[3-Oxo-3-(5,5,8,8-Tetramethyl-5,6,7,8-Tetrahydro-Naphthalen-2-Yl)-Propenyl]-Benzoic Acid	RARG
	DB00481|Raloxifene	ESR1;ESR2;SERPINB9;TFF1;CYP2B6;CYP2C8;AOX1;CYP19A1;CYP3A4;UGT1A1
	common genes	
	common pathways
		R-HSA-383280|Nuclear Receptor transcription pathway	ESR1;ESR2;RARG
697:[DB02466	DB01009]
	DB02466|4-[3-Oxo-3-(5,5,8,8-Tetramethyl-5,6,7,8-Tetrahydro-Naphthalen-2-Yl)-Propenyl]-Benzoic Acid	RARG
	DB01009|Ketoprofen	PTGS1;PTGS2;CXCR1;CYP2C9;CYP2C8;UGT1A1;ALB;ABCC4;SLCO1A2;SLC22A6;SLC22A8;SLC22A11;SLC22A7
	common genes	
	common pathways
698:[DB02466	DB01536]
	DB02466|4-[3-Oxo-3-(5,5,8,8-Tetramethyl-5,6,7,8-Tetrahydro-Naphthalen-2-Yl)-Propenyl]-Benzoic Acid	RARG
	DB01536|Androstenedione	HSD17B1;HSD3B1;AKR1C3;CYP3A4
	common genes	
	common pathways
699:[DB02466	DB11967]
	DB02466|4-[3-Oxo-3-(5,5,8,8-Tetramethyl-5,6,7,8-Tetrahydro-Naphthalen-2-Yl)-Propenyl]-Benzoic Acid	RARG
	DB11967|Binimetinib	IL6;TNF;IL1B;MAP3K1;MAP2K2;UGT1A1;CYP1A2;CYP2C19
	common genes	
	common pathways
700:[DB02466	DB00562]
	DB02466|4-[3-Oxo-3-(5,5,8,8-Tetramethyl-5,6,7,8-Tetrahydro-Naphthalen-2-Yl)-Propenyl]-Benzoic Acid	RARG
	DB00562|Benzthiazide	SLC12A3;CA1;CA2;CA4;CA9;CA12
	common genes	
	common pathways
701:[DB02466	DB01370]
	DB02466|4-[3-Oxo-3-(5,5,8,8-Tetramethyl-5,6,7,8-Tetrahydro-Naphthalen-2-Yl)-Propenyl]-Benzoic Acid	RARG
	DB01370|Aluminium	TF;ATP1A1;KLK1;APP;ALB
	common genes	
	common pathways
702:[DB02466	DB01114]
	DB02466|4-[3-Oxo-3-(5,5,8,8-Tetramethyl-5,6,7,8-Tetrahydro-Naphthalen-2-Yl)-Propenyl]-Benzoic Acid	RARG
	DB01114|Chlorphenamine	HRH1;SLC6A4;SLC6A2;SLC6A3;CYP3A7;CYP3A4;CYP2D6;CYP3A5;SLC22A2;SLC22A1
	common genes	
	common pathways
703:[DB02466	DB00054]
	DB02466|4-[3-Oxo-3-(5,5,8,8-Tetramethyl-5,6,7,8-Tetrahydro-Naphthalen-2-Yl)-Propenyl]-Benzoic Acid	RARG
	DB00054|Abciximab	ITGB3;ITGA2B;FCGR3B;C1R;C1QA;C1QB;C1QC;FCGR3A;C1S;FCGR1A;FCGR2A;FCGR2B;FCGR2C;VTN
	common genes	
	common pathways
704:[DB02466	DB00461]
	DB02466|4-[3-Oxo-3-(5,5,8,8-Tetramethyl-5,6,7,8-Tetrahydro-Naphthalen-2-Yl)-Propenyl]-Benzoic Acid	RARG
	DB00461|Nabumetone	PTGS2;PTGS1;MPO;CYP1A2
	common genes	
	common pathways
705:[DB02466	DB00005]
	DB02466|4-[3-Oxo-3-(5,5,8,8-Tetramethyl-5,6,7,8-Tetrahydro-Naphthalen-2-Yl)-Propenyl]-Benzoic Acid	RARG
	DB00005|Etanercept	TNF;TNFRSF1B;FCGR1A;FCGR3A;FCGR2A;FCGR2B;FCGR2C;LTA;FCGR3B;C1S;C1R;C1QA;C1QB;C1QC
	common genes	
	common pathways
706:[DB02466	DB00310]
	DB02466|4-[3-Oxo-3-(5,5,8,8-Tetramethyl-5,6,7,8-Tetrahydro-Naphthalen-2-Yl)-Propenyl]-Benzoic Acid	RARG
	DB00310|Chlorthalidone	SLC12A1
	common genes	
	common pathways
707:[DB02466	DB00216]
	DB02466|4-[3-Oxo-3-(5,5,8,8-Tetramethyl-5,6,7,8-Tetrahydro-Naphthalen-2-Yl)-Propenyl]-Benzoic Acid	RARG
	DB00216|Eletriptan	HTR1D;HTR1B;HTR1F;HTR1A;HTR1E;HTR2B;HTR7;CYP3A4;CYP2D6;CYP2C9;CYP2C19;PTGS1;CYP2A6;ABCB1
	common genes	
	common pathways
708:[DB02466	DB00975]
	DB02466|4-[3-Oxo-3-(5,5,8,8-Tetramethyl-5,6,7,8-Tetrahydro-Naphthalen-2-Yl)-Propenyl]-Benzoic Acid	RARG
	DB00975|Dipyridamole	PDE10A;ADA;PDE5A;PDE4A;RCAN1;ORM1;ABCC4;ABCC5;ABCB1;SLCO1B1;SLCO1B3;SLCO2B1;ABCB11
	common genes	
	common pathways
709:[DB02466	DB00528]
	DB02466|4-[3-Oxo-3-(5,5,8,8-Tetramethyl-5,6,7,8-Tetrahydro-Naphthalen-2-Yl)-Propenyl]-Benzoic Acid	RARG
	DB00528|Lercanidipine	CACNG1;CYP3A7;CYP3A4;CYP3A5;CYP2D6
	common genes	
	common pathways
710:[DB02466	DB05075]
	DB02466|4-[3-Oxo-3-(5,5,8,8-Tetramethyl-5,6,7,8-Tetrahydro-Naphthalen-2-Yl)-Propenyl]-Benzoic Acid	RARG
	DB05075|TG-100801	FLT1;KDR;FLT4;CSK
	common genes	
	common pathways
711:[DB02466	DB01100]
	DB02466|4-[3-Oxo-3-(5,5,8,8-Tetramethyl-5,6,7,8-Tetrahydro-Naphthalen-2-Yl)-Propenyl]-Benzoic Acid	RARG
	DB01100|Pimozide	DRD2;DRD3;KCNH2;CALM1;CYP3A5;CYP3A7;CYP3A4;CYP1A2;CYP2D6;CYP2E1;ABCB1
	common genes	
	common pathways
712:[DB02466	DB00983]
	DB02466|4-[3-Oxo-3-(5,5,8,8-Tetramethyl-5,6,7,8-Tetrahydro-Naphthalen-2-Yl)-Propenyl]-Benzoic Acid	RARG
	DB00983|Formoterol	ADRB2;ADRB1;ADRB3;CYP2D6;CYP2C19;CYP2C9;CYP2A6
	common genes	
	common pathways
713:[DB02466	DB00763]
	DB02466|4-[3-Oxo-3-(5,5,8,8-Tetramethyl-5,6,7,8-Tetrahydro-Naphthalen-2-Yl)-Propenyl]-Benzoic Acid	RARG
	DB00763|Methimazole	TPO;CYP1A2;CYP2A6;CYP2B6;CYP2C19;CYP2C9;CYP2D6;CYP2E1;CYP3A4
	common genes	
	common pathways
714:[DB02466	DB08868]
	DB02466|4-[3-Oxo-3-(5,5,8,8-Tetramethyl-5,6,7,8-Tetrahydro-Naphthalen-2-Yl)-Propenyl]-Benzoic Acid	RARG
	DB08868|Fingolimod	S1PR5;HDAC1;CYP4F2;SPHK1;CYP2E1;CYP4F12
	common genes	
	common pathways
715:[DB02466	DB00575]
	DB02466|4-[3-Oxo-3-(5,5,8,8-Tetramethyl-5,6,7,8-Tetrahydro-Naphthalen-2-Yl)-Propenyl]-Benzoic Acid	RARG
	DB00575|Clonidine	ADRA2A;ADRA2B;ADRA2C;ADRA1A;ADRA1B;ADRA1D;CYP2D6;CYP1A2;CYP3A4;CYP1A1;CYP3A5;SLC22A3;SLC22A5;SLC22A4;ABCB1
	common genes	
	common pathways
716:[DB02466	DB08907]
	DB02466|4-[3-Oxo-3-(5,5,8,8-Tetramethyl-5,6,7,8-Tetrahydro-Naphthalen-2-Yl)-Propenyl]-Benzoic Acid	RARG
	DB08907|Canagliflozin	SLC5A2;SLC5A1;UGT1A9;UGT2B4;CYP3A4;ALB;ORM1;ABCB1;ABCC2
	common genes	
	common pathways
717:[DB02466	DB12248]
	DB02466|4-[3-Oxo-3-(5,5,8,8-Tetramethyl-5,6,7,8-Tetrahydro-Naphthalen-2-Yl)-Propenyl]-Benzoic Acid	RARG
	DB12248|Tulobuterol	ADRB2
	common genes	
	common pathways
718:[DB02466	DB11575]
	DB02466|4-[3-Oxo-3-(5,5,8,8-Tetramethyl-5,6,7,8-Tetrahydro-Naphthalen-2-Yl)-Propenyl]-Benzoic Acid	RARG
	DB11575|Grazoprevir	CYP3A4;ALB;ORM1;ABCB1;SLCO1B1;SLCO1B3
	common genes	
	common pathways
719:[DB02466	DB14542]
	DB02466|4-[3-Oxo-3-(5,5,8,8-Tetramethyl-5,6,7,8-Tetrahydro-Naphthalen-2-Yl)-Propenyl]-Benzoic Acid	RARG
	DB14542|Hydrocortisone phosphate	ANXA1;NR3C1;HSD11B2;HSD3B1;CYP3A4;CYP3A5;CYP3A7;CYP11B1;CYP11B2;CYP2C8;SHBG;SERPINA6;ABCB1;SLCO1A2;ABCG2;SLC22A8
	common genes	
	common pathways
720:[DB02466	DB11574]
	DB02466|4-[3-Oxo-3-(5,5,8,8-Tetramethyl-5,6,7,8-Tetrahydro-Naphthalen-2-Yl)-Propenyl]-Benzoic Acid	RARG
	DB11574|Elbasvir	CYP3A4;CYP3A5;CYP3A7;CYP3A43;ABCB1
	common genes	
	common pathways
721:[DB02466	DB00583]
	DB02466|4-[3-Oxo-3-(5,5,8,8-Tetramethyl-5,6,7,8-Tetrahydro-Naphthalen-2-Yl)-Propenyl]-Benzoic Acid	RARG
	DB00583|Levocarnitine	SLC22A4;SLC22A5;CRAT;SLC25A29;SLC25A20;CROT;CPT2;CPT1A;XDH;CES1;MPO;SLC22A4;SLCO1B1;SLC22A5;SLC22A16;SLC22A8
	common genes	
	common pathways
		R-HSA-5362517|Signaling by Retinoic Acid	CPT1A;RARG
722:[DB02466	DB05281]
	DB02466|4-[3-Oxo-3-(5,5,8,8-Tetramethyl-5,6,7,8-Tetrahydro-Naphthalen-2-Yl)-Propenyl]-Benzoic Acid	RARG
	DB05281|S-8184	TUBA4A;BCL2
	common genes	
	common pathways
723:[DB02466	DB00158]
	DB02466|4-[3-Oxo-3-(5,5,8,8-Tetramethyl-5,6,7,8-Tetrahydro-Naphthalen-2-Yl)-Propenyl]-Benzoic Acid	RARG
	DB00158|Folic Acid	FOLR2;FOLR3;FOLR1;CYP2E1;GGH;MTHFR;ALB;ABCC3;ABCC11;SLC22A6;ABCC4;ABCG2;SLC46A1;SLC25A32
	common genes	
	common pathways
724:[DB02466	DB00901]
	DB02466|4-[3-Oxo-3-(5,5,8,8-Tetramethyl-5,6,7,8-Tetrahydro-Naphthalen-2-Yl)-Propenyl]-Benzoic Acid	RARG
	DB00901|Bitolterol	ADRB2
	common genes	
	common pathways
725:[DB02466	DB01041]
	DB02466|4-[3-Oxo-3-(5,5,8,8-Tetramethyl-5,6,7,8-Tetrahydro-Naphthalen-2-Yl)-Propenyl]-Benzoic Acid	RARG
	DB01041|Thalidomide	CRBN;TNF;NFKB1;FGFR2;PTGS2;ORM1;ORM2;CYP2C19;CYP1A1;CYP2E1;CYP2C9;PTGS1;PTGS2;CYP3A5
	common genes	
	common pathways
726:[DB02466	DB01303]
	DB02466|4-[3-Oxo-3-(5,5,8,8-Tetramethyl-5,6,7,8-Tetrahydro-Naphthalen-2-Yl)-Propenyl]-Benzoic Acid	RARG
	DB01303|Oxtriphylline	PDE3A;PDE4A;ADORA2A;ADORA1;HDAC2;CYP1A2;SLC22A7
	common genes	
	common pathways
727:[DB02466	DB08341]
	DB02466|4-[3-Oxo-3-(5,5,8,8-Tetramethyl-5,6,7,8-Tetrahydro-Naphthalen-2-Yl)-Propenyl]-Benzoic Acid	RARG
	DB08341|4-{[4-{[(1R,2R)-2-(dimethylamino)cyclopentyl]amino}-5-(trifluoromethyl)pyrimidin-2-yl]amino}-N-methylbenzenesulfonamide	PTK2B
	common genes	
	common pathways
728:[DB02466	DB00234]
	DB02466|4-[3-Oxo-3-(5,5,8,8-Tetramethyl-5,6,7,8-Tetrahydro-Naphthalen-2-Yl)-Propenyl]-Benzoic Acid	RARG
	DB00234|Reboxetine	SLC6A2;CYP3A4;CYP2D6;ABCB1
	common genes	
	common pathways
729:[DB02466	DB00535]
	DB02466|4-[3-Oxo-3-(5,5,8,8-Tetramethyl-5,6,7,8-Tetrahydro-Naphthalen-2-Yl)-Propenyl]-Benzoic Acid	RARG
	DB00535|Cefdinir	MPO;SLC22A5;SLC15A1;SLC15A2;SLC22A6;SLC22A8
	common genes	
	common pathways
730:[DB02466	DB11799]
	DB02466|4-[3-Oxo-3-(5,5,8,8-Tetramethyl-5,6,7,8-Tetrahydro-Naphthalen-2-Yl)-Propenyl]-Benzoic Acid	RARG
	DB11799|Bictegravir	pol;pol;CYP3A4;UGT1A1;POU2F2;SLC47A1
	common genes	
	common pathways
731:[DB02466	DB12329]
	DB02466|4-[3-Oxo-3-(5,5,8,8-Tetramethyl-5,6,7,8-Tetrahydro-Naphthalen-2-Yl)-Propenyl]-Benzoic Acid	RARG
	DB12329|Eravacycline	rpsD;CYP3A4;MAOA
	common genes	
	common pathways
732:[DB02466	DB01365]
	DB02466|4-[3-Oxo-3-(5,5,8,8-Tetramethyl-5,6,7,8-Tetrahydro-Naphthalen-2-Yl)-Propenyl]-Benzoic Acid	RARG
	DB01365|Mephentermine	ADRA1A;ADRA1B;ADRA1D;ADRA2A;ADRA2B;ADRA2C;ADRB1;ADRB2;ADRB3
	common genes	
	common pathways
733:[DB02466	DB01011]
	DB02466|4-[3-Oxo-3-(5,5,8,8-Tetramethyl-5,6,7,8-Tetrahydro-Naphthalen-2-Yl)-Propenyl]-Benzoic Acid	RARG
	DB01011|Metyrapone	CYP11B1;CYP11B2;CYP2A6;CYP3A4;CYP11B1;CYP2E1;ABCC3
	common genes	
	common pathways
734:[DB02466	DB00219]
	DB02466|4-[3-Oxo-3-(5,5,8,8-Tetramethyl-5,6,7,8-Tetrahydro-Naphthalen-2-Yl)-Propenyl]-Benzoic Acid	RARG
	DB00219|Oxyphenonium	CHRM1
	common genes	
	common pathways
735:[DB02466	DB13139]
	DB02466|4-[3-Oxo-3-(5,5,8,8-Tetramethyl-5,6,7,8-Tetrahydro-Naphthalen-2-Yl)-Propenyl]-Benzoic Acid	RARG
	DB13139|Levosalbutamol	ADRB2;CYP3A4;CYP2D6;SLCO1B1;SLCO1B3
	common genes	
	common pathways
736:[DB02466	DB00313]
	DB02466|4-[3-Oxo-3-(5,5,8,8-Tetramethyl-5,6,7,8-Tetrahydro-Naphthalen-2-Yl)-Propenyl]-Benzoic Acid	RARG
	DB00313|Valproic Acid	HDAC9;ABAT;ACADSB;OGDH;ALDH5A1;SCN1A;SCN10A;SCN11A;SCN2A;SCN3A;SCN4A;SCN5A;SCN7A;SCN8A;SCN9A;SCN1B;SCN2B;SCN3B;SCN4B;HDAC2;PPARA;PPARD;PPARG;CYP2A6;CYP2B6;CYP2C9;CYP3A5;PTGS1;CYP1A2;CYP2C18;CYP2C19;CYP2C8;CYP3A4;UGT1A4;UGT1A8;UGT1A10;UGT1A6;UGT1A3;UGT2B7;UGT2B15;UGT1A9;UGT1A1;ALB;SLC22A5;SLC22A6;SLC22A8;SLC16A1;SLC22A7;SLCO2B1
	common genes	
	common pathways
		R-HSA-383280|Nuclear Receptor transcription pathway	PPARG;PPARD;PPARA;RARG
		R-HSA-5362517|Signaling by Retinoic Acid	PPARD;RARG
737:[DB02466	DB00476]
	DB02466|4-[3-Oxo-3-(5,5,8,8-Tetramethyl-5,6,7,8-Tetrahydro-Naphthalen-2-Yl)-Propenyl]-Benzoic Acid	RARG
	DB00476|Duloxetine	SLC6A4;SLC6A2;SLC6A3;CYP1A2;CYP2D6;CYP3A4
	common genes	
	common pathways
738:[DB02466	DB11963]
	DB02466|4-[3-Oxo-3-(5,5,8,8-Tetramethyl-5,6,7,8-Tetrahydro-Naphthalen-2-Yl)-Propenyl]-Benzoic Acid	RARG
	DB11963|Dacomitinib	EGFR;CYP2D6;CYP3A4;CYP2C9;UGT1A1;ALB;ABCB1;ABCG2;SLC22A1
	common genes	
	common pathways
739:[DB02466	DB00586]
	DB02466|4-[3-Oxo-3-(5,5,8,8-Tetramethyl-5,6,7,8-Tetrahydro-Naphthalen-2-Yl)-Propenyl]-Benzoic Acid	RARG
	DB00586|Diclofenac	PTGS2;PTGS1;ALOX5;SCN4A;ASIC1;KCNQ2;KCNQ3;PLA2G2A;CYP2C9;CYP2C19;CYP1A2;CYP2C8;UGT1A1;UGT2B7;PTGS1;CYP3A4;CYP1A1;CYP2B6;CYP2C18;CYP2E1;TTR;ALB;ABCC4;ABCB1;ABCC1;SLC22A6;SLC22A8;SLCO1C1;SLC22A11;SLCO1B1;ABCB11
	common genes	
	common pathways
740:[DB02466	DB14512]
	DB02466|4-[3-Oxo-3-(5,5,8,8-Tetramethyl-5,6,7,8-Tetrahydro-Naphthalen-2-Yl)-Propenyl]-Benzoic Acid	RARG
	DB14512|Mometasone furoate	NR3C1;PGR;CYP2C8;CYP3A4
	common genes	
	common pathways
		R-HSA-383280|Nuclear Receptor transcription pathway	PGR;RARG
741:[DB02466	DB00185]
	DB02466|4-[3-Oxo-3-(5,5,8,8-Tetramethyl-5,6,7,8-Tetrahydro-Naphthalen-2-Yl)-Propenyl]-Benzoic Acid	RARG
	DB00185|Cevimeline	CHRM3;CHRM1;CYP2D6;CYP3A4;FMO1
	common genes	
	common pathways
742:[DB02466	DB00887]
	DB02466|4-[3-Oxo-3-(5,5,8,8-Tetramethyl-5,6,7,8-Tetrahydro-Naphthalen-2-Yl)-Propenyl]-Benzoic Acid	RARG
	DB00887|Bumetanide	SLC12A1;SLC12A2;SLC12A4;SLC12A5;CFTR;PTGS2;SLC10A1;SLC22A6;SLC22A8;SLC22A11;SLC22A7;SLCO1A2
	common genes	
	common pathways
743:[DB02466	DB09325]
	DB02466|4-[3-Oxo-3-(5,5,8,8-Tetramethyl-5,6,7,8-Tetrahydro-Naphthalen-2-Yl)-Propenyl]-Benzoic Acid	RARG
	DB09325|Sodium fluoride	GPT;MT-CO1
	common genes	
	common pathways
744:[DB02466	DB06626]
	DB02466|4-[3-Oxo-3-(5,5,8,8-Tetramethyl-5,6,7,8-Tetrahydro-Naphthalen-2-Yl)-Propenyl]-Benzoic Acid	RARG
	DB06626|Axitinib	FLT1;KDR;FLT4;CYP3A4;CYP3A5;CYP1A2;CYP2C19;UGT1A1;ABCB1;SLCO1B1
	common genes	
	common pathways
745:[DB02466	DB00677]
	DB02466|4-[3-Oxo-3-(5,5,8,8-Tetramethyl-5,6,7,8-Tetrahydro-Naphthalen-2-Yl)-Propenyl]-Benzoic Acid	RARG
	DB00677|Isoflurophate	ACHE;BCHE;TF;BCHE;ALB
	common genes	
	common pathways
746:[DB02466	DB00136]
	DB02466|4-[3-Oxo-3-(5,5,8,8-Tetramethyl-5,6,7,8-Tetrahydro-Naphthalen-2-Yl)-Propenyl]-Benzoic Acid	RARG
	DB00136|Calcitriol	VDR;HOXA10;GC;CYP24A1;CYP3A4
	common genes	
	common pathways
		R-HSA-383280|Nuclear Receptor transcription pathway	RARG;VDR
747:[DB02466	DB00776]
	DB02466|4-[3-Oxo-3-(5,5,8,8-Tetramethyl-5,6,7,8-Tetrahydro-Naphthalen-2-Yl)-Propenyl]-Benzoic Acid	RARG
	DB00776|Oxcarbazepine	SCN5A;CYP2C19;CYP3A4;CYP3A5;UGT1A1;ALB;ABCB1
	common genes	
	common pathways
748:[DB02466	DB14544]
	DB02466|4-[3-Oxo-3-(5,5,8,8-Tetramethyl-5,6,7,8-Tetrahydro-Naphthalen-2-Yl)-Propenyl]-Benzoic Acid	RARG
	DB14544|Hydrocortisone valerate	ANXA1;NR3C1;HSD11B2;HSD3B1;CYP3A4;CYP3A5;CYP3A7;CYP11B1;CYP11B2;CYP2C8;SHBG;SERPINA6;ABCB1;SLCO1A2;ABCG2;SLC22A8
	common genes	
	common pathways
749:[DB02466	DB05266]
	DB02466|4-[3-Oxo-3-(5,5,8,8-Tetramethyl-5,6,7,8-Tetrahydro-Naphthalen-2-Yl)-Propenyl]-Benzoic Acid	RARG
	DB05266|Ibudilast	PDE4A;PDE4B;PDE4C;PDE4D;PDE3A
	common genes	
	common pathways
750:[DB02466	DB01427]
	DB02466|4-[3-Oxo-3-(5,5,8,8-Tetramethyl-5,6,7,8-Tetrahydro-Naphthalen-2-Yl)-Propenyl]-Benzoic Acid	RARG
	DB01427|Amrinone	PDE3A;PDE4B;TNF
	common genes	
	common pathways
751:[DB02466	DB00349]
	DB02466|4-[3-Oxo-3-(5,5,8,8-Tetramethyl-5,6,7,8-Tetrahydro-Naphthalen-2-Yl)-Propenyl]-Benzoic Acid	RARG
	DB00349|Clobazam	GABRA1;GABRA2;GABRA3;GABRA4;GABRA5;GABRA6;GABRB1;GABRB2;GABRB3;GABRD;GABRE;GABRG1;GABRG2;GABRG3;GABRP;GABRQ;CYP3A4;CYP2C19;CYP2B6;CYP2C18;CYP2D6;SLC6A1;SLC6A11;ABCB1
	common genes	
	common pathways
752:[DB02466	DB05229]
	DB02466|4-[3-Oxo-3-(5,5,8,8-Tetramethyl-5,6,7,8-Tetrahydro-Naphthalen-2-Yl)-Propenyl]-Benzoic Acid	RARG
	DB05229|Beraprost	PTGIR;CYP2C8
	common genes	
	common pathways
753:[DB02466	DB01394]
	DB02466|4-[3-Oxo-3-(5,5,8,8-Tetramethyl-5,6,7,8-Tetrahydro-Naphthalen-2-Yl)-Propenyl]-Benzoic Acid	RARG
	DB01394|Colchicine	TUBB1;TUBB;CYP3A4;CYP2B6;CYP2C8;CYP2E1;ABCB4;SLC22A3;ABCB1;ABCC1
	common genes	
	common pathways
754:[DB02466	DB14541]
	DB02466|4-[3-Oxo-3-(5,5,8,8-Tetramethyl-5,6,7,8-Tetrahydro-Naphthalen-2-Yl)-Propenyl]-Benzoic Acid	RARG
	DB14541|Hydrocortisone cypionate	ANXA1;NR3C1;HSD11B2;HSD3B1;CYP3A4;CYP3A5;CYP3A7;CYP11B1;CYP11B2;CYP2C8;SHBG;SERPINA6;ABCB1;SLCO1A2;ABCG2;SLC22A8
	common genes	
	common pathways
755:[DB02466	DB01037]
	DB02466|4-[3-Oxo-3-(5,5,8,8-Tetramethyl-5,6,7,8-Tetrahydro-Naphthalen-2-Yl)-Propenyl]-Benzoic Acid	RARG
	DB01037|Selegiline	MAOB;MAOA;CYP2B6;CYP3A4;CYP2A6;CYP1A2;CYP2C19;CYP2C8;CYP2C9;CYP2D6;CYP2E1;ABCB1
	common genes	
	common pathways
756:[DB02466	DB01268]
	DB02466|4-[3-Oxo-3-(5,5,8,8-Tetramethyl-5,6,7,8-Tetrahydro-Naphthalen-2-Yl)-Propenyl]-Benzoic Acid	RARG
	DB01268|Sunitinib	PDGFRB;FLT1;KIT;KDR;FLT4;FLT3;CSF1R;PDGFRA;CYP3A5;CYP3A7;CYP3A4;ABCC4;ABCB1;ABCC2;ABCG2
	common genes	
	common pathways
757:[DB02466	DB00363]
	DB02466|4-[3-Oxo-3-(5,5,8,8-Tetramethyl-5,6,7,8-Tetrahydro-Naphthalen-2-Yl)-Propenyl]-Benzoic Acid	RARG
	DB00363|Clozapine	DRD2;HTR2A;DRD1;DRD3;DRD4;HTR1A;HTR1B;HTR1D;HTR1E;HTR2C;HTR3A;HTR6;HTR7;HRH1;HRH4;ADRA1A;ADRA1B;ADRA2A;ADRA2B;ADRA2C;CHRM1;CHRM2;CHRM3;CHRM4;CHRM5;CALY;GSTP1;CYP1A2;CYP2D6;CYP2C9;CYP3A4;CYP2C19;CYP2A6;CYP2C8;FMO3;UGT1A4;CYP2E1;CYP1A1;CYP1B1;ABCB1
	common genes	
	common pathways
758:[DB02466	DB00928]
	DB02466|4-[3-Oxo-3-(5,5,8,8-Tetramethyl-5,6,7,8-Tetrahydro-Naphthalen-2-Yl)-Propenyl]-Benzoic Acid	RARG
	DB00928|Azacitidine	DNMT1;CDA
	common genes	
	common pathways
759:[DB02466	DB00564]
	DB02466|4-[3-Oxo-3-(5,5,8,8-Tetramethyl-5,6,7,8-Tetrahydro-Naphthalen-2-Yl)-Propenyl]-Benzoic Acid	RARG
	DB00564|Carbamazepine	SCN5A;CHRNA4;CHRNB2;NR1I2;CYP3A4;CYP2C8;CYP1A2;CYP2C9;CYP2C19;CYP2B6;CYP3A5;CYP3A7;UGT2B7;UGT1A1;ABCB1;RALBP1;ABCC2
	common genes	
	common pathways
760:[DB02466	DB13520]
	DB02466|4-[3-Oxo-3-(5,5,8,8-Tetramethyl-5,6,7,8-Tetrahydro-Naphthalen-2-Yl)-Propenyl]-Benzoic Acid	RARG
	DB13520|Metergoline	SCN2A
	common genes	
	common pathways
761:[DB02466	DB09059]
	DB02466|4-[3-Oxo-3-(5,5,8,8-Tetramethyl-5,6,7,8-Tetrahydro-Naphthalen-2-Yl)-Propenyl]-Benzoic Acid	RARG
	DB09059|Atosiban	OXTR;AVPR1A;AVPR1B;AVPR2
	common genes	
	common pathways
762:[DB02466	DB01454]
	DB02466|4-[3-Oxo-3-(5,5,8,8-Tetramethyl-5,6,7,8-Tetrahydro-Naphthalen-2-Yl)-Propenyl]-Benzoic Acid	RARG
	DB01454|Midomafetamine	SLC6A4;SLC18A2;SLC6A3;HTR2A;HTR2B;HTR2C;SLC6A2;CYP2D6;SLC6A2;SLC6A3;SLC6A4
	common genes	
	common pathways
763:[DB02466	DB00204]
	DB02466|4-[3-Oxo-3-(5,5,8,8-Tetramethyl-5,6,7,8-Tetrahydro-Naphthalen-2-Yl)-Propenyl]-Benzoic Acid	RARG
	DB00204|Dofetilide	KCNH2;KCNK2;KCNJ12;CYP3A4;SLC22A2
	common genes	
	common pathways
764:[DB02466	DB00813]
	DB02466|4-[3-Oxo-3-(5,5,8,8-Tetramethyl-5,6,7,8-Tetrahydro-Naphthalen-2-Yl)-Propenyl]-Benzoic Acid	RARG
	DB00813|Fentanyl	OPRM1;OPRD1;OPRK1;ABCB1;CYP3A4;CYP3A5;CYP3A7;ABCB1
	common genes	
	common pathways
765:[DB02466	DB00914]
	DB02466|4-[3-Oxo-3-(5,5,8,8-Tetramethyl-5,6,7,8-Tetrahydro-Naphthalen-2-Yl)-Propenyl]-Benzoic Acid	RARG
	DB00914|Phenformin	PRKAA1;KCNJ8;CYP2D6;SLC22A2;SLC22A1
	common genes	
	common pathways
766:[DB02466	DB00469]
	DB02466|4-[3-Oxo-3-(5,5,8,8-Tetramethyl-5,6,7,8-Tetrahydro-Naphthalen-2-Yl)-Propenyl]-Benzoic Acid	RARG
	DB00469|Tenoxicam	PTGS2;PTGS1;CYP2C9;SLC22A8
	common genes	
	common pathways
767:[DB02466	DB00454]
	DB02466|4-[3-Oxo-3-(5,5,8,8-Tetramethyl-5,6,7,8-Tetrahydro-Naphthalen-2-Yl)-Propenyl]-Benzoic Acid	RARG
	DB00454|Meperidine	OPRK1;GRIN1;GRIN2B;GRIN2A;GRIN2C;GRIN2D;CHRM1;CHRM2;CHRM3;CHRM4;CHRM5;OPRM1;SLC6A3;SLC6A2;SLC6A4;CES1;CYP3A4;CYP2C19;CYP2B6;CYP2D6;CYP1A2;ALB;ORM1
	common genes	
	common pathways
768:[DB02466	DB00489]
	DB02466|4-[3-Oxo-3-(5,5,8,8-Tetramethyl-5,6,7,8-Tetrahydro-Naphthalen-2-Yl)-Propenyl]-Benzoic Acid	RARG
	DB00489|Sotalol	KCNH2;ADRB1;ADRB2;CYP2D6
	common genes	
	common pathways
769:[DB02466	DB01015]
	DB02466|4-[3-Oxo-3-(5,5,8,8-Tetramethyl-5,6,7,8-Tetrahydro-Naphthalen-2-Yl)-Propenyl]-Benzoic Acid	RARG
	DB01015|Sulfamethoxazole	GSTP1;NAT1;NAT2;CYP2C9;PTGS1;UGT1A9;CYP2C8;CYP3A4;ALB;ABCB11
	common genes	
	common pathways
770:[DB02466	DB00321]
	DB02466|4-[3-Oxo-3-(5,5,8,8-Tetramethyl-5,6,7,8-Tetrahydro-Naphthalen-2-Yl)-Propenyl]-Benzoic Acid	RARG
	DB00321|Amitriptyline	SLC6A2;SLC6A4;HTR2A;HTR1A;OPRD1;OPRK1;NTRK1;NTRK2;ADRA1A;ADRA1D;ADRA2A;HRH1;CHRM1;CHRM2;CHRM3;CHRM4;CHRM5;KCNQ2;KCNA1;KCND2;KCND3;HRH2;HRH4;SIGMAR1;HTR2C;ADRA1B;HTR7;HTR1D;OPRM1;HTR1B;HTR6;KCNQ3;ADRB1;ADRB2;ADRB3;CYP2D6;CYP1A2;CYP2C19;CYP2C9;CYP3A4;CYP3A5;CYP2B6;CYP2C8;CYP2E1;UGT1A1;ALB;ORM1;ABCB1
	common genes	
	common pathways
771:[DB02466	DB02261]
	DB02466|4-[3-Oxo-3-(5,5,8,8-Tetramethyl-5,6,7,8-Tetrahydro-Naphthalen-2-Yl)-Propenyl]-Benzoic Acid	RARG
	DB02261|Platelet Activating Factor	GM2A;PTAFR;ABCB1
	common genes	
	common pathways
772:[DB02466	DB00248]
	DB02466|4-[3-Oxo-3-(5,5,8,8-Tetramethyl-5,6,7,8-Tetrahydro-Naphthalen-2-Yl)-Propenyl]-Benzoic Acid	RARG
	DB00248|Cabergoline	DRD2;HTR2B;DRD3;HTR2A;ADRA2B;HTR1D;DRD4;ADRA2A;HTR1A;ADRA2C;DRD5;DRD1;HTR1B;HTR2C;HTR7;ADRA1A;ADRA1B;ADRA1D;ADRB1;ADRB2;DRD1;DRD5;CYP3A4;ABCB1
	common genes	
	common pathways
773:[DB02466	DB00209]
	DB02466|4-[3-Oxo-3-(5,5,8,8-Tetramethyl-5,6,7,8-Tetrahydro-Naphthalen-2-Yl)-Propenyl]-Benzoic Acid	RARG
	DB00209|Trospium	CHRM1;CYP2D6
	common genes	
	common pathways
774:[DB02466	DB00359]
	DB02466|4-[3-Oxo-3-(5,5,8,8-Tetramethyl-5,6,7,8-Tetrahydro-Naphthalen-2-Yl)-Propenyl]-Benzoic Acid	RARG
	DB00359|Sulfadiazine	CYP2C9;CYP2C8;CYP2E1;CYP3A4
	common genes	
	common pathways
775:[DB02466	DB00761]
	DB02466|4-[3-Oxo-3-(5,5,8,8-Tetramethyl-5,6,7,8-Tetrahydro-Naphthalen-2-Yl)-Propenyl]-Benzoic Acid	RARG
	DB00761|Potassium Chloride	SLC12A2;SLC12A1;SLC12A5;SLC12A6;SLC12A7;SLC12A4;SLC12A2;SLC12A1;SLC12A5;SLC12A6;SLC12A7;SLC12A4
	common genes	
	common pathways
776:[DB02466	DB01028]
	DB02466|4-[3-Oxo-3-(5,5,8,8-Tetramethyl-5,6,7,8-Tetrahydro-Naphthalen-2-Yl)-Propenyl]-Benzoic Acid	RARG
	DB01028|Methoxyflurane	GABRA1;GRIA1;GLRA1;ATP2C1;KCNA1;MT-ND1;GABRA1;GABRA2;GABRA3;GABRA4;GABRA5;GABRA6;GABRB1;GABRB2;GABRB3;GABRD;GABRE;GABRG1;GABRG2;GABRG3;GABRP;GABRQ;CYP2E1;CYP1A2;CYP2A6;CYP2B6;CYP2C9;CYP2D6;CYP3A4
	common genes	
	common pathways
777:[DB02466	DB05104]
	DB02466|4-[3-Oxo-3-(5,5,8,8-Tetramethyl-5,6,7,8-Tetrahydro-Naphthalen-2-Yl)-Propenyl]-Benzoic Acid	RARG
	DB05104|Asimadoline	OPRK1
	common genes	
	common pathways
778:[DB02466	DB09071]
	DB02466|4-[3-Oxo-3-(5,5,8,8-Tetramethyl-5,6,7,8-Tetrahydro-Naphthalen-2-Yl)-Propenyl]-Benzoic Acid	RARG
	DB09071|Tasimelteon	MTNR1A;MTNR1B;CYP3A4;CYP1A2
	common genes	
	common pathways
779:[DB02466	DB00900]
	DB02466|4-[3-Oxo-3-(5,5,8,8-Tetramethyl-5,6,7,8-Tetrahydro-Naphthalen-2-Yl)-Propenyl]-Benzoic Acid	RARG
	DB00900|Didanosine	pol;PNP;ALB;SLC22A6;SLC29A1;SLC29A2
	common genes	
	common pathways
780:[DB02466	DB00977]
	DB02466|4-[3-Oxo-3-(5,5,8,8-Tetramethyl-5,6,7,8-Tetrahydro-Naphthalen-2-Yl)-Propenyl]-Benzoic Acid	RARG
	DB00977|Ethinylestradiol	ESR1;NR1I2;SHBG;CYP3A4;CYP2C8;UGT1A1;ABCB11;SLC10A1;ABCC2;ABCB1
	common genes	
	common pathways
		R-HSA-383280|Nuclear Receptor transcription pathway	ESR1;RARG
781:[DB02466	DB00246]
	DB02466|4-[3-Oxo-3-(5,5,8,8-Tetramethyl-5,6,7,8-Tetrahydro-Naphthalen-2-Yl)-Propenyl]-Benzoic Acid	RARG
	DB00246|Ziprasidone	DRD2;HTR2A;DRD1;DRD5;DRD3;DRD4;HTR1A;HTR1B;HTR1D;HTR1E;HTR2C;HTR3A;HTR6;HTR7;HRH1;ADRA1A;ADRA1B;ADRA2A;ADRA2B;ADRA2C;CHRM1;CHRM2;CHRM3;CHRM4;CHRM5;CYP3A4;CYP3A5;CYP3A7;CYP1A2;CYP2D6
	common genes	
	common pathways
782:[DB02466	DB00907]
	DB02466|4-[3-Oxo-3-(5,5,8,8-Tetramethyl-5,6,7,8-Tetrahydro-Naphthalen-2-Yl)-Propenyl]-Benzoic Acid	RARG
	DB00907|Cocaine	SLC6A3;SLC6A2;SLC6A4;SCN5A;SCN11A;SCN10A;CHRM1;CHRM2;SIGMAR1;CES1;CYP3A4;CYP3A5;CYP3A7;CYP2D6;CYP2C8;BCHE;SLC22A2
	common genes	
	common pathways
783:[DB02466	DB00605]
	DB02466|4-[3-Oxo-3-(5,5,8,8-Tetramethyl-5,6,7,8-Tetrahydro-Naphthalen-2-Yl)-Propenyl]-Benzoic Acid	RARG
	DB00605|Sulindac	PTGS2;PTGS1;AKR1B1;MAPK3;PPARD;PTGDR2;AKR1B10;CYP1A1;ALB;SLC22A6
	common genes	
	common pathways
		R-HSA-383280|Nuclear Receptor transcription pathway	RARG;PPARD
		R-HSA-5362517|Signaling by Retinoic Acid	RARG;PPARD
784:[DB02466	DB05838]
	DB02466|4-[3-Oxo-3-(5,5,8,8-Tetramethyl-5,6,7,8-Tetrahydro-Naphthalen-2-Yl)-Propenyl]-Benzoic Acid	RARG
	DB05838|OPC-51803	AVPR2
	common genes	
	common pathways
785:[DB02466	DB01355]
	DB02466|4-[3-Oxo-3-(5,5,8,8-Tetramethyl-5,6,7,8-Tetrahydro-Naphthalen-2-Yl)-Propenyl]-Benzoic Acid	RARG
	DB01355|Hexobarbital	GABRA1;GABRA2;GABRA3;GABRA4;GABRA5;GABRA6;CHRNA4;CHRNA7;GRIA2;GRIK2;CYP2C19;CYP2C9;PTGS1;CYP2E1;CYP3A4
	common genes	
	common pathways
786:[DB02466	DB00651]
	DB02466|4-[3-Oxo-3-(5,5,8,8-Tetramethyl-5,6,7,8-Tetrahydro-Naphthalen-2-Yl)-Propenyl]-Benzoic Acid	RARG
	DB00651|Dyphylline	PDE4B;PDE4A;PDE4C;PDE4D;ADORA1;ADORA2A;PDE7A;PDE7B
	common genes	
	common pathways
787:[DB02466	DB06230]
	DB02466|4-[3-Oxo-3-(5,5,8,8-Tetramethyl-5,6,7,8-Tetrahydro-Naphthalen-2-Yl)-Propenyl]-Benzoic Acid	RARG
	DB06230|Nalmefene	OPRM1;OPRK1;OPRD1;UGT2B7;UGT1A3;UGT1A8
	common genes	
	common pathways
788:[DB02466	DB00457]
	DB02466|4-[3-Oxo-3-(5,5,8,8-Tetramethyl-5,6,7,8-Tetrahydro-Naphthalen-2-Yl)-Propenyl]-Benzoic Acid	RARG
	DB00457|Prazosin	ADRA1A;ADRA1B;ADRA1D;KCNH2;KCNH6;KCNH7;ADRA2A;ADRA2B;CYP1A1;ORM1;SLC22A2;SLC22A1;SLC22A3;ABCB1;ABCG2
	common genes	
	common pathways
789:[DB02466	DB09048]
	DB02466|4-[3-Oxo-3-(5,5,8,8-Tetramethyl-5,6,7,8-Tetrahydro-Naphthalen-2-Yl)-Propenyl]-Benzoic Acid	RARG
	DB09048|Netupitant	TACR1;CYP3A43;CYP2C9;CYP2D6;CYP3A4
	common genes	
	common pathways
790:[DB02466	DB09216]
	DB02466|4-[3-Oxo-3-(5,5,8,8-Tetramethyl-5,6,7,8-Tetrahydro-Naphthalen-2-Yl)-Propenyl]-Benzoic Acid	RARG
	DB09216|Tolfenamic Acid	PTGS1;PTGS2;CYP3A4
	common genes	
	common pathways
791:[DB02466	DB00820]
	DB02466|4-[3-Oxo-3-(5,5,8,8-Tetramethyl-5,6,7,8-Tetrahydro-Naphthalen-2-Yl)-Propenyl]-Benzoic Acid	RARG
	DB00820|Tadalafil	PDE5A;PDE11A;CYP3A4;CYP3A5
	common genes	
	common pathways
792:[DB02466	DB08889]
	DB02466|4-[3-Oxo-3-(5,5,8,8-Tetramethyl-5,6,7,8-Tetrahydro-Naphthalen-2-Yl)-Propenyl]-Benzoic Acid	RARG
	DB08889|Carfilzomib	PSMB5;PSMB8;PSMB1;PSMB9;PSMB2;PSMB10;ABCB1
	common genes	
	common pathways
793:[DB02466	DB06728]
	DB02466|4-[3-Oxo-3-(5,5,8,8-Tetramethyl-5,6,7,8-Tetrahydro-Naphthalen-2-Yl)-Propenyl]-Benzoic Acid	RARG
	DB06728|Aniline	KLK1;ALB;CYP2E1
	common genes	
	common pathways
794:[DB02466	DB00687]
	DB02466|4-[3-Oxo-3-(5,5,8,8-Tetramethyl-5,6,7,8-Tetrahydro-Naphthalen-2-Yl)-Propenyl]-Benzoic Acid	RARG
	DB00687|Fludrocortisone	NR3C2;NR3C1;AR;CYP3A4
	common genes	
	common pathways
		R-HSA-383280|Nuclear Receptor transcription pathway	AR;RARG
795:[DB02466	DB01544]
	DB02466|4-[3-Oxo-3-(5,5,8,8-Tetramethyl-5,6,7,8-Tetrahydro-Naphthalen-2-Yl)-Propenyl]-Benzoic Acid	RARG
	DB01544|Flunitrazepam	TSPO;GABRA2;GABRA4;GABRA5;GABRA6;GABRA3;GABRA1;GABRB3;GABRG2;CYP2C19;UGT2B7;CYP2A6;CYP2B6;CYP2C9;CYP3A4;CYP2E1;UGT1A1;UGT1A3
	common genes	
	common pathways
796:[DB02466	DB04743]
	DB02466|4-[3-Oxo-3-(5,5,8,8-Tetramethyl-5,6,7,8-Tetrahydro-Naphthalen-2-Yl)-Propenyl]-Benzoic Acid	RARG
	DB04743|Nimesulide	PTGS2;PLA2G2E;LTF;CYP3A4
	common genes	
	common pathways
797:[DB02466	DB09477]
	DB02466|4-[3-Oxo-3-(5,5,8,8-Tetramethyl-5,6,7,8-Tetrahydro-Naphthalen-2-Yl)-Propenyl]-Benzoic Acid	RARG
	DB09477|Enalaprilat	ACE;BDKRB1
	common genes	
	common pathways
798:[DB02466	DB00571]
	DB02466|4-[3-Oxo-3-(5,5,8,8-Tetramethyl-5,6,7,8-Tetrahydro-Naphthalen-2-Yl)-Propenyl]-Benzoic Acid	RARG
	DB00571|Propranolol	ADRB1;ADRB2;ADRB3;HTR1A;HTR1B;CYP3A5;CYP2D6;CYP3A7;CYP1A2;CYP2C19;CYP3A4;CYP1A1;MAOA;ORM1;SLC22A2;ABCB1
	common genes	
	common pathways
799:[DB02466	DB00806]
	DB02466|4-[3-Oxo-3-(5,5,8,8-Tetramethyl-5,6,7,8-Tetrahydro-Naphthalen-2-Yl)-Propenyl]-Benzoic Acid	RARG
	DB00806|Pentoxifylline	PDE4B;ADORA1;PDE5A;PDE4A;ADORA2A;NT5E;CYP1A2
	common genes	
	common pathways
800:[DB02466	DB14146]
	DB02466|4-[3-Oxo-3-(5,5,8,8-Tetramethyl-5,6,7,8-Tetrahydro-Naphthalen-2-Yl)-Propenyl]-Benzoic Acid	RARG
	DB14146|Loxicodegol	OPRM1;OPRD1;OPRK1;ABCB1
	common genes	
	common pathways
801:[DB02466	DB00808]
	DB02466|4-[3-Oxo-3-(5,5,8,8-Tetramethyl-5,6,7,8-Tetrahydro-Naphthalen-2-Yl)-Propenyl]-Benzoic Acid	RARG
	DB00808|Indapamide	SLC12A3;CYP3A4
	common genes	
	common pathways
802:[DB02466	DB00159]
	DB02466|4-[3-Oxo-3-(5,5,8,8-Tetramethyl-5,6,7,8-Tetrahydro-Naphthalen-2-Yl)-Propenyl]-Benzoic Acid	RARG
	DB00159|Icosapent	PTGS2;PTGS1;PPARG;PPARD;FADS1;ACSL4;ACSL3;FFAR1;SLC8A1;TRPV1;PPARA;FABP7;ALB
	common genes	
	common pathways
		R-HSA-383280|Nuclear Receptor transcription pathway	PPARA;RARG;PPARG;PPARD
		R-HSA-5362517|Signaling by Retinoic Acid	PPARD;RARG
803:[DB02466	DB00951]
	DB02466|4-[3-Oxo-3-(5,5,8,8-Tetramethyl-5,6,7,8-Tetrahydro-Naphthalen-2-Yl)-Propenyl]-Benzoic Acid	RARG
	DB00951|Isoniazid	katG;CYP2C8;CYP1A2;CYP3A4;CYP2C19;CYP3A4;CYP2E1;CYP2C9;CYP1A2;CYP2D6;CYP2C19;NAT2;CYP2A6;CYP2C8;ALB
	common genes	
	common pathways
804:[DB02466	DB00988]
	DB02466|4-[3-Oxo-3-(5,5,8,8-Tetramethyl-5,6,7,8-Tetrahydro-Naphthalen-2-Yl)-Propenyl]-Benzoic Acid	RARG
	DB00988|Dopamine	DRD2;DRD1;DRD5;DRD3;DRD4;SLC6A3;DBH;HTR1A;HTR7;DRD1;DRD5;SLC6A2;SLC6A4;HTR3A;HTR3B;SOD1;SLC18A2;MAOA;MAOB;COMT;DBH;CYP2C19;SLC22A2;SLC22A1;SLC22A3;SLC22A5;POU5F1
	common genes	
	common pathways
805:[DB02466	DB00317]
	DB02466|4-[3-Oxo-3-(5,5,8,8-Tetramethyl-5,6,7,8-Tetrahydro-Naphthalen-2-Yl)-Propenyl]-Benzoic Acid	RARG
	DB00317|Gefitinib	EGFR;CYP3A4;CYP2D6;CYP3A5;CYP1A1;CYP2C9;CYP2C19;ALB;ORM1;ABCB1;ABCG2
	common genes	
	common pathways
806:[DB02466	DB01184]
	DB02466|4-[3-Oxo-3-(5,5,8,8-Tetramethyl-5,6,7,8-Tetrahydro-Naphthalen-2-Yl)-Propenyl]-Benzoic Acid	RARG
	DB01184|Domperidone	DRD2;DRD3;CYP3A5;CYP3A7;CYP3A4;CYP1A2;CYP2B6;CYP2C8;CYP2D6;ABCB1
	common genes	
	common pathways
807:[DB02466	DB11915]
	DB02466|4-[3-Oxo-3-(5,5,8,8-Tetramethyl-5,6,7,8-Tetrahydro-Naphthalen-2-Yl)-Propenyl]-Benzoic Acid	RARG
	DB11915|Valbenazine	VMAT2;CYP2D6;CYP3A4;CYP3A5
	common genes	
	common pathways
808:[DB02466	DB01579]
	DB02466|4-[3-Oxo-3-(5,5,8,8-Tetramethyl-5,6,7,8-Tetrahydro-Naphthalen-2-Yl)-Propenyl]-Benzoic Acid	RARG
	DB01579|Phendimetrazine	ADRA1A;SLC6A2;ADRA1B
	common genes	
	common pathways
809:[DB02466	DB06663]
	DB02466|4-[3-Oxo-3-(5,5,8,8-Tetramethyl-5,6,7,8-Tetrahydro-Naphthalen-2-Yl)-Propenyl]-Benzoic Acid	RARG
	DB06663|Pasireotide	SSTR1;SSTR2;SSTR3;SSTR5;CYP3A4
	common genes	
	common pathways
810:[DB02466	DB00082]
	DB02466|4-[3-Oxo-3-(5,5,8,8-Tetramethyl-5,6,7,8-Tetrahydro-Naphthalen-2-Yl)-Propenyl]-Benzoic Acid	RARG
	DB00082|Pegvisomant	GHR;CYP27A1;GLUL;CYP2C18;CYP3A4;BCHE;CYP2C19;CYP4A11
	common genes	
	common pathways
811:[DB02466	DB00870]
	DB02466|4-[3-Oxo-3-(5,5,8,8-Tetramethyl-5,6,7,8-Tetrahydro-Naphthalen-2-Yl)-Propenyl]-Benzoic Acid	RARG
	DB00870|Suprofen	PTGS1;PTGS2;CYP2C9;UGT1A1;UGT2B7
	common genes	
	common pathways
812:[DB02466	DB00899]
	DB02466|4-[3-Oxo-3-(5,5,8,8-Tetramethyl-5,6,7,8-Tetrahydro-Naphthalen-2-Yl)-Propenyl]-Benzoic Acid	RARG
	DB00899|Remifentanil	OPRM1;OPRD1;OPRK1
	common genes	
	common pathways
813:[DB02466	DB01103]
	DB02466|4-[3-Oxo-3-(5,5,8,8-Tetramethyl-5,6,7,8-Tetrahydro-Naphthalen-2-Yl)-Propenyl]-Benzoic Acid	RARG
	DB01103|Quinacrine	PLA2G6;PLA2G4A;PLCL1;HNMT;CYP3A4;CYP3A5;SLC22A2;ABCB1
	common genes	
	common pathways
814:[DB02466	DB13165]
	DB02466|4-[3-Oxo-3-(5,5,8,8-Tetramethyl-5,6,7,8-Tetrahydro-Naphthalen-2-Yl)-Propenyl]-Benzoic Acid	RARG
	DB13165|Ripasudil	ROCK1;ROCK2
	common genes	
	common pathways
815:[DB02466	DB00686]
	DB02466|4-[3-Oxo-3-(5,5,8,8-Tetramethyl-5,6,7,8-Tetrahydro-Naphthalen-2-Yl)-Propenyl]-Benzoic Acid	RARG
	DB00686|Pentosan Polysulfate	FGF2;FGF1;FGF4
	common genes	
	common pathways
816:[DB02466	DB00091]
	DB02466|4-[3-Oxo-3-(5,5,8,8-Tetramethyl-5,6,7,8-Tetrahydro-Naphthalen-2-Yl)-Propenyl]-Benzoic Acid	RARG
	DB00091|Ciclosporin	CAMLG;PPP3R2;PPIA;PPIF;CYP3A7;CYP3A5;CYP3A4;CYP2C19;CYP2C8;CYP2C9;CYP2D6;ABCB1;ABCC3;ABCB11;ABCC1;SLCO1A2;SLC10A2;SLC10A1;SLC22A6;ABCC10;ABCC2;ABCG2;SLCO1B1;SLCO1B3
	common genes	
	common pathways
817:[DB02466	DB11156]
	DB02466|4-[3-Oxo-3-(5,5,8,8-Tetramethyl-5,6,7,8-Tetrahydro-Naphthalen-2-Yl)-Propenyl]-Benzoic Acid	RARG
	DB11156|Pyrantel	GPR35;CHRM1;CYP4A11
	common genes	
	common pathways
818:[DB02466	DB05131]
	DB02466|4-[3-Oxo-3-(5,5,8,8-Tetramethyl-5,6,7,8-Tetrahydro-Naphthalen-2-Yl)-Propenyl]-Benzoic Acid	RARG
	DB05131|TTP889	F9
	common genes	
	common pathways
819:[DB02466	DB09546]
	DB02466|4-[3-Oxo-3-(5,5,8,8-Tetramethyl-5,6,7,8-Tetrahydro-Naphthalen-2-Yl)-Propenyl]-Benzoic Acid	RARG
	DB09546|Iobenguane sulfate I-123	SLC6A2
	common genes	
	common pathways
820:[DB02466	DB08496]
	DB02466|4-[3-Oxo-3-(5,5,8,8-Tetramethyl-5,6,7,8-Tetrahydro-Naphthalen-2-Yl)-Propenyl]-Benzoic Acid	RARG
	DB08496|(R)-warfarin	CYP2C8;CYP2C9;CYP2C18;CYP2C19;CYP1A2;CYP1A1;CYP3A4;ALB
	common genes	
	common pathways
821:[DB02466	DB08879]
	DB02466|4-[3-Oxo-3-(5,5,8,8-Tetramethyl-5,6,7,8-Tetrahydro-Naphthalen-2-Yl)-Propenyl]-Benzoic Acid	RARG
	DB08879|Belimumab	TNFSF13B
	common genes	
	common pathways
822:[DB02466	DB01325]
	DB02466|4-[3-Oxo-3-(5,5,8,8-Tetramethyl-5,6,7,8-Tetrahydro-Naphthalen-2-Yl)-Propenyl]-Benzoic Acid	RARG
	DB01325|Quinethazone	CA1;CA2;SLC12A1;SLC12A2;SLC12A3
	common genes	
	common pathways
823:[DB02466	DB01353]
	DB02466|4-[3-Oxo-3-(5,5,8,8-Tetramethyl-5,6,7,8-Tetrahydro-Naphthalen-2-Yl)-Propenyl]-Benzoic Acid	RARG
	DB01353|Butethal	GABRA1;GABRA2;GABRA3;GABRA4;GABRA5;GABRA6;CHRNA4;CHRNA7;GRIA2;GRIK2
	common genes	
	common pathways
824:[DB02466	DB00230]
	DB02466|4-[3-Oxo-3-(5,5,8,8-Tetramethyl-5,6,7,8-Tetrahydro-Naphthalen-2-Yl)-Propenyl]-Benzoic Acid	RARG
	DB00230|Pregabalin	CACNA1A;CYP3A4;SLC1A1
	common genes	
	common pathways
825:[DB02466	DB00588]
	DB02466|4-[3-Oxo-3-(5,5,8,8-Tetramethyl-5,6,7,8-Tetrahydro-Naphthalen-2-Yl)-Propenyl]-Benzoic Acid	RARG
	DB00588|Fluticasone propionate	NR3C1;PGR;PLA2G4A;NR3C2;CYP3A4;CYP3A5;CYP3A7;CYP2C8;SERPINA6;ABCB1;SLCO1B1
	common genes	
	common pathways
		R-HSA-383280|Nuclear Receptor transcription pathway	RARG;PGR
826:[DB02466	DB08828]
	DB02466|4-[3-Oxo-3-(5,5,8,8-Tetramethyl-5,6,7,8-Tetrahydro-Naphthalen-2-Yl)-Propenyl]-Benzoic Acid	RARG
	DB08828|Vismodegib	SMO;CYP2C9;CYP3A4;CYP2C8;CYP2C19;ALB;ORM1;ABCB1;ABCG2
	common genes	
	common pathways
827:[DB02466	DB07449]
	DB02466|4-[3-Oxo-3-(5,5,8,8-Tetramethyl-5,6,7,8-Tetrahydro-Naphthalen-2-Yl)-Propenyl]-Benzoic Acid	RARG
	DB07449|N-[(1S)-1-(AMINOCARBONYL)-4-(ETHANIMIDOYLAMINO)BUTYL]BENZAMIDE	PADI4
	common genes	
	common pathways
828:[DB02466	DB00819]
	DB02466|4-[3-Oxo-3-(5,5,8,8-Tetramethyl-5,6,7,8-Tetrahydro-Naphthalen-2-Yl)-Propenyl]-Benzoic Acid	RARG
	DB00819|Acetazolamide	CA1;CA2;CA4;CA12;CA14;CA3;CA7;AQP1;CYP3A4;SLC22A6
	common genes	
	common pathways
829:[DB02466	DB00284]
	DB02466|4-[3-Oxo-3-(5,5,8,8-Tetramethyl-5,6,7,8-Tetrahydro-Naphthalen-2-Yl)-Propenyl]-Benzoic Acid	RARG
	DB00284|Acarbose	MGAM;AMY2A;GAA;SI
	common genes	
	common pathways
830:[DB02466	DB01067]
	DB02466|4-[3-Oxo-3-(5,5,8,8-Tetramethyl-5,6,7,8-Tetrahydro-Naphthalen-2-Yl)-Propenyl]-Benzoic Acid	RARG
	DB01067|Glipizide	ABCC8;PPARG;CYP2C9;CYP3A4;UGT1A1;ABCB11
	common genes	
	common pathways
		R-HSA-383280|Nuclear Receptor transcription pathway	PPARG;RARG
831:[DB02466	DB01159]
	DB02466|4-[3-Oxo-3-(5,5,8,8-Tetramethyl-5,6,7,8-Tetrahydro-Naphthalen-2-Yl)-Propenyl]-Benzoic Acid	RARG
	DB01159|Halothane	KCNK3;KCNK9;KCNMA1;GRIN3A;GRIN3B;GRIN2A;GLRA1;RHO;KCNJ6;KCNJ3;MT-ND1;KCNN4;ATP2C1;GABRA1;GNG2;NPSR1;GABRA1;GABRA2;GABRA3;GABRA4;GABRA5;GABRA6;GABRB1;GABRB2;GABRB3;GABRD;GABRE;GABRG1;GABRG2;GABRG3;GABRP;GABRQ;CYP2E1;CYP3A4;CYP2A6;CYP2B6;CYP2C9;ALB
	common genes	
	common pathways
832:[DB02466	DB01013]
	DB02466|4-[3-Oxo-3-(5,5,8,8-Tetramethyl-5,6,7,8-Tetrahydro-Naphthalen-2-Yl)-Propenyl]-Benzoic Acid	RARG
	DB01013|Clobetasol propionate	NR3C1;CYP1A1;CYP3A4
	common genes	
	common pathways
833:[DB02466	DB04868]
	DB02466|4-[3-Oxo-3-(5,5,8,8-Tetramethyl-5,6,7,8-Tetrahydro-Naphthalen-2-Yl)-Propenyl]-Benzoic Acid	RARG
	DB04868|Nilotinib	ABL1;KIT;CYP3A4;CYP2C8;CYP2C9;CYP2D6;CYP2B6;ABCB1;ABCG2;UGT1A1;SLCO1B1
	common genes	
	common pathways
834:[DB02466	DB14066]
	DB02466|4-[3-Oxo-3-(5,5,8,8-Tetramethyl-5,6,7,8-Tetrahydro-Naphthalen-2-Yl)-Propenyl]-Benzoic Acid	RARG
	DB14066|Tetrandrine	ABCB1;CYP3A4
	common genes	
	common pathways
835:[DB02466	DB00703]
	DB02466|4-[3-Oxo-3-(5,5,8,8-Tetramethyl-5,6,7,8-Tetrahydro-Naphthalen-2-Yl)-Propenyl]-Benzoic Acid	RARG
	DB00703|Methazolamide	CA1;CA2;CA4;CA7;CA3;CYP2C19;CYP2D6;CYP2E1;CYP3A4;SLC22A6
	common genes	
	common pathways
836:[DB02466	DB01069]
	DB02466|4-[3-Oxo-3-(5,5,8,8-Tetramethyl-5,6,7,8-Tetrahydro-Naphthalen-2-Yl)-Propenyl]-Benzoic Acid	RARG
	DB01069|Promethazine	HRH1;DRD2;CHRM1;CHRM2;CHRM3;CHRM4;CHRM5;ADRA1A;HTR2A;CALM1;HRH2;CYP2D6;CYP2B6;CYP2C9;ABCB1
	common genes	
	common pathways
837:[DB02466	DB00203]
	DB02466|4-[3-Oxo-3-(5,5,8,8-Tetramethyl-5,6,7,8-Tetrahydro-Naphthalen-2-Yl)-Propenyl]-Benzoic Acid	RARG
	DB00203|Sildenafil	PDE5A;PDE6G;PDE6H;CYP3A4;CYP3A5;CYP3A7;CYP2C9;CYP2C19;CYP2D6;CYP1A1;CYP2E1;ABCC4;ABCC5;ABCC10;SLCO1B1;ABCB1
	common genes	
	common pathways
838:[DB02466	DB06470]
	DB02466|4-[3-Oxo-3-(5,5,8,8-Tetramethyl-5,6,7,8-Tetrahydro-Naphthalen-2-Yl)-Propenyl]-Benzoic Acid	RARG
	DB06470|Clomethiazole	GABRA1;CYP2A6;CYP2B6;CYP2C19;CYP3A4
	common genes	
	common pathways
839:[DB02466	DB01340]
	DB02466|4-[3-Oxo-3-(5,5,8,8-Tetramethyl-5,6,7,8-Tetrahydro-Naphthalen-2-Yl)-Propenyl]-Benzoic Acid	RARG
	DB01340|Cilazapril	ACE;ABCB1;SLC15A1;SLC15A2
	common genes	
	common pathways
840:[DB02466	DB00009]
	DB02466|4-[3-Oxo-3-(5,5,8,8-Tetramethyl-5,6,7,8-Tetrahydro-Naphthalen-2-Yl)-Propenyl]-Benzoic Acid	RARG
	DB00009|Alteplase	PLG;FGA;PLAUR;SERPINE1
	common genes	
	common pathways
841:[DB02466	DB01628]
	DB02466|4-[3-Oxo-3-(5,5,8,8-Tetramethyl-5,6,7,8-Tetrahydro-Naphthalen-2-Yl)-Propenyl]-Benzoic Acid	RARG
	DB01628|Etoricoxib	PTGS2;CYP3A4;CYP2C9;CYP2D6;CYP1A2;CYP2C19;CYP2E1
	common genes	
	common pathways
842:[DB02466	DB01001]
	DB02466|4-[3-Oxo-3-(5,5,8,8-Tetramethyl-5,6,7,8-Tetrahydro-Naphthalen-2-Yl)-Propenyl]-Benzoic Acid	RARG
	DB01001|Salbutamol	ADRB2;ADRB1;ADRB3;CYP3A4
	common genes	
	common pathways
843:[DB02466	DB01002]
	DB02466|4-[3-Oxo-3-(5,5,8,8-Tetramethyl-5,6,7,8-Tetrahydro-Naphthalen-2-Yl)-Propenyl]-Benzoic Acid	RARG
	DB01002|Levobupivacaine	SCN10A;CYP3A4;CYP1A2
	common genes	
	common pathways
844:[DB02466	DB04842]
	DB02466|4-[3-Oxo-3-(5,5,8,8-Tetramethyl-5,6,7,8-Tetrahydro-Naphthalen-2-Yl)-Propenyl]-Benzoic Acid	RARG
	DB04842|Fluspirilene	DRD2;HTR2A;CACNG1;CYP3A4
	common genes	
	common pathways
845:[DB02466	DB01392]
	DB02466|4-[3-Oxo-3-(5,5,8,8-Tetramethyl-5,6,7,8-Tetrahydro-Naphthalen-2-Yl)-Propenyl]-Benzoic Acid	RARG
	DB01392|Yohimbine	ADRA2A;ADRA2B;ADRA2C;HTR1A;HTR1B;HTR1D;DRD2;DRD3;HTR2A;HTR2C;KCNJ1;KCNJ10;KCNJ11;KCNJ12;KCNJ14;KCNJ15;KCNJ8;HTR2B;CYP2D6;CYP3A4
	common genes	
	common pathways
846:[DB02466	DB01809]
	DB02466|4-[3-Oxo-3-(5,5,8,8-Tetramethyl-5,6,7,8-Tetrahydro-Naphthalen-2-Yl)-Propenyl]-Benzoic Acid	RARG
	DB01809|1-Ter-Butyl-3-P-Tolyl-1h-Pyrazolo[3,4-D]Pyrimidin-4-Ylamine	HCK;RET
	common genes	
	common pathways
847:[DB02466	DB00833]
	DB02466|4-[3-Oxo-3-(5,5,8,8-Tetramethyl-5,6,7,8-Tetrahydro-Naphthalen-2-Yl)-Propenyl]-Benzoic Acid	RARG
	DB00833|Cefaclor	MPO;SLC15A1;SLC15A2;SLC22A8;ABCB11
	common genes	
	common pathways
848:[DB02466	DB00591]
	DB02466|4-[3-Oxo-3-(5,5,8,8-Tetramethyl-5,6,7,8-Tetrahydro-Naphthalen-2-Yl)-Propenyl]-Benzoic Acid	RARG
	DB00591|Fluocinolone acetonide	NR3C1;ANXA1;ANXA2;ANXA3;ANXA4;ANXA5;CYP3A4;SERPINA6
	common genes	
	common pathways
849:[DB02466	DB01142]
	DB02466|4-[3-Oxo-3-(5,5,8,8-Tetramethyl-5,6,7,8-Tetrahydro-Naphthalen-2-Yl)-Propenyl]-Benzoic Acid	RARG
	DB01142|Doxepin	HRH1;HRH2;SLC6A2;SLC6A4;HTR2A;HTR2B;HTR2C;CHRM1;CHRM2;CHRM3;CHRM4;CHRM5;ADRA1A;ADRA1B;ADRA1D;HTR1A;ADRA2A;ADRA2B;ADRA2C;DRD2;HTR6;HRH4;KCNH2;CYP2D6;CYP2C19;CYP2C9;CYP1A2;CYP3A4;ORM1;ABCB1
	common genes	
	common pathways
850:[DB02466	DB05271]
	DB02466|4-[3-Oxo-3-(5,5,8,8-Tetramethyl-5,6,7,8-Tetrahydro-Naphthalen-2-Yl)-Propenyl]-Benzoic Acid	RARG
	DB05271|Rotigotine	DRD3;DRD4;DRD5;DRD2;DRD1;HTR1A;ADRA2B;CYP3A4;CYP2D6
	common genes	
	common pathways
851:[DB02466	DB12483]
	DB02466|4-[3-Oxo-3-(5,5,8,8-Tetramethyl-5,6,7,8-Tetrahydro-Naphthalen-2-Yl)-Propenyl]-Benzoic Acid	RARG
	DB12483|Copanlisib	PIK3CA;PIK3CD;CYP3A4;CYP3A5;CYP3A7;CYP3A43;ALB;ABCB1;ABCG2;SLC47A2
	common genes	
	common pathways
852:[DB02466	DB11693]
	DB02466|4-[3-Oxo-3-(5,5,8,8-Tetramethyl-5,6,7,8-Tetrahydro-Naphthalen-2-Yl)-Propenyl]-Benzoic Acid	RARG
	DB11693|Voclosporin	PPP3R1;PPP3R2
	common genes	
	common pathways
853:[DB02466	DB05152]
	DB02466|4-[3-Oxo-3-(5,5,8,8-Tetramethyl-5,6,7,8-Tetrahydro-Naphthalen-2-Yl)-Propenyl]-Benzoic Acid	RARG
	DB05152|NGX267	CHRM1
	common genes	
	common pathways
854:[DB02466	DB00432]
	DB02466|4-[3-Oxo-3-(5,5,8,8-Tetramethyl-5,6,7,8-Tetrahydro-Naphthalen-2-Yl)-Propenyl]-Benzoic Acid	RARG
	DB00432|Trifluridine	TYMS;TK1;TYMP;ALB;SLC22A6;SLC28A1;SLC29A1;SLC29A2
	common genes	
	common pathways
855:[DB02466	DB00731]
	DB02466|4-[3-Oxo-3-(5,5,8,8-Tetramethyl-5,6,7,8-Tetrahydro-Naphthalen-2-Yl)-Propenyl]-Benzoic Acid	RARG
	DB00731|Nateglinide	ABCC8;PPARG;CYP2C9;CYP3A4;CYP3A5;CYP3A7;PTGS1;UGT1A9;CYP2D6;ALB;ORM1;ABCC4;SLC16A1;SLC15A1;SLC15A2;SLC22A6
	common genes	
	common pathways
		R-HSA-383280|Nuclear Receptor transcription pathway	PPARG;RARG
856:[DB02466	DB04932]
	DB02466|4-[3-Oxo-3-(5,5,8,8-Tetramethyl-5,6,7,8-Tetrahydro-Naphthalen-2-Yl)-Propenyl]-Benzoic Acid	RARG
	DB04932|Defibrotide	ADORA1;ADORA2A;ADORA2B
	common genes	
	common pathways
857:[DB02466	DB00334]
	DB02466|4-[3-Oxo-3-(5,5,8,8-Tetramethyl-5,6,7,8-Tetrahydro-Naphthalen-2-Yl)-Propenyl]-Benzoic Acid	RARG
	DB00334|Olanzapine	HTR2A;DRD2;DRD1;DRD5;DRD3;DRD4;HTR1A;HTR1B;HTR1D;HTR1E;HTR2C;HTR3A;HTR6;HTR7;HRH1;ADRA1A;ADRA1B;ADRA2A;ADRA2B;ADRA2C;CHRM1;CHRM2;CHRM3;CHRM4;CHRM5;HTR2B;HTR5A;DRD1;DRD5;HRH2;HRH4;GABRA1;GABRA2;GABRA3;GABRA4;GABRA5;GABRA6;GABRB1;GABRB2;GABRB3;GABRD;GABRE;GABRG1;GABRG2;GABRG3;GABRP;GABRQ;ADRB1;ADRB2;ADRB3;CYP1A2;CYP2D6;FMO3;CYP2C19;CYP3A4;UGT1A1;ALB;ORM1;ABCB1
	common genes	
	common pathways
858:[DB02466	DB00783]
	DB02466|4-[3-Oxo-3-(5,5,8,8-Tetramethyl-5,6,7,8-Tetrahydro-Naphthalen-2-Yl)-Propenyl]-Benzoic Acid	RARG
	DB00783|Estradiol	ESR1;ESR2;NR1I2;CHRNA4;NCOA2;GPER1;MT-ATP6;BECN1;HSD17B2;ESRRG;CYP3A4;CYP1A2;CYP3A5;CYP3A7;UGT1A1;CYP1A1;CYP1B1;CYP2C19;CYP2C8;CYP2C9;SHBG;ALB;FABP2;SLC22A2;SLC22A1;SLC22A3;SLCO2B1;SLCO1A2;ABCC10;SLC22A11;ABCG2;SLCO1B1;ABCB1;SLC22A8;SLCO1B3;SLCO1C1;SLCO4A1
	common genes	
	common pathways
		R-HSA-383280|Nuclear Receptor transcription pathway	ESR2;ESR1;ESRRG;RARG
859:[DB02466	DB14543]
	DB02466|4-[3-Oxo-3-(5,5,8,8-Tetramethyl-5,6,7,8-Tetrahydro-Naphthalen-2-Yl)-Propenyl]-Benzoic Acid	RARG
	DB14543|Hydrocortisone probutate	ANXA1;NR3C1;HSD11B2;HSD3B1;CYP3A4;CYP3A5;CYP3A7;CYP11B1;CYP11B2;CYP2C8;SHBG;SERPINA6;ABCB1;SLCO1A2;ABCG2;SLC22A8
	common genes	
	common pathways
860:[DB02466	DB01221]
	DB02466|4-[3-Oxo-3-(5,5,8,8-Tetramethyl-5,6,7,8-Tetrahydro-Naphthalen-2-Yl)-Propenyl]-Benzoic Acid	RARG
	DB01221|Ketamine	GRIN3A;TACR1;DRD2;OPRD1;SLC6A2;OPRK1;OPRM1;CHRM1;CHRM2;CHRM3;CHRM4;CHRM5;HTR2A;HTR2B;HTR2C;HTR1A;HTR1B;HTR1D;HTR1E;HTR1F;HTR3A;CHRNA7;BCHE;NOS1;CYP2C9;CYP3A4;CYP2B6;PTGS1;CYP2C8
	common genes	
	common pathways
861:[DB02466	DB05541]
	DB02466|4-[3-Oxo-3-(5,5,8,8-Tetramethyl-5,6,7,8-Tetrahydro-Naphthalen-2-Yl)-Propenyl]-Benzoic Acid	RARG
	DB05541|Brivaracetam	SV2A;SCN1A;SCN10A;SCN11A;SCN2A;SCN3A;SCN4A;SCN5A;SCN7A;SCN8A;SCN9A;SCN1B;SCN2B;SCN3B;SCN4B;CYP3A4;CYP2C19;CYP2B6;CYP2C9
	common genes	
	common pathways
862:[DB02466	DB00740]
	DB02466|4-[3-Oxo-3-(5,5,8,8-Tetramethyl-5,6,7,8-Tetrahydro-Naphthalen-2-Yl)-Propenyl]-Benzoic Acid	RARG
	DB00740|Riluzole	SCN5A;SLC7A11;CYP1A2;CYP1A1;ABCG2
	common genes	
	common pathways
863:[DB02466	DB00297]
	DB02466|4-[3-Oxo-3-(5,5,8,8-Tetramethyl-5,6,7,8-Tetrahydro-Naphthalen-2-Yl)-Propenyl]-Benzoic Acid	RARG
	DB00297|Bupivacaine	SCN10A;PTGER1;CYP3A4;CYP2C19;CYP2D6
	common genes	
	common pathways
864:[DB02466	DB00335]
	DB02466|4-[3-Oxo-3-(5,5,8,8-Tetramethyl-5,6,7,8-Tetrahydro-Naphthalen-2-Yl)-Propenyl]-Benzoic Acid	RARG
	DB00335|Atenolol	ADRB1;ADRB2;CYP2D6;ABCB1;ABCB11
	common genes	
	common pathways
865:[DB02466	DB14068]
	DB02466|4-[3-Oxo-3-(5,5,8,8-Tetramethyl-5,6,7,8-Tetrahydro-Naphthalen-2-Yl)-Propenyl]-Benzoic Acid	RARG
	DB14068|Dexniguldipine	ABCB1;CYP3A4
	common genes	
	common pathways
866:[DB02466	DB01285]
	DB02466|4-[3-Oxo-3-(5,5,8,8-Tetramethyl-5,6,7,8-Tetrahydro-Naphthalen-2-Yl)-Propenyl]-Benzoic Acid	RARG
	DB01285|Corticotropin	MC2R;CRH;HSD3B2;CYP27B1;CYP24A1;CYP3A4
	common genes	
	common pathways
867:[DB02466	DB08896]
	DB02466|4-[3-Oxo-3-(5,5,8,8-Tetramethyl-5,6,7,8-Tetrahydro-Naphthalen-2-Yl)-Propenyl]-Benzoic Acid	RARG
	DB08896|Regorafenib	FLT1;KDR;FLT4;KIT;PDGFRA;PDGFRB;FGFR1;FGFR2;TEK;DDR2;NTRK1;EPHA2;RAF1;BRAF;MAPK11;FRK;ABL1;RET;CYP3A4;UGT1A9;CYP2C8;CYP2C9;CYP2B6;UGT1A1;ABCB1;ABCG2
	common genes	
	common pathways
868:[DB02466	DB00015]
	DB02466|4-[3-Oxo-3-(5,5,8,8-Tetramethyl-5,6,7,8-Tetrahydro-Naphthalen-2-Yl)-Propenyl]-Benzoic Acid	RARG
	DB00015|Reteplase	PLG;FGA;PLAUR;SERPINE1
	common genes	
	common pathways
869:[DB02466	DB00752]
	DB02466|4-[3-Oxo-3-(5,5,8,8-Tetramethyl-5,6,7,8-Tetrahydro-Naphthalen-2-Yl)-Propenyl]-Benzoic Acid	RARG
	DB00752|Tranylcypromine	MAOA;MAOB;CYP3A4;CYP2D6;CYP2C9;CYP2C19;CYP1A2;CYP2E1;CYP2A6
	common genes	
	common pathways
870:[DB02466	DB00277]
	DB02466|4-[3-Oxo-3-(5,5,8,8-Tetramethyl-5,6,7,8-Tetrahydro-Naphthalen-2-Yl)-Propenyl]-Benzoic Acid	RARG
	DB00277|Theophylline	ADORA1;ADORA2A;ADORA2B;PDE4B;PDE5A;PDE4A;PDE3A;HDAC2;CPNE1;HM13;NOMO1;PARP1;RIC3;TTLL3;CYP3A4;CYP1A2;ADA;CYP2E1;CYP1A1;CYP1B1;CYP2C8;CYP2D6;SLC22A7
	common genes	
	common pathways
871:[DB02466	DB12789]
	DB02466|4-[3-Oxo-3-(5,5,8,8-Tetramethyl-5,6,7,8-Tetrahydro-Naphthalen-2-Yl)-Propenyl]-Benzoic Acid	RARG
	DB12789|Dinoprost	PTGDR2
	common genes	
	common pathways
872:[DB02466	DB01244]
	DB02466|4-[3-Oxo-3-(5,5,8,8-Tetramethyl-5,6,7,8-Tetrahydro-Naphthalen-2-Yl)-Propenyl]-Benzoic Acid	RARG
	DB01244|Bepridil	CACNA1A;CACNA1H;CACNA2D2;ATP1A1;KCNQ1;TNNC1;CALM1;PDE1B;PDE1A;KCNH2;CYP2D6;CYP3A4;ABCB1
	common genes	
	common pathways
873:[DB02466	DB01175]
	DB02466|4-[3-Oxo-3-(5,5,8,8-Tetramethyl-5,6,7,8-Tetrahydro-Naphthalen-2-Yl)-Propenyl]-Benzoic Acid	RARG
	DB01175|Escitalopram	SLC6A4;SLC6A3;SLC6A2;ADRA1A;CHRM1;HRH1;CYP3A4;CYP2C19;CYP2D6
	common genes	
	common pathways
874:[DB02466	DB00295]
	DB02466|4-[3-Oxo-3-(5,5,8,8-Tetramethyl-5,6,7,8-Tetrahydro-Naphthalen-2-Yl)-Propenyl]-Benzoic Acid	RARG
	DB00295|Morphine	OPRM1;OPRK1;OPRD1;LY96;CYP2D6;CYP2C8;CYP3A4;UGT2B7;UGT1A1;UGT1A8;UGT2B15;UGT2B4;UGT1A3;ABCB1
	common genes	
	common pathways
875:[DB02466	DB01393]
	DB02466|4-[3-Oxo-3-(5,5,8,8-Tetramethyl-5,6,7,8-Tetrahydro-Naphthalen-2-Yl)-Propenyl]-Benzoic Acid	RARG
	DB01393|Bezafibrate	PPARA;PPARD;PPARG;NR1I2;RXRA;RXRB;RXRG;CYP1A1;CYP2C8;CYP3A4;SLCO1B1
	common genes	
	common pathways
		R-HSA-5617472|Activation of anterior HOX genes in hindbrain development during early embryogenesis	RARG;RXRA
		R-HSA-383280|Nuclear Receptor transcription pathway	PPARD;RXRG;PPARG;RXRA;RARG;PPARA;RXRB
		R-HSA-5362517|Signaling by Retinoic Acid	RXRB;RARG;RXRA;PPARD;RXRG
876:[DB02466	DB00492]
	DB02466|4-[3-Oxo-3-(5,5,8,8-Tetramethyl-5,6,7,8-Tetrahydro-Naphthalen-2-Yl)-Propenyl]-Benzoic Acid	RARG
	DB00492|Fosinopril	ACE;SLC15A1;SLC15A2
	common genes	
	common pathways
877:[DB02466	DB05443]
	DB02466|4-[3-Oxo-3-(5,5,8,8-Tetramethyl-5,6,7,8-Tetrahydro-Naphthalen-2-Yl)-Propenyl]-Benzoic Acid	RARG
	DB05443|ADL 10-0101	OPRK1
	common genes	
	common pathways
878:[DB02466	DB00563]
	DB02466|4-[3-Oxo-3-(5,5,8,8-Tetramethyl-5,6,7,8-Tetrahydro-Naphthalen-2-Yl)-Propenyl]-Benzoic Acid	RARG
	DB00563|Methotrexate	DHFR;DHFR;AOX1;MTHFR;PGD;FPGS;TYMS;ATIC;GGH;CYP3A4;ALB;ABCC3;ABCC4;ABCC1;SLC22A6;ABCC10;SLC22A8;ABCC2;ABCB1;SLCO1A2;SLC16A1;ABCC11;SLCO1B3;SLC22A11;SLCO1C1;SLCO3A1;ABCG2;SLC22A7;SLC46A1;SLCO1B1;SLCO4C1;SLC19A1;FOLR1
	common genes	
	common pathways
879:[DB02466	DB00217]
	DB02466|4-[3-Oxo-3-(5,5,8,8-Tetramethyl-5,6,7,8-Tetrahydro-Naphthalen-2-Yl)-Propenyl]-Benzoic Acid	RARG
	DB00217|Bethanidine	ADRA2A;ADRA2B;ADRA2C;KCNJ1;ADRB1;ADRB2;ADRB3
	common genes	
	common pathways
880:[DB02466	DB01281]
	DB02466|4-[3-Oxo-3-(5,5,8,8-Tetramethyl-5,6,7,8-Tetrahydro-Naphthalen-2-Yl)-Propenyl]-Benzoic Acid	RARG
	DB01281|Abatacept	CD80;CD86
	common genes	
	common pathways
881:[DB02466	DB00709]
	DB02466|4-[3-Oxo-3-(5,5,8,8-Tetramethyl-5,6,7,8-Tetrahydro-Naphthalen-2-Yl)-Propenyl]-Benzoic Acid	RARG
	DB00709|Lamivudine	pol;DCK;CMPK1;PGK1;NME1;NME2;PCYT1A;PCYT2;NT5C;ALB;ABCC1;SLC22A6;ABCG2;SLC22A1;SLC22A2;SLC22A3;ABCB1;ABCC4;ABCC3;ABCC2
	common genes	
	common pathways
882:[DB02466	DB01090]
	DB02466|4-[3-Oxo-3-(5,5,8,8-Tetramethyl-5,6,7,8-Tetrahydro-Naphthalen-2-Yl)-Propenyl]-Benzoic Acid	RARG
	DB01090|Pentolinium	CHRNA10;CHRNA3;CHRNB4
	common genes	
	common pathways
883:[DB02466	DB00361]
	DB02466|4-[3-Oxo-3-(5,5,8,8-Tetramethyl-5,6,7,8-Tetrahydro-Naphthalen-2-Yl)-Propenyl]-Benzoic Acid	RARG
	DB00361|Vinorelbine	TUBB;CYP3A4;CYP2D6;ABCB1
	common genes	
	common pathways
884:[DB02466	DB00495]
	DB02466|4-[3-Oxo-3-(5,5,8,8-Tetramethyl-5,6,7,8-Tetrahydro-Naphthalen-2-Yl)-Propenyl]-Benzoic Acid	RARG
	DB00495|Zidovudine	pol;TERT;CYP2A6;CYP2C8;CYP2C9;CYP3A4;TK1;UGT2B7;UGT1A1;ALB;SLC22A2;SLC22A6;SLC22A7;SLC22A8;SLC22A11;SLC28A1;SLC29A2;ABCB1;ABCC4;ABCC5;ABCG2
	common genes	
	common pathways
885:[DB02466	DB09262]
	DB02466|4-[3-Oxo-3-(5,5,8,8-Tetramethyl-5,6,7,8-Tetrahydro-Naphthalen-2-Yl)-Propenyl]-Benzoic Acid	RARG
	DB09262|Imidafenacin	CHRM1;CHRM2;CHRM3;CYP3A4;UGT1A4;ALB;ORM1;ORM2
	common genes	
	common pathways
886:[DB02466	DB01088]
	DB02466|4-[3-Oxo-3-(5,5,8,8-Tetramethyl-5,6,7,8-Tetrahydro-Naphthalen-2-Yl)-Propenyl]-Benzoic Acid	RARG
	DB01088|Iloprost	PTGIR;PTGER1;PDE4A;PDE4B;PDE4C;PDE4D;PLAT;PTGDR2;SLCO2B1;SLCO2A1;SLCO3A1
	common genes	
	common pathways
887:[DB02466	DB05294]
	DB02466|4-[3-Oxo-3-(5,5,8,8-Tetramethyl-5,6,7,8-Tetrahydro-Naphthalen-2-Yl)-Propenyl]-Benzoic Acid	RARG
	DB05294|Vandetanib	VEGFA;EGFR;PTK6;TEK;RET;FMO1;FMO3;CYP3A4;ORM1;ALB;ABCC1;ABCG2;SLC22A2
	common genes	
	common pathways
888:[DB02466	DB00544]
	DB02466|4-[3-Oxo-3-(5,5,8,8-Tetramethyl-5,6,7,8-Tetrahydro-Naphthalen-2-Yl)-Propenyl]-Benzoic Acid	RARG
	DB00544|Fluorouracil	TYMS;CYP2C9;CYP1A2;TYMP;DPYD;UPP1;UPP2;CYP2A6;CYP2C8;MTHFR;TYMS;UMPS;PPAT;ALB;SLC22A7;SLC29A1;ABCG2;ABCC3;ABCC4;ABCC5
	common genes	
	common pathways
889:[DB02466	DB00542]
	DB02466|4-[3-Oxo-3-(5,5,8,8-Tetramethyl-5,6,7,8-Tetrahydro-Naphthalen-2-Yl)-Propenyl]-Benzoic Acid	RARG
	DB00542|Benazepril	ACE;MTHFR;SLC15A1;SLC15A2
	common genes	
	common pathways
890:[DB02466	DB08870]
	DB02466|4-[3-Oxo-3-(5,5,8,8-Tetramethyl-5,6,7,8-Tetrahydro-Naphthalen-2-Yl)-Propenyl]-Benzoic Acid	RARG
	DB08870|Brentuximab vedotin	TNFRSF8;CYP3A4;ABCB5
	common genes	
	common pathways
891:[DB02466	DB08873]
	DB02466|4-[3-Oxo-3-(5,5,8,8-Tetramethyl-5,6,7,8-Tetrahydro-Naphthalen-2-Yl)-Propenyl]-Benzoic Acid	RARG
	DB08873|Boceprevir	CYP3A4;CYP3A5;ABCB1
	common genes	
	common pathways
892:[DB02466	DB09119]
	DB02466|4-[3-Oxo-3-(5,5,8,8-Tetramethyl-5,6,7,8-Tetrahydro-Naphthalen-2-Yl)-Propenyl]-Benzoic Acid	RARG
	DB09119|Eslicarbazepine acetate	P2RX4;CYP2C19;CYP3A4;UGT1A1
	common genes	
	common pathways
893:[DB02466	DB00201]
	DB02466|4-[3-Oxo-3-(5,5,8,8-Tetramethyl-5,6,7,8-Tetrahydro-Naphthalen-2-Yl)-Propenyl]-Benzoic Acid	RARG
	DB00201|Caffeine	ADORA1;ADORA2A;PDE4B;RYR1;PDE1A;PDE1B;PDE1C;PDE10A;PDE4A;PDE4B;PDE4C;PDE4D;PDE7B;PDE2A;PDE3A;PDE3B;PDE5A;PDE6C;PDE11A;PDE7A;PDE8A;PDE8B;PDE9A;PDE6A;PDE6B;PRKDC;PIK3CD;PIK3CA;PIK3CB;ITPR1;ITPR2;ITPR3;ATM;CYP3A5;CYP1A2;CYP3A7;CYP3A4;CYP2E1;CYP2C8;CYP2C9;CYP1A1;CYP1B1;CYP2D6;ABCB1
	common genes	
	common pathways
894:[DB02466	DB00972]
	DB02466|4-[3-Oxo-3-(5,5,8,8-Tetramethyl-5,6,7,8-Tetrahydro-Naphthalen-2-Yl)-Propenyl]-Benzoic Acid	RARG
	DB00972|Azelastine	HRH1;CYP1A2;CYP3A4;CYP2C19;CYP1A1;CYP3A5;CYP2C9;CYP2C8;CYP2D6;CYP2A6;CYP2B6;CYP2E1;ABCB1
	common genes	
	common pathways
895:[DB02466	DB00774]
	DB02466|4-[3-Oxo-3-(5,5,8,8-Tetramethyl-5,6,7,8-Tetrahydro-Naphthalen-2-Yl)-Propenyl]-Benzoic Acid	RARG
	DB00774|Hydroflumethiazide	SLC12A1;CA1;CA2;CA4;CA9;CA12;ATP1A1;KCNMA1
	common genes	
	common pathways
896:[DB02466	DB01567]
	DB02466|4-[3-Oxo-3-(5,5,8,8-Tetramethyl-5,6,7,8-Tetrahydro-Naphthalen-2-Yl)-Propenyl]-Benzoic Acid	RARG
	DB01567|Fludiazepam	GABRA1;GABRA2;GABRA3;GABRA5;GABRG1;GABRG2;GABRG3;GABRB1;GABRB2;GABRB3;GABRD;GABRE;GABRP;GABRR1;GABRR2;GABRR3
	common genes	
	common pathways
897:[DB02466	DB00480]
	DB02466|4-[3-Oxo-3-(5,5,8,8-Tetramethyl-5,6,7,8-Tetrahydro-Naphthalen-2-Yl)-Propenyl]-Benzoic Acid	RARG
	DB00480|Lenalidomide	CRBN;TNFSF11;CDH5;PTGS2;ABCB1
	common genes	
	common pathways
898:[DB02466	DB00771]
	DB02466|4-[3-Oxo-3-(5,5,8,8-Tetramethyl-5,6,7,8-Tetrahydro-Naphthalen-2-Yl)-Propenyl]-Benzoic Acid	RARG
	DB00771|Clidinium	CHRM1
	common genes	
	common pathways
899:[DB02466	DB00659]
	DB02466|4-[3-Oxo-3-(5,5,8,8-Tetramethyl-5,6,7,8-Tetrahydro-Naphthalen-2-Yl)-Propenyl]-Benzoic Acid	RARG
	DB00659|Acamprosate	GABRA1;GABRA2;GABRA3;GABRA4;GABRA5;GABRA6;GABRB1;GABRB2;GABRB3;GABRD;GABRE;GABRG1;GABRG2;GABRG3;GABRP;GABRQ;GRIN1;GRIN2A;GRIN2B;GRIN2C;GRIN2D;GRIN3A;GRIN3B;GRM5;SLC36A1
	common genes	
	common pathways
900:[DB02466	DB00412]
	DB02466|4-[3-Oxo-3-(5,5,8,8-Tetramethyl-5,6,7,8-Tetrahydro-Naphthalen-2-Yl)-Propenyl]-Benzoic Acid	RARG
	DB00412|Rosiglitazone	PPARG;ACSL4;PPARA;PPARD;RXRA;RXRB;RXRG;CYP2C8;CYP2C9;PTGS1;CYP1A2;CYP2A6;CYP2D6;CYP3A4;ALB;SLCO1B1;ABCB11
	common genes	
	common pathways
		R-HSA-5617472|Activation of anterior HOX genes in hindbrain development during early embryogenesis	RXRA;RARG
		R-HSA-383280|Nuclear Receptor transcription pathway	PPARA;RXRB;RARG;RXRA;PPARG;RXRG;PPARD
		R-HSA-5362517|Signaling by Retinoic Acid	RXRG;PPARD;RXRA;RARG;RXRB
901:[DB02466	DB01608]
	DB02466|4-[3-Oxo-3-(5,5,8,8-Tetramethyl-5,6,7,8-Tetrahydro-Naphthalen-2-Yl)-Propenyl]-Benzoic Acid	RARG
	DB01608|Periciazine	DRD1;ADRA2A;ADRA1B;AR
	common genes	
	common pathways
		R-HSA-383280|Nuclear Receptor transcription pathway	RARG;AR
902:[DB02466	DB01119]
	DB02466|4-[3-Oxo-3-(5,5,8,8-Tetramethyl-5,6,7,8-Tetrahydro-Naphthalen-2-Yl)-Propenyl]-Benzoic Acid	RARG
	DB01119|Diazoxide	KCNJ11;CA1;CA2;ATP1A1;KCNMA1;SLC12A3;GLUL
	common genes	
	common pathways
903:[DB02466	DB04908]
	DB02466|4-[3-Oxo-3-(5,5,8,8-Tetramethyl-5,6,7,8-Tetrahydro-Naphthalen-2-Yl)-Propenyl]-Benzoic Acid	RARG
	DB04908|Flibanserin	HTR1A;HTR2A;DRD4;CYP3A4
	common genes	
	common pathways
904:[DB02466	DB00842]
	DB02466|4-[3-Oxo-3-(5,5,8,8-Tetramethyl-5,6,7,8-Tetrahydro-Naphthalen-2-Yl)-Propenyl]-Benzoic Acid	RARG
	DB00842|Oxazepam	GABRA1;GABRA2;GABRA3;GABRA4;GABRA5;GABRA6;GABRB1;GABRB2;GABRB3;GABRG1;GABRG2;GABRG3;GABRD;GABRE;GABRP;GABRR1;GABRR2;GABRR3;GABRQ;GABRA1;GABRA2;GABRA3;GABRA4;GABRA5;GABRA6;GABRB1;GABRB2;GABRB3;GABRD;GABRE;GABRG1;GABRG2;GABRG3;GABRP;GABRQ;CYP3A4;CYP3A43;UGT2B15;UGT2B7;UGT1A9
	common genes	
	common pathways
905:[DB02466	DB00184]
	DB02466|4-[3-Oxo-3-(5,5,8,8-Tetramethyl-5,6,7,8-Tetrahydro-Naphthalen-2-Yl)-Propenyl]-Benzoic Acid	RARG
	DB00184|Nicotine	CHRNA4;CHRNA7;CHRNB2;CHRNA2;CHRNA3;CHRNA5;CHRNA6;CHRNA9;CHRNA10;CHRNB3;CHRNB4;CYP19A1;CHAT;CYP2A6;CYP2E1;CYP2A13;CYP2B6;CYP1A1;CYP1A2;CYP2C19;CYP2C8;CYP2C9;CYP2D6;CYP3A4;MAOA;MAOB;SLC22A2;SLC22A1;SLC22A3;SLC22A5;SLC22A4
	common genes	
	common pathways
906:[DB02466	DB04630]
	DB02466|4-[3-Oxo-3-(5,5,8,8-Tetramethyl-5,6,7,8-Tetrahydro-Naphthalen-2-Yl)-Propenyl]-Benzoic Acid	RARG
	DB04630|Aldosterone	NR3C2;NR3C1;CYP11B1;CYP11B2;CYP17A1;CYP3A4;ABCB1;SLC22A5;SLCO1A2
	common genes	
	common pathways
907:[DB02466	DB00482]
	DB02466|4-[3-Oxo-3-(5,5,8,8-Tetramethyl-5,6,7,8-Tetrahydro-Naphthalen-2-Yl)-Propenyl]-Benzoic Acid	RARG
	DB00482|Celecoxib	PTGS2;PDPK1;CA2;CA3;ABCB5;ABCG2;ABCB1;CYP3A4;CYP2C9;CYP2D6;CYP2C8;ABCC4;ABCB11
	common genes	
	common pathways
908:[DB02466	DB01035]
	DB02466|4-[3-Oxo-3-(5,5,8,8-Tetramethyl-5,6,7,8-Tetrahydro-Naphthalen-2-Yl)-Propenyl]-Benzoic Acid	RARG
	DB01035|Procainamide	SCN5A;DNMT1;KCNH2;CYP2D6;BCHE;SLC22A2;SLC22A1;SLC22A3;SLC22A5;SLC22A4;SLC47A1;SLC47A2
	common genes	
	common pathways
909:[DB02466	DB00648]
	DB02466|4-[3-Oxo-3-(5,5,8,8-Tetramethyl-5,6,7,8-Tetrahydro-Naphthalen-2-Yl)-Propenyl]-Benzoic Acid	RARG
	DB00648|Mitotane	CYP11B1;FDX1;ESR1;PGR;AR;CYP3A4;SHBG;SERPINA6
	common genes	
	common pathways
		R-HSA-383280|Nuclear Receptor transcription pathway	AR;ESR1;RARG;PGR
910:[DB02466	DB01238]
	DB02466|4-[3-Oxo-3-(5,5,8,8-Tetramethyl-5,6,7,8-Tetrahydro-Naphthalen-2-Yl)-Propenyl]-Benzoic Acid	RARG
	DB01238|Aripiprazole	HTR2A;DRD2;HTR1A;HTR1B;HTR1D;HTR1E;HTR2C;HTR3A;HTR6;HTR7;DRD1;DRD5;DRD3;DRD4;HRH1;ADRA1A;ADRA1B;ADRA2A;ADRA2B;ADRA2C;CHRM1;CHRM2;CHRM3;CHRM4;CHRM5;CYP3A5;CYP3A7;CYP2D6;CYP3A4
	common genes	
	common pathways
911:[DB02466	DB06710]
	DB02466|4-[3-Oxo-3-(5,5,8,8-Tetramethyl-5,6,7,8-Tetrahydro-Naphthalen-2-Yl)-Propenyl]-Benzoic Acid	RARG
	DB06710|Methyltestosterone	AR;ESR1;CYP19A1;CYP2B6;CYP3A4;ALB;SHBG;SLCO1A2;SLC22A8
	common genes	
	common pathways
		R-HSA-383280|Nuclear Receptor transcription pathway	ESR1;AR;RARG
912:[DB02466	DB07477]
	DB02466|4-[3-Oxo-3-(5,5,8,8-Tetramethyl-5,6,7,8-Tetrahydro-Naphthalen-2-Yl)-Propenyl]-Benzoic Acid	RARG
	DB07477|Felbinac	CTSL
	common genes	
	common pathways
913:[DB02466	DB01156]
	DB02466|4-[3-Oxo-3-(5,5,8,8-Tetramethyl-5,6,7,8-Tetrahydro-Naphthalen-2-Yl)-Propenyl]-Benzoic Acid	RARG
	DB01156|Bupropion	SLC6A3;SLC6A2;CHRNA3;CYP2B6;CYP2D6;CYP2A6;CYP2C8;CYP2C9;CYP2E1;CYP3A4;ORM1;SLC22A2
	common genes	
	common pathways
914:[DB02466	DB00496]
	DB02466|4-[3-Oxo-3-(5,5,8,8-Tetramethyl-5,6,7,8-Tetrahydro-Naphthalen-2-Yl)-Propenyl]-Benzoic Acid	RARG
	DB00496|Darifenacin	CHRM3;CHRM1;CHRM2;CHRM4;CHRM5;CYP3A4;CYP2D6
	common genes	
	common pathways
915:[DB02466	DB00318]
	DB02466|4-[3-Oxo-3-(5,5,8,8-Tetramethyl-5,6,7,8-Tetrahydro-Naphthalen-2-Yl)-Propenyl]-Benzoic Acid	RARG
	DB00318|Codeine	OPRM1;OPRK1;OPRD1;CYP2D6;CYP3A4;CYP3A5;CYP3A7;UGT2B7;UGT2B4;UGT1A1;SLC22A1
	common genes	
	common pathways
916:[DB02466	DB00443]
	DB02466|4-[3-Oxo-3-(5,5,8,8-Tetramethyl-5,6,7,8-Tetrahydro-Naphthalen-2-Yl)-Propenyl]-Benzoic Acid	RARG
	DB00443|Betamethasone	NR3C1;CYP3A4;CYP19A1;ABCB1
	common genes	
	common pathways
917:[DB02466	DB01217]
	DB02466|4-[3-Oxo-3-(5,5,8,8-Tetramethyl-5,6,7,8-Tetrahydro-Naphthalen-2-Yl)-Propenyl]-Benzoic Acid	RARG
	DB01217|Anastrozole	CYP19A1;CYP19A1;CYP1A2;CYP2C9;CYP3A4
	common genes	
	common pathways
918:[DB02466	DB01622]
	DB02466|4-[3-Oxo-3-(5,5,8,8-Tetramethyl-5,6,7,8-Tetrahydro-Naphthalen-2-Yl)-Propenyl]-Benzoic Acid	RARG
	DB01622|Thioproperazine	DRD2;DRD1;HTR2A;HTR1A;ADRA1A;ADRA1B;ALB
	common genes	
	common pathways
919:[DB02466	DB09286]
	DB02466|4-[3-Oxo-3-(5,5,8,8-Tetramethyl-5,6,7,8-Tetrahydro-Naphthalen-2-Yl)-Propenyl]-Benzoic Acid	RARG
	DB09286|Pipamperone	DRD2;HTR2A;ADRA1A;ADRA1B;ADRA1D;DRD4;DRD1;DRD3;HTR2B;ADRA2A
	common genes	
	common pathways
920:[DB02466	DB01062]
	DB02466|4-[3-Oxo-3-(5,5,8,8-Tetramethyl-5,6,7,8-Tetrahydro-Naphthalen-2-Yl)-Propenyl]-Benzoic Acid	RARG
	DB01062|Oxybutynin	CHRM3;CHRM2;CHRM1;CYP3A4;CYP2C8;CYP2D6;CYP3A5
	common genes	
	common pathways
921:[DB02466	DB00780]
	DB02466|4-[3-Oxo-3-(5,5,8,8-Tetramethyl-5,6,7,8-Tetrahydro-Naphthalen-2-Yl)-Propenyl]-Benzoic Acid	RARG
	DB00780|Phenelzine	MAOA;MAOB;AOC3;ABAT;GPT;GPT2;GAD65;MAOA;CYP2E1;MAOB;CYP2C19;CYP2C8;CYP3A4;CYP3A43;CYP3A5;CYP3A7;CYP2D6
	common genes	
	common pathways
922:[DB02466	DB01320]
	DB02466|4-[3-Oxo-3-(5,5,8,8-Tetramethyl-5,6,7,8-Tetrahydro-Naphthalen-2-Yl)-Propenyl]-Benzoic Acid	RARG
	DB01320|Fosphenytoin	SCN5A;CYP2C9;CYP2C19;CYP3A4;CYP2B6;CYP1A2;UGT1A6;UGT1A9;CYP2D6;ALB
	common genes	
	common pathways
923:[DB02466	DB00500]
	DB02466|4-[3-Oxo-3-(5,5,8,8-Tetramethyl-5,6,7,8-Tetrahydro-Naphthalen-2-Yl)-Propenyl]-Benzoic Acid	RARG
	DB00500|Tolmetin	PTGS2;PTGS1;TDO2;MPO;ALB;SLC22A6
	common genes	
	common pathways
924:[DB02466	DB00804]
	DB02466|4-[3-Oxo-3-(5,5,8,8-Tetramethyl-5,6,7,8-Tetrahydro-Naphthalen-2-Yl)-Propenyl]-Benzoic Acid	RARG
	DB00804|Dicyclomine	CHRM1;CHRM2;CYP1A1
	common genes	
	common pathways
925:[DB02466	DB01115]
	DB02466|4-[3-Oxo-3-(5,5,8,8-Tetramethyl-5,6,7,8-Tetrahydro-Naphthalen-2-Yl)-Propenyl]-Benzoic Acid	RARG
	DB01115|Nifedipine	CACNA1C;CACNA2D1;CACNB2;CACNA1D;CACNA1S;CALM1;KCNA1;CACNA1H;NR1I2;CYP3A4;CYP3A5;CYP3A7;CYP1A2;CYP2A6;CYP2C8;CYP2D6;CYP2E1;CYP1A1;CYP2B6;ABCC3;ABCB1;ABCC2;SLCO1B1;ABCB11
	common genes	
	common pathways
926:[DB02466	DB09118]
	DB02466|4-[3-Oxo-3-(5,5,8,8-Tetramethyl-5,6,7,8-Tetrahydro-Naphthalen-2-Yl)-Propenyl]-Benzoic Acid	RARG
	DB09118|Stiripentol	GABRA1;GABRA2;GABRA3;GABRA4;GABRA5;GABRA6;GABRB1;GABRB2;GABRB3;GABRD;GABRE;GABRG1;GABRG2;GABRG3;GABRP;GABRQ;LDHA;LDHB;CYP2C19;CYP2D6;CYP3A4;CYP1A2;CYP2C9
	common genes	
	common pathways
927:[DB02466	DB11943]
	DB02466|4-[3-Oxo-3-(5,5,8,8-Tetramethyl-5,6,7,8-Tetrahydro-Naphthalen-2-Yl)-Propenyl]-Benzoic Acid	RARG
	DB11943|Delafloxacin	parC;gyrA;UGT1A1;UGT1A3;UGT2B15;CYP2E1;CYP2C9;CYP3A4;ALB;ABCB5;ABCG2
	common genes	
	common pathways
928:[DB02466	DB01558]
	DB02466|4-[3-Oxo-3-(5,5,8,8-Tetramethyl-5,6,7,8-Tetrahydro-Naphthalen-2-Yl)-Propenyl]-Benzoic Acid	RARG
	DB01558|Bromazepam	GABRA1;GABRA2;GABRA3;GABRA4;GABRA5;GABRA6;GABRB1;GABRB2;GABRB3;GABRG1;GABRG2;GABRG3;GABRD;GABRE;GABRP;GABRR1;GABRR2;GABRR3;GABRQ;CYP3A4;CYP1A2;CYP2C19;CYP2E1
	common genes	
	common pathways
929:[DB02466	DB08932]
	DB02466|4-[3-Oxo-3-(5,5,8,8-Tetramethyl-5,6,7,8-Tetrahydro-Naphthalen-2-Yl)-Propenyl]-Benzoic Acid	RARG
	DB08932|Macitentan	EDNRA;EDNRB;CYP3A4;CYP2C19;ALB
	common genes	
	common pathways
930:[DB02466	DB13975]
	DB02466|4-[3-Oxo-3-(5,5,8,8-Tetramethyl-5,6,7,8-Tetrahydro-Naphthalen-2-Yl)-Propenyl]-Benzoic Acid	RARG
	DB13975|Cimicifuga racemosa	CYP3A4;CYP1A2;CYP2C9;CYP2D6
	common genes	
	common pathways
931:[DB02466	DB00042]
	DB02466|4-[3-Oxo-3-(5,5,8,8-Tetramethyl-5,6,7,8-Tetrahydro-Naphthalen-2-Yl)-Propenyl]-Benzoic Acid	RARG
	DB00042|Botulinum Toxin Type B	VAMP2;VAMP1;SYT2
	common genes	
	common pathways
932:[DB02466	DB00254]
	DB02466|4-[3-Oxo-3-(5,5,8,8-Tetramethyl-5,6,7,8-Tetrahydro-Naphthalen-2-Yl)-Propenyl]-Benzoic Acid	RARG
	DB00254|Doxycycline	rpsI;rpsD;PADI4;B2M;CYP3A4;SLC22A6;SLC22A8;SLC22A11
	common genes	
	common pathways
933:[DB02466	DB13955]
	DB02466|4-[3-Oxo-3-(5,5,8,8-Tetramethyl-5,6,7,8-Tetrahydro-Naphthalen-2-Yl)-Propenyl]-Benzoic Acid	RARG
	DB13955|Estradiol dienanthate	ESR1;NR1I2;ESR2;CHRNA4;NCOA2;GPER1;MT-ATP6;BECN1;HSD17B2;ESRRG;CYP1A2;UGT1A1;CYP3A4;CYP3A5;CYP3A7;CYP1A1;CYP1B1;CYP2C19;CYP2C8;CYP2C9;SHBG;ALB;FABP2;SLC22A2;SLC22A1;SLC22A3;SLCO2B1;SLCO1A2;ABCC10;SLC22A11;ABCG2;SLCO1B1;ABCB1;SLC22A8;SLCO1B3;SLCO1C1;SLCO4A1
	common genes	
	common pathways
		R-HSA-383280|Nuclear Receptor transcription pathway	ESR2;ESR1;RARG;ESRRG
934:[DB02466	DB00546]
	DB02466|4-[3-Oxo-3-(5,5,8,8-Tetramethyl-5,6,7,8-Tetrahydro-Naphthalen-2-Yl)-Propenyl]-Benzoic Acid	RARG
	DB00546|Adinazolam	GABRA1;GABRA2;GABRA3;GABRA5;GABRG1;GABRG2;GABRG3;GABRB1;GABRB2;GABRB3;GABRD;GABRE;GABRP;GABRR1;GABRR2;GABRR3;CYP2C19;CYP3A4
	common genes	
	common pathways
935:[DB02466	DB14700]
	DB02466|4-[3-Oxo-3-(5,5,8,8-Tetramethyl-5,6,7,8-Tetrahydro-Naphthalen-2-Yl)-Propenyl]-Benzoic Acid	RARG
	DB14700|Damoctocog alfa pegol	F8
	common genes	
	common pathways
936:[DB02466	DB00418]
	DB02466|4-[3-Oxo-3-(5,5,8,8-Tetramethyl-5,6,7,8-Tetrahydro-Naphthalen-2-Yl)-Propenyl]-Benzoic Acid	RARG
	DB00418|Secobarbital	GABRA1;GABRA2;GABRA3;GABRA4;GABRA5;GABRA6;CHRNA4;CHRNA7;GRIA2;GRIK2;GRIN1;GRIN2A;GRIN2B;GRIN2C;GRIN2D;GRIN3A;GRIN3B;CYP2C9;CYP2C8;CYP1A2;CYP2C19
	common genes	
	common pathways
937:[DB02466	DB00428]
	DB02466|4-[3-Oxo-3-(5,5,8,8-Tetramethyl-5,6,7,8-Tetrahydro-Naphthalen-2-Yl)-Propenyl]-Benzoic Acid	RARG
	DB00428|Streptozocin	SLC2A2;MGEA5;CYP1A1;CYP1A2;CYP2E1;ABCB1
	common genes	
	common pathways
938:[DB02466	DB09244]
	DB02466|4-[3-Oxo-3-(5,5,8,8-Tetramethyl-5,6,7,8-Tetrahydro-Naphthalen-2-Yl)-Propenyl]-Benzoic Acid	RARG
	DB09244|Pirlindole	MAOA;HTR1A;ADRA2A;MAOA
	common genes	
	common pathways
939:[DB02466	DB11718]
	DB02466|4-[3-Oxo-3-(5,5,8,8-Tetramethyl-5,6,7,8-Tetrahydro-Naphthalen-2-Yl)-Propenyl]-Benzoic Acid	RARG
	DB11718|Encorafenib	BRAF;CCND1;CYP3A4;CYP2C19;CYP2D6
	common genes	
	common pathways
940:[DB02466	DB01235]
	DB02466|4-[3-Oxo-3-(5,5,8,8-Tetramethyl-5,6,7,8-Tetrahydro-Naphthalen-2-Yl)-Propenyl]-Benzoic Acid	RARG
	DB01235|Levodopa	DRD1;DRD5;DRD2;DRD3;DRD4;DDC;SLC15A1;SLC16A10;SLC7A5;SLC7A8
	common genes	
	common pathways
941:[DB02466	DB02709]
	DB02466|4-[3-Oxo-3-(5,5,8,8-Tetramethyl-5,6,7,8-Tetrahydro-Naphthalen-2-Yl)-Propenyl]-Benzoic Acid	RARG
	DB02709|Resveratrol	NQO2;CSNK2A1;PTGS1;PTGS2;ALOX15;ALOX5;AHR;PI4K2B;ITGA5;ITGB3;APP;SNCA;ESR1;MTNR1A;MTNR1B;CLEC14A;NR1I2;NR1I3;SLC2A1;CBR1;PPARA;PPARG;AKT1;KHSRP;YARS;CYP1A2;CYP1A1;CYP1B1;CYP3A4;TTR;ALB
	common genes	
	common pathways
		R-HSA-383280|Nuclear Receptor transcription pathway	PPARG;ESR1;PPARA;RARG
942:[DB02466	DB00590]
	DB02466|4-[3-Oxo-3-(5,5,8,8-Tetramethyl-5,6,7,8-Tetrahydro-Naphthalen-2-Yl)-Propenyl]-Benzoic Acid	RARG
	DB00590|Doxazosin	ADRA1A;ADRA1B;ADRA1D;KCNH2;KCNH6;KCNH7;CYP2C19;CYP2D6;CYP3A4;ORM1;ABCB1;SLC22A1
	common genes	
	common pathways
943:[DB02466	DB00333]
	DB02466|4-[3-Oxo-3-(5,5,8,8-Tetramethyl-5,6,7,8-Tetrahydro-Naphthalen-2-Yl)-Propenyl]-Benzoic Acid	RARG
	DB00333|Methadone	OPRM1;GRIN3A;CHRNA10;OPRD1;HTR3A;LY96;ORM2;CYP3A4;CYP2C19;CYP3A5;CYP3A7;CYP2D6;CYP2B6;CYP2C8;CYP19A1;CYP1A2;CYP2C18;CYP2C9;ABCB1
	common genes	
	common pathways
944:[DB02466	DB01348]
	DB02466|4-[3-Oxo-3-(5,5,8,8-Tetramethyl-5,6,7,8-Tetrahydro-Naphthalen-2-Yl)-Propenyl]-Benzoic Acid	RARG
	DB01348|Spirapril	ACE;SLC15A1;SLC15A2
	common genes	
	common pathways
945:[DB02466	DB09054]
	DB02466|4-[3-Oxo-3-(5,5,8,8-Tetramethyl-5,6,7,8-Tetrahydro-Naphthalen-2-Yl)-Propenyl]-Benzoic Acid	RARG
	DB09054|Idelalisib	AOX1;CYP2C8;CYP2C19;CYP2B6;CYP3A4;CYP3A5;CYP3A43;CYP3A7;ABCG2;ABCB1;SLCO1B1;SLCO1B3
	common genes	
	common pathways
946:[DB02466	DB01565]
	DB02466|4-[3-Oxo-3-(5,5,8,8-Tetramethyl-5,6,7,8-Tetrahydro-Naphthalen-2-Yl)-Propenyl]-Benzoic Acid	RARG
	DB01565|Dihydromorphine	OPRM1;OPRD1;OPRK1;TRIM13;POMC
	common genes	
	common pathways
947:[DB02466	DB14575]
	DB02466|4-[3-Oxo-3-(5,5,8,8-Tetramethyl-5,6,7,8-Tetrahydro-Naphthalen-2-Yl)-Propenyl]-Benzoic Acid	RARG
	DB14575|Eslicarbazepine	P2RX4;UGT1A1;CYP2C19;CYP3A4
	common genes	
	common pathways
948:[DB02466	DB01601]
	DB02466|4-[3-Oxo-3-(5,5,8,8-Tetramethyl-5,6,7,8-Tetrahydro-Naphthalen-2-Yl)-Propenyl]-Benzoic Acid	RARG
	DB01601|Lopinavir	pol;CYP3A4;CYP2D6;CYP2C19;CYP2B6;CYP2C9;CYP2C8;CYP3A4;CYP3A43;CYP3A5;CYP3A7;ABCB1;SLCO1B1;SLCO1B3;ABCB11
	common genes	
	common pathways
949:[DB02466	DB00327]
	DB02466|4-[3-Oxo-3-(5,5,8,8-Tetramethyl-5,6,7,8-Tetrahydro-Naphthalen-2-Yl)-Propenyl]-Benzoic Acid	RARG
	DB00327|Hydromorphone	OPRM1;OPRD1;OPRK1;CYP3A4;CYP2C9;PTGS1;UGT1A9
	common genes	
	common pathways
950:[DB02466	DB08439]
	DB02466|4-[3-Oxo-3-(5,5,8,8-Tetramethyl-5,6,7,8-Tetrahydro-Naphthalen-2-Yl)-Propenyl]-Benzoic Acid	RARG
	DB08439|Parecoxib	PTGS2;LTF;CYP3A4;CYP2C9
	common genes	
	common pathways
951:[DB02466	DB02703]
	DB02466|4-[3-Oxo-3-(5,5,8,8-Tetramethyl-5,6,7,8-Tetrahydro-Naphthalen-2-Yl)-Propenyl]-Benzoic Acid	RARG
	DB02703|Fusidic Acid	fusA;cat;CYP2D6;CYP3A4;UGT1A1;ABCB11;ABCC2;ABCG2;SLCO1B1
	common genes	
	common pathways
952:[DB02466	DB00518]
	DB02466|4-[3-Oxo-3-(5,5,8,8-Tetramethyl-5,6,7,8-Tetrahydro-Naphthalen-2-Yl)-Propenyl]-Benzoic Acid	RARG
	DB00518|Albendazole	TUBA1A;TUBB4B;CYP3A4;CYP1A1;CYP1A2;CYP2C19;ABCB1
	common genes	
	common pathways
953:[DB02466	DB00268]
	DB02466|4-[3-Oxo-3-(5,5,8,8-Tetramethyl-5,6,7,8-Tetrahydro-Naphthalen-2-Yl)-Propenyl]-Benzoic Acid	RARG
	DB00268|Ropinirole	DRD3;DRD2;DRD4;HTR1A;HTR1D;HTR2B;DRD1;DRD5;HTR1B;HTR2A;HTR2C;ADRA2A;ADRA2B;ADRA2C;CYP1A2;CYP3A4;CYP2D6
	common genes	
	common pathways
954:[DB02466	DB01196]
	DB02466|4-[3-Oxo-3-(5,5,8,8-Tetramethyl-5,6,7,8-Tetrahydro-Naphthalen-2-Yl)-Propenyl]-Benzoic Acid	RARG
	DB01196|Estramustine	MAP2;MAP1A;ESR1;ESR2;CYP3A4;ABCB1
	common genes	
	common pathways
		R-HSA-383280|Nuclear Receptor transcription pathway	ESR1;ESR2;RARG
955:[DB02466	DB06263]
	DB02466|4-[3-Oxo-3-(5,5,8,8-Tetramethyl-5,6,7,8-Tetrahydro-Naphthalen-2-Yl)-Propenyl]-Benzoic Acid	RARG
	DB06263|Amrubicin	TOP2A;POR;CBR1;ABCB5
	common genes	
	common pathways
956:[DB02466	DB00186]
	DB02466|4-[3-Oxo-3-(5,5,8,8-Tetramethyl-5,6,7,8-Tetrahydro-Naphthalen-2-Yl)-Propenyl]-Benzoic Acid	RARG
	DB00186|Lorazepam	GABRA1;GABRA2;GABRA3;GABRA4;GABRA5;GABRA6;GABRB1;GABRB2;GABRB3;GABRD;GABRE;GABRG1;GABRG2;GABRG3;GABRP;GABRQ;TSPO;UGT2B15;CYP3A4
	common genes	
	common pathways
957:[DB02466	DB00426]
	DB02466|4-[3-Oxo-3-(5,5,8,8-Tetramethyl-5,6,7,8-Tetrahydro-Naphthalen-2-Yl)-Propenyl]-Benzoic Acid	RARG
	DB00426|Famciclovir	AOX1;CYP3A4
	common genes	
	common pathways
958:[DB02466	DB00753]
	DB02466|4-[3-Oxo-3-(5,5,8,8-Tetramethyl-5,6,7,8-Tetrahydro-Naphthalen-2-Yl)-Propenyl]-Benzoic Acid	RARG
	DB00753|Isoflurane	GABRA1;ATP2C1;GLRA1;GRIA1;KCNA1;CALM1;GABRA1;GABRA2;GABRA3;GABRA4;GABRA5;GABRA6;GABRB1;GABRB2;GABRB3;GABRD;GABRE;GABRG1;GABRG2;GABRG3;GABRP;GABRQ;CHRNA4;CHRNB2;CYP2E1;CYP2B6;MT-ND1;ALB
	common genes	
	common pathways
959:[DB02466	DB01140]
	DB02466|4-[3-Oxo-3-(5,5,8,8-Tetramethyl-5,6,7,8-Tetrahydro-Naphthalen-2-Yl)-Propenyl]-Benzoic Acid	RARG
	DB01140|Cefadroxil	SLC15A1;SLC22A5;SLC22A6;SLC15A2;SLC22A8
	common genes	
	common pathways
960:[DB02466	DB12161]
	DB02466|4-[3-Oxo-3-(5,5,8,8-Tetramethyl-5,6,7,8-Tetrahydro-Naphthalen-2-Yl)-Propenyl]-Benzoic Acid	RARG
	DB12161|Deutetrabenazine	SLC18A2;CBR1;CBR3;CYP2D6;CYP1A2;CYP3A5;CYP3A4
	common genes	
	common pathways
961:[DB02466	DB08909]
	DB02466|4-[3-Oxo-3-(5,5,8,8-Tetramethyl-5,6,7,8-Tetrahydro-Naphthalen-2-Yl)-Propenyl]-Benzoic Acid	RARG
	DB08909|Glycerol phenylbutyrate	PNLIP;CYP3A4;CYP2D6
	common genes	
	common pathways
962:[DB02466	DB01201]
	DB02466|4-[3-Oxo-3-(5,5,8,8-Tetramethyl-5,6,7,8-Tetrahydro-Naphthalen-2-Yl)-Propenyl]-Benzoic Acid	RARG
	DB01201|Rifapentine	rpoC;CYP2C9;CYP3A4;CYP2C8;CYP2D6;CYP3A43;CYP2C19;CYP2B6
	common genes	
	common pathways
963:[DB02466	DB00688]
	DB02466|4-[3-Oxo-3-(5,5,8,8-Tetramethyl-5,6,7,8-Tetrahydro-Naphthalen-2-Yl)-Propenyl]-Benzoic Acid	RARG
	DB00688|Mycophenolate mofetil	IMPDH1;IMPDH2;UGT1A1;UGT1A7;UGT1A6;UGT1A9;UGT2B7;UGT1A8;UGT1A10;CES1;CES2;CYP3A4;CYP3A5;CYP2C8;ALB;SLCO1B1;SLCO1B3;ABCC2;ABCG2;ABCB1
	common genes	
	common pathways
964:[DB02466	DB00747]
	DB02466|4-[3-Oxo-3-(5,5,8,8-Tetramethyl-5,6,7,8-Tetrahydro-Naphthalen-2-Yl)-Propenyl]-Benzoic Acid	RARG
	DB00747|Scopolamine	CHRM1;SI;CHRM2;CHRM3;CHRM4;CHRM5;CHRNA4;CHRNB2;ABCB1
	common genes	
	common pathways
965:[DB02466	DB04855]
	DB02466|4-[3-Oxo-3-(5,5,8,8-Tetramethyl-5,6,7,8-Tetrahydro-Naphthalen-2-Yl)-Propenyl]-Benzoic Acid	RARG
	DB04855|Dronedarone	ADRA1A;ADRA1B;ADRA1D;ADRA2A;ADRA2B;ADRA2C;ADRB1;KCNH2;CACNA1C;CACNA1D;CACNA1F;CACNA1S;CACNB1;CACNB2;CACNB3;CACNB4;SCN1A;KCNK2;CYP3A4;CYP2D6;ALB;ABCB1
	common genes	
	common pathways
966:[DB02466	DB00343]
	DB02466|4-[3-Oxo-3-(5,5,8,8-Tetramethyl-5,6,7,8-Tetrahydro-Naphthalen-2-Yl)-Propenyl]-Benzoic Acid	RARG
	DB00343|Diltiazem	CACNG1;CYP3A4;CYP3A5;CYP3A7;CYP2C19;CYP2D6;CYP2C8;ABCB1
	common genes	
	common pathways
967:[DB02466	DB00844]
	DB02466|4-[3-Oxo-3-(5,5,8,8-Tetramethyl-5,6,7,8-Tetrahydro-Naphthalen-2-Yl)-Propenyl]-Benzoic Acid	RARG
	DB00844|Nalbuphine	OPRK1;OPRM1;OPRD1
	common genes	
	common pathways
968:[DB02466	DB00624]
	DB02466|4-[3-Oxo-3-(5,5,8,8-Tetramethyl-5,6,7,8-Tetrahydro-Naphthalen-2-Yl)-Propenyl]-Benzoic Acid	RARG
	DB00624|Testosterone	AR;ESR1;NR3C2;CYP3A5;CYP19A1;CYP11A1;MAOA;CYP3A7;CYP3A4;CYP1A1;CYP1B1;CYP2A13;CYP2B6;CYP2C19;CYP2C8;CYP2C9;CYP3A43;ALB;SHBG;SLCO1A2;SLC22A8;SLC22A7;ABCB1;SLC10A1;SLC22A3;SLC22A4;ABCG2
	common genes	
	common pathways
		R-HSA-383280|Nuclear Receptor transcription pathway	RARG;AR;ESR1
969:[DB02466	DB00934]
	DB02466|4-[3-Oxo-3-(5,5,8,8-Tetramethyl-5,6,7,8-Tetrahydro-Naphthalen-2-Yl)-Propenyl]-Benzoic Acid	RARG
	DB00934|Maprotiline	SLC6A2;HRH1;CHRM1;CHRM2;CHRM3;CHRM4;CHRM5;ADRA1A;ADRA1B;ADRA1D;HTR2A;HTR2C;HTR7;DRD2;ADRA2A;ADRA2B;ADRA2C;CYP2D6;CYP1A2;ORM1
	common genes	
	common pathways
970:[DB02466	DB11386]
	DB02466|4-[3-Oxo-3-(5,5,8,8-Tetramethyl-5,6,7,8-Tetrahydro-Naphthalen-2-Yl)-Propenyl]-Benzoic Acid	RARG
	DB11386|Chlorobutanol	KCNH2
	common genes	
	common pathways
971:[DB02466	DB14003]
	DB02466|4-[3-Oxo-3-(5,5,8,8-Tetramethyl-5,6,7,8-Tetrahydro-Naphthalen-2-Yl)-Propenyl]-Benzoic Acid	RARG
	DB14003|alpha-Tocopherol acetate	CYP4F2;CYP3A4;VLDLR;LDLR;TTPA;SEC14L4;SEC14L2;SEC14L3;APOBR;SCARB1;ABCB1
	common genes	
	common pathways
972:[DB02466	DB09128]
	DB02466|4-[3-Oxo-3-(5,5,8,8-Tetramethyl-5,6,7,8-Tetrahydro-Naphthalen-2-Yl)-Propenyl]-Benzoic Acid	RARG
	DB09128|Brexpiprazole	HTR1A;DRD2;HTR2A;ADRA2C;ADRA1B;CYP2D6;CYP3A4
	common genes	
	common pathways
973:[DB02466	DB11642]
	DB02466|4-[3-Oxo-3-(5,5,8,8-Tetramethyl-5,6,7,8-Tetrahydro-Naphthalen-2-Yl)-Propenyl]-Benzoic Acid	RARG
	DB11642|Pitolisant	HRH3;KCNH2;CYP3A4;CYP2D6;CYP1A2;CYP2B6;SLC22A1
	common genes	
	common pathways
974:[DB02466	DB07177]
	DB02466|4-[3-Oxo-3-(5,5,8,8-Tetramethyl-5,6,7,8-Tetrahydro-Naphthalen-2-Yl)-Propenyl]-Benzoic Acid	RARG
	DB07177|(5E,13E)-11-HYDROXY-9,15-DIOXOPROSTA-5,13-DIEN-1-OIC ACID	PTGR1;PTGR2
	common genes	
	common pathways
975:[DB02466	DB03793]
	DB02466|4-[3-Oxo-3-(5,5,8,8-Tetramethyl-5,6,7,8-Tetrahydro-Naphthalen-2-Yl)-Propenyl]-Benzoic Acid	RARG
	DB03793|Benzoic Acid	DAO;HRSP12;RAB9A;cpo;repA;PRDX5;SLC15A1;SLCO2B1;SLC22A8;SLC16A1
	common genes	
	common pathways
976:[DB02466	DB02925]
	DB02466|4-[3-Oxo-3-(5,5,8,8-Tetramethyl-5,6,7,8-Tetrahydro-Naphthalen-2-Yl)-Propenyl]-Benzoic Acid	RARG
	DB02925|Piretanide	SLC12A1
	common genes	
	common pathways
977:[DB02466	DB00603]
	DB02466|4-[3-Oxo-3-(5,5,8,8-Tetramethyl-5,6,7,8-Tetrahydro-Naphthalen-2-Yl)-Propenyl]-Benzoic Acid	RARG
	DB00603|Medroxyprogesterone acetate	PGR;ESR1;CYP3A4;CYP2C8;HSD3B2;CYP2C9
	common genes	
	common pathways
		R-HSA-383280|Nuclear Receptor transcription pathway	RARG;PGR;ESR1
978:[DB02466	DB06480]
	DB02466|4-[3-Oxo-3-(5,5,8,8-Tetramethyl-5,6,7,8-Tetrahydro-Naphthalen-2-Yl)-Propenyl]-Benzoic Acid	RARG
	DB06480|Prucalopride	HTR4;CYP3A4;ALB;ABCB1
	common genes	
	common pathways
979:[DB02466	DB00472]
	DB02466|4-[3-Oxo-3-(5,5,8,8-Tetramethyl-5,6,7,8-Tetrahydro-Naphthalen-2-Yl)-Propenyl]-Benzoic Acid	RARG
	DB00472|Fluoxetine	SLC6A4;KCNH2;HTR2C;CKS1B;CHRNA2;CHRNA3;CHRNB4;CYP2C19;CYP2D6;CYP2C9;CYP2B;CYP1A2;CYP3A4;CYP2B6;CYP3A5;ALB;ORM1;ABCB1
	common genes	
	common pathways
980:[DB02466	DB01250]
	DB02466|4-[3-Oxo-3-(5,5,8,8-Tetramethyl-5,6,7,8-Tetrahydro-Naphthalen-2-Yl)-Propenyl]-Benzoic Acid	RARG
	DB01250|Olsalazine	TPMT;IFNG
	common genes	
	common pathways
981:[DB02466	DB00881]
	DB02466|4-[3-Oxo-3-(5,5,8,8-Tetramethyl-5,6,7,8-Tetrahydro-Naphthalen-2-Yl)-Propenyl]-Benzoic Acid	RARG
	DB00881|Quinapril	ACE;SLC15A1;SLC15A2;SLC22A8
	common genes	
	common pathways
982:[DB02466	DB06403]
	DB02466|4-[3-Oxo-3-(5,5,8,8-Tetramethyl-5,6,7,8-Tetrahydro-Naphthalen-2-Yl)-Propenyl]-Benzoic Acid	RARG
	DB06403|Ambrisentan	EDNRA;EDNRB;CYP3A4;CYP2C19;UGT1A9;UGT2B7;UGT1A3;CYP3A5;ABCB1;SLCO1B1;SLCO1B3
	common genes	
	common pathways
983:[DB02466	DB01333]
	DB02466|4-[3-Oxo-3-(5,5,8,8-Tetramethyl-5,6,7,8-Tetrahydro-Naphthalen-2-Yl)-Propenyl]-Benzoic Acid	RARG
	DB01333|Cefradine	mrcA;CYP3A4;SLC22A5;SLC15A1;SLC15A2;SLC22A6;SLC47A1
	common genes	
	common pathways
984:[DB02466	DB01339]
	DB02466|4-[3-Oxo-3-(5,5,8,8-Tetramethyl-5,6,7,8-Tetrahydro-Naphthalen-2-Yl)-Propenyl]-Benzoic Acid	RARG
	DB01339|Vecuronium	CHRNA2;ABCB1
	common genes	
	common pathways
985:[DB02466	DB13857]
	DB02466|4-[3-Oxo-3-(5,5,8,8-Tetramethyl-5,6,7,8-Tetrahydro-Naphthalen-2-Yl)-Propenyl]-Benzoic Acid	RARG
	DB13857|Demegestone	PGR;CYP3A4
	common genes	
	common pathways
		R-HSA-383280|Nuclear Receptor transcription pathway	RARG;PGR
986:[DB02466	DB00909]
	DB02466|4-[3-Oxo-3-(5,5,8,8-Tetramethyl-5,6,7,8-Tetrahydro-Naphthalen-2-Yl)-Propenyl]-Benzoic Acid	RARG
	DB00909|Zonisamide	SCN1A;SCN2A;SCN3A;SCN4A;SCN5A;SCN9A;SCN11A;SCN1B;SCN2B;SCN3B;SCN4B;CACNA1G;CACNA1H;CACNA1I;CA1;CA2;CA3;CA4;CA5A;CA5B;CA6;CA7;CA8;CA9;CA10;CA11;CA12;CA13;CA14;MAOB;MAOA;CYP3A4;AOX1;CYP2C19;UGT1A1;CYP3A5
	common genes	
	common pathways
987:[DB02466	DB00222]
	DB02466|4-[3-Oxo-3-(5,5,8,8-Tetramethyl-5,6,7,8-Tetrahydro-Naphthalen-2-Yl)-Propenyl]-Benzoic Acid	RARG
	DB00222|Glimepiride	KCNJ11;KCNJ1;ABCC8;CYP2C9;ABCB11
	common genes	
	common pathways
988:[DB02466	DB00721]
	DB02466|4-[3-Oxo-3-(5,5,8,8-Tetramethyl-5,6,7,8-Tetrahydro-Naphthalen-2-Yl)-Propenyl]-Benzoic Acid	RARG
	DB00721|Procaine	SCN10A;GRIN3A;HTR3A;SLC6A3;CHRNA2;KCNMA1;KCNMB1;KCNMB2;KCNMB3;KCNMB4;KCNN4;KCNN1;KCNN2;KCNN3;MAOA;MAOB;BCHE
	common genes	
	common pathways
989:[DB02466	DB00273]
	DB02466|4-[3-Oxo-3-(5,5,8,8-Tetramethyl-5,6,7,8-Tetrahydro-Naphthalen-2-Yl)-Propenyl]-Benzoic Acid	RARG
	DB00273|Topiramate	GABRA1;SCN1A;GRIK1;CA2;CA4;GABRA1;GABRA2;GABRA3;GABRA4;GABRA5;GABRA6;GABRB1;GABRB2;GABRB3;GABRD;GABRE;GABRG1;GABRG2;GABRG3;GABRP;GABRQ;CA1;CA3;CYP2C19;CYP3A4
	common genes	
	common pathways
990:[DB02466	DB14507]
	DB02466|4-[3-Oxo-3-(5,5,8,8-Tetramethyl-5,6,7,8-Tetrahydro-Naphthalen-2-Yl)-Propenyl]-Benzoic Acid	RARG
	DB14507|Lithium citrate	IMPA2;IMPA1;GSK3B;GRIA3
	common genes	
	common pathways
991:[DB02466	DB00996]
	DB02466|4-[3-Oxo-3-(5,5,8,8-Tetramethyl-5,6,7,8-Tetrahydro-Naphthalen-2-Yl)-Propenyl]-Benzoic Acid	RARG
	DB00996|Gabapentin	CACNA2D1;CACNA2D2;CACNA1B;ADORA1;GRIN1;GRIN2A;GRIN2B;GRIN2C;GRIN2D;GRIN3A;GRIN3B;GABBR1;GABBR2;BCAT1;CYP3A4
	common genes	
	common pathways
992:[DB02466	DB06637]
	DB02466|4-[3-Oxo-3-(5,5,8,8-Tetramethyl-5,6,7,8-Tetrahydro-Naphthalen-2-Yl)-Propenyl]-Benzoic Acid	RARG
	DB06637|Dalfampridine	KCNA1;KCNA2;KCNA3;KCNA4;KCNA5;KCNA6;KCNA7;KCNA10;KCNB1;KCNB2;KCNC1;KCNC2;KCNC3;KCND1;KCND2;KCND3;CYP2E1;SLC22A2
	common genes	
	common pathways
993:[DB02466	DB06207]
	DB02466|4-[3-Oxo-3-(5,5,8,8-Tetramethyl-5,6,7,8-Tetrahydro-Naphthalen-2-Yl)-Propenyl]-Benzoic Acid	RARG
	DB06207|Silodosin	ADRA1A;ADRA1B;ADRA1D;CYP3A4;UGT2B7;ABCB1;ABCB4
	common genes	
	common pathways
994:[DB02466	DB01259]
	DB02466|4-[3-Oxo-3-(5,5,8,8-Tetramethyl-5,6,7,8-Tetrahydro-Naphthalen-2-Yl)-Propenyl]-Benzoic Acid	RARG
	DB01259|Lapatinib	EGFR;ERBB2;CYP3A4;CYP3A5;CYP2C8;CYP2C19;ABCB1;TAP1
	common genes	
	common pathways
995:[DB02466	DB01406]
	DB02466|4-[3-Oxo-3-(5,5,8,8-Tetramethyl-5,6,7,8-Tetrahydro-Naphthalen-2-Yl)-Propenyl]-Benzoic Acid	RARG
	DB01406|Danazol	ESR1;AR;PGR;GNRHR;GNRHR2;CCL2;CYP19A1;CYP3A4;SHBG
	common genes	
	common pathways
		R-HSA-383280|Nuclear Receptor transcription pathway	RARG;PGR;AR;ESR1
996:[DB02466	DB00862]
	DB02466|4-[3-Oxo-3-(5,5,8,8-Tetramethyl-5,6,7,8-Tetrahydro-Naphthalen-2-Yl)-Propenyl]-Benzoic Acid	RARG
	DB00862|Vardenafil	PDE5A;PDE6G;PDE6H;CYP3A4;CYP3A5;ABCB1
	common genes	
	common pathways
997:[DB02466	DB01215]
	DB02466|4-[3-Oxo-3-(5,5,8,8-Tetramethyl-5,6,7,8-Tetrahydro-Naphthalen-2-Yl)-Propenyl]-Benzoic Acid	RARG
	DB01215|Estazolam	GABRA1;GABRA2;GABRA3;GABRA5;GABRG1;GABRG2;GABRG3;GABRB1;GABRB2;GABRB3;GABRD;GABRE;GABRP;GABRR1;GABRR2;GABRR3;GABRA1;GABRA2;GABRA3;GABRA4;GABRA5;GABRA6;GABRB1;GABRB2;GABRB3;GABRD;GABRE;GABRG1;GABRG2;GABRG3;GABRP;GABRQ;CYP3A4
	common genes	
	common pathways
998:[DB02466	DB00448]
	DB02466|4-[3-Oxo-3-(5,5,8,8-Tetramethyl-5,6,7,8-Tetrahydro-Naphthalen-2-Yl)-Propenyl]-Benzoic Acid	RARG
	DB00448|Lansoprazole	ATP4A;MAPT;CYP1A1;CYP1B1;CYP2C8;CYP2C9;CYP2C18;CYP2D6;CYP3A4;CYP2C19;ABCG2;ABCB1;SLC22A8
	common genes	
	common pathways
999:[DB02466	DB01181]
	DB02466|4-[3-Oxo-3-(5,5,8,8-Tetramethyl-5,6,7,8-Tetrahydro-Naphthalen-2-Yl)-Propenyl]-Benzoic Acid	RARG
	DB01181|Ifosfamide	NR1I2;CYP2B6;CYP3A4;CYP3A5;CYP2C19;CYP2C9;CYP2C8;CYP2A6;CYP2C18;PTGS1
	common genes	
	common pathways
1000:[DB02466	DB13170]
	DB02466|4-[3-Oxo-3-(5,5,8,8-Tetramethyl-5,6,7,8-Tetrahydro-Naphthalen-2-Yl)-Propenyl]-Benzoic Acid	RARG
	DB13170|Plecanatide	GUCY1A2
	common genes	
	common pathways
1001:[DB02466	DB01073]
	DB02466|4-[3-Oxo-3-(5,5,8,8-Tetramethyl-5,6,7,8-Tetrahydro-Naphthalen-2-Yl)-Propenyl]-Benzoic Acid	RARG
	DB01073|Fludarabine	RRM1;POLA1;DCK;SLC29A1;SLC28A3
	common genes	
	common pathways
1002:[DB02466	DB00436]
	DB02466|4-[3-Oxo-3-(5,5,8,8-Tetramethyl-5,6,7,8-Tetrahydro-Naphthalen-2-Yl)-Propenyl]-Benzoic Acid	RARG
	DB00436|Bendroflumethiazide	SLC12A3;KCNMA1;CA1;CA2;CA4;TPMT
	common genes	
	common pathways
1003:[DB02466	DB00484]
	DB02466|4-[3-Oxo-3-(5,5,8,8-Tetramethyl-5,6,7,8-Tetrahydro-Naphthalen-2-Yl)-Propenyl]-Benzoic Acid	RARG
	DB00484|Brimonidine	ADRA2A;ADRA2B;ADRA2C;AOX1
	common genes	
	common pathways
1004:[DB02466	DB05207]
	DB02466|4-[3-Oxo-3-(5,5,8,8-Tetramethyl-5,6,7,8-Tetrahydro-Naphthalen-2-Yl)-Propenyl]-Benzoic Acid	RARG
	DB05207|SD118	TNF;IL1R1
	common genes	
	common pathways
1005:[DB02466	DB11737]
	DB02466|4-[3-Oxo-3-(5,5,8,8-Tetramethyl-5,6,7,8-Tetrahydro-Naphthalen-2-Yl)-Propenyl]-Benzoic Acid	RARG
	DB11737|Icotinib	EGFR;CYP3A4;CYP1A2;CYP3A5
	common genes	
	common pathways
1006:[DB02466	DB01225]
	DB02466|4-[3-Oxo-3-(5,5,8,8-Tetramethyl-5,6,7,8-Tetrahydro-Naphthalen-2-Yl)-Propenyl]-Benzoic Acid	RARG
	DB01225|Enoxaparin	SERPINC1;F10;MPO
	common genes	
	common pathways
1007:[DB02466	DB01020]
	DB02466|4-[3-Oxo-3-(5,5,8,8-Tetramethyl-5,6,7,8-Tetrahydro-Naphthalen-2-Yl)-Propenyl]-Benzoic Acid	RARG
	DB01020|Isosorbide Mononitrate	GUCY1A2;CYP3A4
	common genes	
	common pathways
1008:[DB02466	DB01065]
	DB02466|4-[3-Oxo-3-(5,5,8,8-Tetramethyl-5,6,7,8-Tetrahydro-Naphthalen-2-Yl)-Propenyl]-Benzoic Acid	RARG
	DB01065|Melatonin	MTNR1A;MTNR1B;ESR1;RORB;CALM1;MPO;EPX;CALR;ASMT;NQO2;CYP1A1;CYP1A2;CYP1B1;CYP2C19;CYP2C9;ASMT;IDO1;MPO;CYP19A1;SLC22A8
	common genes	
	common pathways
		R-HSA-383280|Nuclear Receptor transcription pathway	RARG;ESR1;RORB
1009:[DB02466	DB06681]
	DB02466|4-[3-Oxo-3-(5,5,8,8-Tetramethyl-5,6,7,8-Tetrahydro-Naphthalen-2-Yl)-Propenyl]-Benzoic Acid	RARG
	DB06681|Belatacept	CD86;CD80
	common genes	
	common pathways
1010:[DB02466	DB01535]
	DB02466|4-[3-Oxo-3-(5,5,8,8-Tetramethyl-5,6,7,8-Tetrahydro-Naphthalen-2-Yl)-Propenyl]-Benzoic Acid	RARG
	DB01535|Carfentanil	OPRM1;OPRD1;OPRK1
	common genes	
	common pathways
1011:[DB02466	DB00679]
	DB02466|4-[3-Oxo-3-(5,5,8,8-Tetramethyl-5,6,7,8-Tetrahydro-Naphthalen-2-Yl)-Propenyl]-Benzoic Acid	RARG
	DB00679|Thioridazine	DRD2;DRD1;ADRA1A;ADRA1B;HTR2A;KCNH2;CYP2D6;CYP2C19;CYP2C8;CYP2E1
	common genes	
	common pathways
1012:[DB02466	DB00280]
	DB02466|4-[3-Oxo-3-(5,5,8,8-Tetramethyl-5,6,7,8-Tetrahydro-Naphthalen-2-Yl)-Propenyl]-Benzoic Acid	RARG
	DB00280|Disopyramide	SCN5A;CHRM1;CHRM2;CHRM3;KCND2;KCND3;KCNH2;ORM2;CYP3A4;CYP1A2;ORM1;SLC22A1;SLC22A2
	common genes	
	common pathways
1013:[DB02466	DB01381]
	DB02466|4-[3-Oxo-3-(5,5,8,8-Tetramethyl-5,6,7,8-Tetrahydro-Naphthalen-2-Yl)-Propenyl]-Benzoic Acid	RARG
	DB01381|Ginkgo biloba	SLC6A2;PLA2G2A;GLRA1;GABRA1;GABRB2;GABRG2;CYP2C9
	common genes	
	common pathways
1014:[DB02466	DB01208]
	DB02466|4-[3-Oxo-3-(5,5,8,8-Tetramethyl-5,6,7,8-Tetrahydro-Naphthalen-2-Yl)-Propenyl]-Benzoic Acid	RARG
	DB01208|Sparfloxacin	parC;gyrA;TOP2A;CYP1A2;SLC22A5;ABCC2;ABCB1
	common genes	
	common pathways
1015:[DB02466	DB01166]
	DB02466|4-[3-Oxo-3-(5,5,8,8-Tetramethyl-5,6,7,8-Tetrahydro-Naphthalen-2-Yl)-Propenyl]-Benzoic Acid	RARG
	DB01166|Cilostazol	PDE3A;CYP3A5;CYP3A7;CYP2C19;CYP3A4;CYP1A2;CYP2D6
	common genes	
	common pathways
1016:[DB02466	DB05311]
	DB02466|4-[3-Oxo-3-(5,5,8,8-Tetramethyl-5,6,7,8-Tetrahydro-Naphthalen-2-Yl)-Propenyl]-Benzoic Acid	RARG
	DB05311|Ecallantide	KLKB1
	common genes	
	common pathways
1017:[DB02466	DB01241]
	DB02466|4-[3-Oxo-3-(5,5,8,8-Tetramethyl-5,6,7,8-Tetrahydro-Naphthalen-2-Yl)-Propenyl]-Benzoic Acid	RARG
	DB01241|Gemfibrozil	PPARA;CYP2C8;CYP1A2;CYP2C19;CYP2C9;UGT1A1;CYP3A4;UGT1A3;SLCO1B1
	common genes	
	common pathways
		R-HSA-383280|Nuclear Receptor transcription pathway	RARG;PPARA
1018:[DB02466	DB00778]
	DB02466|4-[3-Oxo-3-(5,5,8,8-Tetramethyl-5,6,7,8-Tetrahydro-Naphthalen-2-Yl)-Propenyl]-Benzoic Acid	RARG
	DB00778|Roxithromycin	rplJ;ABCB1;CYP3A4;CYP2B6
	common genes	
	common pathways
1019:[DB02466	DB00181]
	DB02466|4-[3-Oxo-3-(5,5,8,8-Tetramethyl-5,6,7,8-Tetrahydro-Naphthalen-2-Yl)-Propenyl]-Benzoic Acid	RARG
	DB00181|Baclofen	GABBR1;GABBR2;SLC22A8
	common genes	
	common pathways
1020:[DB02466	DB04839]
	DB02466|4-[3-Oxo-3-(5,5,8,8-Tetramethyl-5,6,7,8-Tetrahydro-Naphthalen-2-Yl)-Propenyl]-Benzoic Acid	RARG
	DB04839|Cyproterone acetate	AR;KLK3;CYP19A1;CYP3A4
	common genes	
	common pathways
		R-HSA-383280|Nuclear Receptor transcription pathway	AR;RARG
1021:[DB02466	DB01276]
	DB02466|4-[3-Oxo-3-(5,5,8,8-Tetramethyl-5,6,7,8-Tetrahydro-Naphthalen-2-Yl)-Propenyl]-Benzoic Acid	RARG
	DB01276|Exenatide	GLP1R;ALB
	common genes	
	common pathways
1022:[DB09245	DB07543]
	DB09245|Toloxatone	MAOA;MAOA
	DB07543|(2S)-1-(9H-Carbazol-4-yloxy)-3-(isopropylamino)propan-2-ol	ADRB2
	common genes	
	common pathways
1023:[DB09245	DB11730]
	DB09245|Toloxatone	MAOA;MAOA
	DB11730|Ribociclib	CDK4;CDK6;CYP3A4
	common genes	
	common pathways
1024:[DB09245	DB03685]
	DB09245|Toloxatone	MAOA;MAOA
	DB03685|Uridine monophosphate	UCKL1;thyA;GLT6D1;LSM6;upp;B4GALT1;ISG20;pyrF;upp
	common genes	
	common pathways
1025:[DB09245	DB01179]
	DB09245|Toloxatone	MAOA;MAOA
	DB01179|Podofilox	TOP2A;TUBA4A;TUBB
	common genes	
	common pathways
1026:[DB09245	DB05127]
	DB09245|Toloxatone	MAOA;MAOA
	DB05127|ANA971	TLR7
	common genes	
	common pathways
1027:[DB09245	DB03372]
	DB09245|Toloxatone	MAOA;MAOA
	DB03372|3-Mercapto-1-(1,3,4,9-Tetrahydro-B-Carbolin-2-Yl)-Propan-1-One	IL2
	common genes	
	common pathways
1028:[DB09245	DB04863]
	DB09245|Toloxatone	MAOA;MAOA
	DB04863|Lefradafiban	ITGA2B;ITGB3
	common genes	
	common pathways
1029:[DB09245	DB00725]
	DB09245|Toloxatone	MAOA;MAOA
	DB00725|Homatropine Methylbromide	CHRM2;CHRM1;CHRM4;CHRM5;CHRM3
	common genes	
	common pathways
1030:[DB09245	DB00838]
	DB09245|Toloxatone	MAOA;MAOA
	DB00838|Clocortolone	NR3C1
	common genes	
	common pathways
1031:[DB09245	DB06935]
	DB09245|Toloxatone	MAOA;MAOA
	DB06935|2',6'-DIFLUOROBIPHENYL-4-CARBOXYLIC ACID	TTR
	common genes	
	common pathways
1032:[DB09245	DB02789]
	DB09245|Toloxatone	MAOA;MAOA
	DB02789|Pregnenolone	SULT2B1;NR1I2;CYP3A4;SLC10A6
	common genes	
	common pathways
1033:[DB09245	DB00087]
	DB09245|Toloxatone	MAOA;MAOA
	DB00087|Alemtuzumab	CD52;FCGR3B;C1R;C1QA;C1QB;C1QC;FCGR3A;FCGR1A;FCGR2A;FCGR2B;FCGR2C
	common genes	
	common pathways
1034:[DB09245	DB06803]
	DB09245|Toloxatone	MAOA;MAOA
	DB06803|Niclosamide	CYP2C9;CYP1A2
	common genes	
	common pathways
1035:[DB09245	DB06914]
	DB09245|Toloxatone	MAOA;MAOA
	DB06914|1-({2-[2-(4-CHLOROPHENYL)ETHYL]-1,3-DIOXOLAN-2-YL}METHYL)-1H-IMIDAZOLE	HMOX1
	common genes	
	common pathways
		R-HSA-6785807|Interleukin-4 and Interleukin-13 signaling	HMOX1;MAOA
1036:[DB09245	DB00175]
	DB09245|Toloxatone	MAOA;MAOA
	DB00175|Pravastatin	HMGCR;CYP2C8;SLCO1B1;SLCO2B1;ABCB1;SLCO1A2;SLC22A6;SLC22A8;ABCC2;SLC22A11;ABCG2;SLC22A7;SLC16A1;ABCB11;SLCO1B3
	common genes	
	common pathways
1037:[DB09245	DB00940]
	DB09245|Toloxatone	MAOA;MAOA
	DB00940|Methantheline	CHRM1;HRH2
	common genes	
	common pathways
1038:[DB09245	DB01837]
	DB09245|Toloxatone	MAOA;MAOA
	DB01837|O-acetyl-L-serine	PTGS1
	common genes	
	common pathways
1039:[DB09245	DB09422]
	DB09245|Toloxatone	MAOA;MAOA
	DB09422|Soybean oil	PPARA
	common genes	
	common pathways
1040:[DB09245	DB00098]
	DB09245|Toloxatone	MAOA;MAOA
	DB00098|Antithymocyte immunoglobulin (rabbit)	CD1A;MR1;ITGAL;CD86;FCGR2B;CD4;ITGB1;ITGAV;ITGB3
	common genes	
	common pathways
		R-HSA-6785807|Interleukin-4 and Interleukin-13 signaling	ITGB1;MAOA
1041:[DB09245	DB03245]
	DB09245|Toloxatone	MAOA;MAOA
	DB03245|S-4-Nitrobutyryl-Coa	GCDH
	common genes	
	common pathways
1042:[DB09245	DB04185]
	DB09245|Toloxatone	MAOA;MAOA
	DB04185|Norvaline	OTC;GATM
	common genes	
	common pathways
1043:[DB09245	DB01165]
	DB09245|Toloxatone	MAOA;MAOA
	DB01165|Ofloxacin	parC;gyrA;TOP2A;CYP1A2;SLC22A5;ABCC1;SLC22A6;ABCC2;SLC22A4;ABCB11
	common genes	
	common pathways
1044:[DB09245	DB00671]
	DB09245|Toloxatone	MAOA;MAOA
	DB00671|Cefixime	SLC22A5;SLC15A1;SLC15A2
	common genes	
	common pathways
1045:[DB09245	DB06685]
	DB09245|Toloxatone	MAOA;MAOA
	DB06685|Laquinimod	CYP3A4
	common genes	
	common pathways
1046:[DB09245	DB01959]
	DB09245|Toloxatone	MAOA;MAOA
	DB01959|3,5-Dimethyl-1-(3-Nitrophenyl)-1h-Pyrazole-4-Carboxylic Acid Ethyl Ester	PDE4B;PDE4D
	common genes	
	common pathways
1047:[DB09245	DB07546]
	DB09245|Toloxatone	MAOA;MAOA
	DB07546|[1-(6-{6-[(1-methylethyl)amino]-1H-indazol-1-yl}pyrazin-2-yl)-1H-pyrrol-3-yl]acetic acid	CSNK2A2
	common genes	
	common pathways
1048:[DB09245	DB05111]
	DB09245|Toloxatone	MAOA;MAOA
	DB05111|Fontolizumab	IFNG
	common genes	
	common pathways
1049:[DB09245	DB03600]
	DB09245|Toloxatone	MAOA;MAOA
	DB03600|Capric acid	fabB;FURIN;GLTP;lipB;PPARG;ALB
	common genes	
	common pathways
1050:[DB09245	DB01436]
	DB09245|Toloxatone	MAOA;MAOA
	DB01436|Alfacalcidol	VDR;CYP27B1;RXRA;GC
	common genes	
	common pathways
1051:[DB09245	DB08256]
	DB09245|Toloxatone	MAOA;MAOA
	DB08256|N-[(CYCLOHEXYLAMINO)CARBONYL]GLYCINE	EPHX2
	common genes	
	common pathways
1052:[DB09245	DB06233]
	DB09245|Toloxatone	MAOA;MAOA
	DB06233|Ridaforolimus	MTOR;CYP3A4
	common genes	
	common pathways
1053:[DB09245	DB07830]
	DB09245|Toloxatone	MAOA;MAOA
	DB07830|(4R,5R)-5-AMINO-1-[2-(1,3-BENZODIOXOL-5-YL)ETHYL]-4-(2,4,5-TRIFLUOROPHENYL)PIPERIDIN-2-ONE	DPP4
	common genes	
	common pathways
1054:[DB09245	DB00987]
	DB09245|Toloxatone	MAOA;MAOA
	DB00987|Cytarabine	POLB;CDA;CYP3A4;DCK;NT5E;DCTD;SLC22A1;ABCC10;SLC29A1
	common genes	
	common pathways
		R-HSA-181430|Norepinephrine Neurotransmitter Release Cycle	MAOA;SLC22A1
1055:[DB09245	DB12450]
	DB09245|Toloxatone	MAOA;MAOA
	DB12450|Propyl Gallate	ESR1
	common genes	
	common pathways
1056:[DB09245	DB05258]
	DB09245|Toloxatone	MAOA;MAOA
	DB05258|Natural alpha interferon	IFNAR1
	common genes	
	common pathways
1057:[DB09245	DB08864]
	DB09245|Toloxatone	MAOA;MAOA
	DB08864|Rilpivirine	pol;NR1I2;CYP3A4;CYP2C19;CYP2B6;CYP2D6;ALB;ABCB1;ABCG2;SLCO1B1;SLCO1B3
	common genes	
	common pathways
1058:[DB09245	DB08936]
	DB09245|Toloxatone	MAOA;MAOA
	DB08936|Chlorcyclizine	HRH1
	common genes	
	common pathways
1059:[DB09245	DB09160]
	DB09245|Toloxatone	MAOA;MAOA
	DB09160|Technetium Tc-99m tetrofosmin	ABCB1
	common genes	
	common pathways
1060:[DB09245	DB12872]
	DB09245|Toloxatone	MAOA;MAOA
	DB12872|Vonicog Alfa	F8;COL1A1;ADAMTS13
	common genes	
	common pathways
1061:[DB09245	DB09371]
	DB09245|Toloxatone	MAOA;MAOA
	DB09371|Norethynodrel	ESR1;AR;SHBG;CYP3A4
	common genes	
	common pathways
1062:[DB09245	DB00135]
	DB09245|Toloxatone	MAOA;MAOA
	DB00135|L-Tyrosine	TH;YARS2;YARS;TAT;SLC16A2;SLC16A10
	common genes	
	common pathways
1063:[DB09245	DB02340]
	DB09245|Toloxatone	MAOA;MAOA
	DB02340|N-Acetyl-Serine	F13A1
	common genes	
	common pathways
		R-HSA-6785807|Interleukin-4 and Interleukin-13 signaling	MAOA;F13A1
1064:[DB09245	DB06477]
	DB09245|Toloxatone	MAOA;MAOA
	DB06477|Sumanirole	DRD2;DRD3;DRD4
	common genes	
	common pathways
1065:[DB09245	DB02483]
	DB09245|Toloxatone	MAOA;MAOA
	DB02483|Etheno-Nad	LDHA;BST1
	common genes	
	common pathways
1066:[DB09245	DB07092]
	DB09245|Toloxatone	MAOA;MAOA
	DB07092|(2S,3S)-3-AMINO-4-(3,3-DIFLUOROPYRROLIDIN-1-YL)-N,N-DIMETHYL-4-OXO-2-(TRANS-4-[1,2,4]TRIAZOLO[1,5-A]PYRIDIN-6-YLCYCLOHEXYL)BUTANAMIDE	DPP4
	common genes	
	common pathways
1067:[DB09245	DB11641]
	DB09245|Toloxatone	MAOA;MAOA
	DB11641|Vinflunine	TUBB;CYP3A4;ALB;ORM1;ORM2;ABCB5;ABCB1
	common genes	
	common pathways
1068:[DB09245	DB00654]
	DB09245|Toloxatone	MAOA;MAOA
	DB00654|Latanoprost	PTGFR;SLCO2B1;SLC22A1
	common genes	
	common pathways
		R-HSA-181430|Norepinephrine Neurotransmitter Release Cycle	SLC22A1;MAOA
1069:[DB09245	DB01211]
	DB09245|Toloxatone	MAOA;MAOA
	DB01211|Clarithromycin	rplJ;KCNH2;SLCO1B1;SLCO1B3;CYP3A4;CYP3A5;CYP2C19;CYP3A7;SLC22A7;ABCB1;ABCB11
	common genes	
	common pathways
1070:[DB09245	DB04363]
	DB09245|Toloxatone	MAOA;MAOA
	DB04363|Mesobiliverdin Iv Alpha	BLVRB
	common genes	
	common pathways
1071:[DB09245	DB01218]
	DB09245|Toloxatone	MAOA;MAOA
	DB01218|Halofantrine	KCNH2;CYP2D6;CYP3A4;CYP3A5;CYP2C8
	common genes	
	common pathways
1072:[DB09245	DB01099]
	DB09245|Toloxatone	MAOA;MAOA
	DB01099|Flucytosine	DNMT1
	common genes	
	common pathways
1073:[DB09245	DB02857]
	DB09245|Toloxatone	MAOA;MAOA
	DB02857|Guanosine	PNP
	common genes	
	common pathways
1074:[DB09245	DB01204]
	DB09245|Toloxatone	MAOA;MAOA
	DB01204|Mitoxantrone	TOP2A;CYP2E1;CYP1B1;CYP3A4;ABCB1;ABCC1;ABCG2
	common genes	
	common pathways
1075:[DB09245	DB06267]
	DB09245|Toloxatone	MAOA;MAOA
	DB06267|Udenafil	PDE5A;CYP3A4;CYP3A5
	common genes	
	common pathways
1076:[DB09245	DB09090]
	DB09245|Toloxatone	MAOA;MAOA
	DB09090|Pinaverium	CACNA1S;CYP3A4
	common genes	
	common pathways
1077:[DB09245	DB12836]
	DB09245|Toloxatone	MAOA;MAOA
	DB12836|Grapiprant	PTGER4;ALB;ABCB1
	common genes	
	common pathways
1078:[DB09245	DB00139]
	DB09245|Toloxatone	MAOA;MAOA
	DB00139|Succinic acid	SDHC;SUCNR1;OXCT2;TMLHE;SUCLA2;SLC25A10;SDHA;HSD17B6;SLC13A3;SLC13A2;SLC13A1;SUCLG2;SDHD;P4HA2;PLOD3;BBOX1;P4HA1;SDHB;ALDH5A1;SUCLG1;OXCT1;PLOD1;ASPH;P3H1;P3H2;P3H3;SLC22A8
	common genes	
	common pathways
1079:[DB09245	DB02110]
	DB09245|Toloxatone	MAOA;MAOA
	DB02110|Protoporphyrin Ix Containing Co	PTGS1;CYCS
	common genes	
	common pathways
1080:[DB09245	DB01854]
	DB09245|Toloxatone	MAOA;MAOA
	DB01854|5-Bromonicotinamide	ART1
	common genes	
	common pathways
1081:[DB09245	DB06156]
	DB09245|Toloxatone	MAOA;MAOA
	DB06156|Tesofensine	SLC6A4;SLC6A2;SLC6A3
	common genes	
	common pathways
1082:[DB09245	DB01430]
	DB09245|Toloxatone	MAOA;MAOA
	DB01430|Almitrine	ATP1A1
	common genes	
	common pathways
1083:[DB09245	DB13164]
	DB09245|Toloxatone	MAOA;MAOA
	DB13164|Olmutinib	EGFR
	common genes	
	common pathways
1084:[DB09245	DB09334]
	DB09245|Toloxatone	MAOA;MAOA
	DB09334|Seractide acetate	MC2R
	common genes	
	common pathways
1085:[DB09245	DB03752]
	DB09245|Toloxatone	MAOA;MAOA
	DB03752|P-(2'-Iodo-5'-Thenoyl)Hydrotropic Acid	PTGS1
	common genes	
	common pathways
1086:[DB09245	DB04614]
	DB09245|Toloxatone	MAOA;MAOA
	DB04614|(R)-tacrine(10)-hupyridone	ACHE
	common genes	
	common pathways
1087:[DB09245	DB08695]
	DB09245|Toloxatone	MAOA;MAOA
	DB08695|3-(4-nitrophenyl)-1H-pyrazole	HPGDS
	common genes	
	common pathways
1088:[DB09245	DB05785]
	DB09245|Toloxatone	MAOA;MAOA
	DB05785|LGD-1550	RARA;RARB;RARG;JUN
	common genes	
	common pathways
1089:[DB09245	DB00119]
	DB09245|Toloxatone	MAOA;MAOA
	DB00119|Pyruvic acid	SLC16A3;SLC16A2;AGXT2;SLC16A5;PKLR;SLC16A6;SLC16A7;PDHB;PKM;ABAT;SLC16A4;SLC16A8;SLC16A1;PC;SLC16A7;SLC16A1;SLC16A10;SLCO2A1;SLC16A3
	common genes	
	common pathways
1090:[DB09245	DB02623]
	DB09245|Toloxatone	MAOA;MAOA
	DB02623|Aminophosphonic Acid-Guanylate Ester	CDC42
	common genes	
	common pathways
1091:[DB09245	DB01805]
	DB09245|Toloxatone	MAOA;MAOA
	DB01805|Monoisopropylphosphorylserine	PRSS2;PRSS1;ACHE
	common genes	
	common pathways
1092:[DB09245	DB01232]
	DB09245|Toloxatone	MAOA;MAOA
	DB01232|Saquinavir	pol;CYP3A7;CYP3A5;CYP3A4;CYP11A1;CYP2C8;CYP2D6;ORM1;ALB;ABCB1;SLC22A1;SLCO1A2;ABCG2;SLCO1B1;ABCC1;ABCC2;SLCO2B1;ABCB11
	common genes	
	common pathways
		R-HSA-181430|Norepinephrine Neurotransmitter Release Cycle	SLC22A1;MAOA
1093:[DB09245	DB11201]
	DB09245|Toloxatone	MAOA;MAOA
	DB11201|Menthyl salicylate	PTGS1;PTGS2
	common genes	
	common pathways
		R-HSA-6785807|Interleukin-4 and Interleukin-13 signaling	PTGS2;MAOA
1094:[DB09245	DB02418]
	DB09245|Toloxatone	MAOA;MAOA
	DB02418|(R,R)-2,3-Butanediol	UBE2D2
	common genes	
	common pathways
1095:[DB09245	DB00392]
	DB09245|Toloxatone	MAOA;MAOA
	DB00392|Profenamine	CHRM1;GRIN3A;CHRM2;BCHE
	common genes	
	common pathways
1096:[DB09245	DB08632]
	DB09245|Toloxatone	MAOA;MAOA
	DB08632|1,3,5-BENZENETRICARBOXYLIC ACID	HBA1;HBB
	common genes	
	common pathways
1097:[DB09245	DB09559]
	DB09245|Toloxatone	MAOA;MAOA
	DB09559|Necitumumab	EGFR
	common genes	
	common pathways
1098:[DB09245	DB07297]
	DB09245|Toloxatone	MAOA;MAOA
	DB07297|5,6-DIPHENYL-N-(2-PIPERAZIN-1-YLETHYL)FURO[2,3-D]PYRIMIDIN-4-AMINE	LCK
	common genes	
	common pathways
1099:[DB09245	DB01914]
	DB09245|Toloxatone	MAOA;MAOA
	DB01914|D-glucose	HK1;GCK;SLC2A1;SLC2A2;SLC2A3;SLC2A4;SLC2A5;SLC2A6;SLC2A7;SLC2A8;SLC2A9;SLC2A10;SLC2A11;SLC2A12;SLC5A1;SLC5A2
	common genes	
	common pathways
1100:[DB09245	DB04005]
	DB09245|Toloxatone	MAOA;MAOA
	DB04005|Uridine 5'-triphosphate	UCK2
	common genes	
	common pathways
1101:[DB09245	DB00149]
	DB09245|Toloxatone	MAOA;MAOA
	DB00149|L-Leucine	LARS2;BCAT2;BCAT1;LCMT2;LCMT1;LARS;SLC16A10;SLC16A2
	common genes	
	common pathways
1102:[DB09245	DB08251]
	DB09245|Toloxatone	MAOA;MAOA
	DB08251|4-[5-(2-CARBOXY-1-FORMYL-ETHYLCARBAMOYL)-PYRIDIN-3-YL]-BENZOIC ACID	CASP3
	common genes	
	common pathways
1103:[DB09245	DB01917]
	DB09245|Toloxatone	MAOA;MAOA
	DB01917|Putrescine	ODC1;AMD1;potF;ADRB1;ADRB2;SLC22A4
	common genes	
	common pathways
1104:[DB09245	DB14568]
	DB09245|Toloxatone	MAOA;MAOA
	DB14568|Ivosidenib	IDH1;CYP3A4;CYP2B6;CYP2C9;CYP2C8;SLC22A8;ABCB1
	common genes	
	common pathways
1105:[DB09245	DB03256]
	DB09245|Toloxatone	MAOA;MAOA
	DB03256|(6R)-Folinic acid	glyA;FTCD
	common genes	
	common pathways
1106:[DB09245	DB08486]
	DB09245|Toloxatone	MAOA;MAOA
	DB08486|Efaproxiral	HBA1;HBB
	common genes	
	common pathways
1107:[DB09245	DB08302]
	DB09245|Toloxatone	MAOA;MAOA
	DB08302|3-[5-(2-nitropent-1-en-1-yl)furan-2-yl]benzoic acid	PPARG
	common genes	
	common pathways
1108:[DB09245	DB07842]
	DB09245|Toloxatone	MAOA;MAOA
	DB07842|(2S)-2-(4-ethylphenoxy)-3-phenylpropanoic acid	PPARG
	common genes	
	common pathways
1109:[DB09245	DB05308]
	DB09245|Toloxatone	MAOA;MAOA
	DB05308|ANX-510	TYMS
	common genes	
	common pathways
1110:[DB09245	DB07302]
	DB09245|Toloxatone	MAOA;MAOA
	DB07302|(9S,10E,12Z)-9-hydroxyoctadeca-10,12-dienoic acid	PPARG
	common genes	
	common pathways
1111:[DB09245	DB02166]
	DB09245|Toloxatone	MAOA;MAOA
	DB02166|Propidium	ACHE
	common genes	
	common pathways
1112:[DB09245	DB14597]
	DB09245|Toloxatone	MAOA;MAOA
	DB14597|Lanadelumab	KLKB1
	common genes	
	common pathways
1113:[DB09245	DB07047]
	DB09245|Toloxatone	MAOA;MAOA
	DB07047|2',4'-DICHLORO-4-HYDROXY-1,1'-BIPHENYL-3-CARBOXYLIC ACID	TTR
	common genes	
	common pathways
1114:[DB09245	DB09517]
	DB09245|Toloxatone	MAOA;MAOA
	DB09517|Sodium ferric gluconate complex	FTL;HBA1;HBB
	common genes	
	common pathways
1115:[DB09245	DB07144]
	DB09245|Toloxatone	MAOA;MAOA
	DB07144|5-[(3R)-3-(5-methoxy-2',6'-dimethylbiphenyl-3-yl)but-1-yn-1-yl]-6-methylpyrimidine-2,4-diamine	DHFR
	common genes	
	common pathways
1116:[DB09245	DB06739]
	DB09245|Toloxatone	MAOA;MAOA
	DB06739|Seratrodast	TBXA2R;CYP2C9;CYP3A4;CYP2C8;CYP2C19;CYP2B6;UGT1A9;PTGS1;CYP2A6
	common genes	
	common pathways
1117:[DB09245	DB07670]
	DB09245|Toloxatone	MAOA;MAOA
	DB07670|4-METHYL-N-METHYL-N-(2-PHENYL-2H-PYRAZOL-3-YL)BENZENESULFONAMIDE	CYP2C18
	common genes	
	common pathways
1118:[DB09245	DB01087]
	DB09245|Toloxatone	MAOA;MAOA
	DB01087|Primaquine	KRT7;NQO2;CYP3A4;CYP1A2;CYP2D6;CYP1A1;CYP1B1;ABCB1
	common genes	
	common pathways
1119:[DB09245	DB06247]
	DB09245|Toloxatone	MAOA;MAOA
	DB06247|CX516	GRIA1
	common genes	
	common pathways
1120:[DB09245	DB07740]
	DB09245|Toloxatone	MAOA;MAOA
	DB07740|(7R,12R,13R)-13-formyl-12,14-dihydroxy-3,5,7-trimethyltetradeca-2,4-dienoic acid	HMGCS1
	common genes	
	common pathways
1121:[DB09245	DB02404]
	DB09245|Toloxatone	MAOA;MAOA
	DB02404|1-Deoxy-1-Thio-Heptaethylene Glycol	ACHE
	common genes	
	common pathways
1122:[DB09245	DB11753]
	DB09245|Toloxatone	MAOA;MAOA
	DB11753|Rifamycin	rpoB;rpoA;rpoC;CYP3A4;CYP2C19;CYP2B6;CYP2C8;CYP2C9;CYP2D6;CYP1A2;ALB;SLCO1A2;SLCO1B1;SLCO1B3;SLCO2A1;SLCO2B1;SLC47A1;ABCB1
	common genes	
	common pathways
1123:[DB09245	DB04469]
	DB09245|Toloxatone	MAOA;MAOA
	DB04469|1-(4-Methoxyphenyl)-3,5-Dimethyl-1h-Pyrazole-4-Carboxylic Acid Ethyl Ester	PDE4D
	common genes	
	common pathways
1124:[DB09245	DB06530]
	DB09245|Toloxatone	MAOA;MAOA
	DB06530|Resiquimod	TLR7;TLR8
	common genes	
	common pathways
1125:[DB09245	DB06607]
	DB09245|Toloxatone	MAOA;MAOA
	DB06607|Catumaxomab	EPCAM;FCGR2A;FCGR3A;FCGR3B;CD3E;FCGR1A
	common genes	
	common pathways
1126:[DB09245	DB00997]
	DB09245|Toloxatone	MAOA;MAOA
	DB00997|Doxorubicin	TOP2A;NOLC1;CYP3A4;CYP2D6;CYP2B6;CYP1B1;CBR1;CBR3;AKR1A1;AKR1C3;NQO1;XDH;NOS1;NOS2;NOS3;NDUFS2;NDUFS3;NDUFS7;POR;ALB;ABCB1;ABCC1;ABCC3;ABCC6;ABCG2;SLC22A16;ABCC10;ABCB8;ABCB11;RALBP1;ABCC2
	common genes	
	common pathways
		R-HSA-6785807|Interleukin-4 and Interleukin-13 signaling	NOS2;MAOA
1127:[DB09245	DB04801]
	DB09245|Toloxatone	MAOA;MAOA
	DB04801|cis-Vaccenic acid	PPARD
	common genes	
	common pathways
1128:[DB09245	DB09421]
	DB09245|Toloxatone	MAOA;MAOA
	DB09421|Protirelin	TRHR
	common genes	
	common pathways
1129:[DB09245	DB07282]
	DB09245|Toloxatone	MAOA;MAOA
	DB07282|3-({[(1Z)-(2-methoxyphenyl)methylidene]amino}oxy)propanoic acid	TTR
	common genes	
	common pathways
1130:[DB09245	DB02427]
	DB09245|Toloxatone	MAOA;MAOA
	DB02427|2,4-Diamino-6-[N-(2',5'-Dimethoxybenzyl)-N-Methylamino]Quinazoline	DHFR
	common genes	
	common pathways
1131:[DB09245	DB00168]
	DB09245|Toloxatone	MAOA;MAOA
	DB00168|Aspartame	TRPV1;TAS1R2;TAS1R3;SLC22A6;SLC22A8;SLC22A11
	common genes	
	common pathways
1132:[DB09245	DB12307]
	DB09245|Toloxatone	MAOA;MAOA
	DB12307|Foretinib	HGF;KDR;CYP3A4;CYP3A43;CYP3A5;CYP3A7
	common genes	
	common pathways
		R-HSA-6785807|Interleukin-4 and Interleukin-13 signaling	HGF;MAOA
1133:[DB09245	DB12436]
	DB09245|Toloxatone	MAOA;MAOA
	DB12436|Vofopitant	TACR1
	common genes	
	common pathways
1134:[DB09245	DB04105]
	DB09245|Toloxatone	MAOA;MAOA
	DB04105|N-Heptylformamide	ADH1B
	common genes	
	common pathways
1135:[DB09245	DB05407]
	DB09245|Toloxatone	MAOA;MAOA
	DB05407|TBC-3711	EDN1
	common genes	
	common pathways
1136:[DB09245	DB12555]
	DB09245|Toloxatone	MAOA;MAOA
	DB12555|Nelotanserin	HTR2A
	common genes	
	common pathways
1137:[DB09245	DB06469]
	DB09245|Toloxatone	MAOA;MAOA
	DB06469|Lestaurtinib	FLT3;CYP3A4
	common genes	
	common pathways
1138:[DB09245	DB08655]
	DB09245|Toloxatone	MAOA;MAOA
	DB08655|9-ACETYL-2,3,4,9-TETRAHYDRO-1H-CARBAZOL-1-ONE	CREBBP
	common genes	
	common pathways
1139:[DB09245	DB02360]
	DB09245|Toloxatone	MAOA;MAOA
	DB02360|Bis-Napthyl Beta-Ketophosphonic Acid	CTSG
	common genes	
	common pathways
1140:[DB09245	DB07053]
	DB09245|Toloxatone	MAOA;MAOA
	DB07053|2-{5-[3-(7-PROPYL-3-TRIFLUOROMETHYLBENZO[D]ISOXAZOL-6-YLOXY)PROPOXY]INDOL-1-YL}ETHANOIC ACID	PPARG
	common genes	
	common pathways
1141:[DB09245	DB14583]
	DB09245|Toloxatone	MAOA;MAOA
	DB14583|Segesterone acetate	PGR;AR;NR3C1;CYP3A4
	common genes	
	common pathways
1142:[DB09245	DB08867]
	DB09245|Toloxatone	MAOA;MAOA
	DB08867|Ulipristal	PGR;NR3C1;AR;CYP3A4;CYP1A2;ALB;ORM1
	common genes	
	common pathways
1143:[DB09245	DB04942]
	DB09245|Toloxatone	MAOA;MAOA
	DB04942|Tamibarotene	RARA;RARB;CRABP1
	common genes	
	common pathways
1144:[DB09245	DB04725]
	DB09245|Toloxatone	MAOA;MAOA
	DB04725|Licofelone	PLA2G2E;PTGS2;ALOX5;CYP2C9;CYP2C8;CYP2J2;UGT1A3
	common genes	
	common pathways
		R-HSA-6785807|Interleukin-4 and Interleukin-13 signaling	MAOA;ALOX5;PTGS2
1145:[DB09245	DB00153]
	DB09245|Toloxatone	MAOA;MAOA
	DB00153|Ergocalciferol	VDR;CYP24A1;CYP27B1;CYP27A1;CYP3A4;CYP2R1
	common genes	
	common pathways
1146:[DB09245	DB00358]
	DB09245|Toloxatone	MAOA;MAOA
	DB00358|Mefloquine	HBA1;ADORA2A;CYP3A4;BCHE;CYP19A1;CYP2D6;ACHE;ABCB1
	common genes	
	common pathways
1147:[DB09245	DB00735]
	DB09245|Toloxatone	MAOA;MAOA
	DB00735|Naftifine	SQLE
	common genes	
	common pathways
1148:[DB09245	DB00770]
	DB09245|Toloxatone	MAOA;MAOA
	DB00770|Alprostadil	PTGER2;PTGER1;PTGDR2;ABCC5;SLCO2B1;SLCO3A1;ABCC4;SLCO2A1;SLC22A6
	common genes	
	common pathways
1149:[DB09245	DB05956]
	DB09245|Toloxatone	MAOA;MAOA
	DB05956|EVT-101	RXRA;GRIN2B
	common genes	
	common pathways
1150:[DB09245	DB04967]
	DB09245|Toloxatone	MAOA;MAOA
	DB04967|Lucanthone	TOP2A;APEX1;TOP1
	common genes	
	common pathways
1151:[DB09245	DB07422]
	DB09245|Toloxatone	MAOA;MAOA
	DB07422|(2S)-2-hydroxy-2-methyl-N-[4-nitro-3-(trifluoromethyl)phenyl]-3-(pentafluorophenoxy)propanamide	AR
	common genes	
	common pathways
1152:[DB09245	DB09229]
	DB09245|Toloxatone	MAOA;MAOA
	DB09229|Aranidipine	CACNA1C;CACNA1D;CACNA1F;CACNA1S;ADRA1A;ADRA1B;ADRA1D;ADRA2A;ADRA2B;ADRA2C;CYP3A4;ALB;ORM1
	common genes	
	common pathways
1153:[DB09245	DB06094]
	DB09245|Toloxatone	MAOA;MAOA
	DB06094|Apatorsen	HSPB1
	common genes	
	common pathways
1154:[DB09245	DB09078]
	DB09245|Toloxatone	MAOA;MAOA
	DB09078|Lenvatinib	FLT1;KDR;FLT4;FGFR1;FGFR2;FGFR3;FGFR4;KIT;CYP3A4;AOX1;CYP2C8;CYP2C9;CYP1A2;CYP2B6;CYP2C19;CYP2D6;ABCB1;ABCG2;SLC22A6;SLC22A8;SLC22A2;SLCO1B1;ABCB11
	common genes	
	common pathways
		R-HSA-181430|Norepinephrine Neurotransmitter Release Cycle	SLC22A2;MAOA
1155:[DB09245	DB04974]
	DB09245|Toloxatone	MAOA;MAOA
	DB04974|AP1903	MTOR
	common genes	
	common pathways
1156:[DB09245	DB00417]
	DB09245|Toloxatone	MAOA;MAOA
	DB00417|Phenoxymethylpenicillin	SLC15A1
	common genes	
	common pathways
1157:[DB09245	DB04471]
	DB09245|Toloxatone	MAOA;MAOA
	DB04471|2-Phenyl-1-[4-(2-Piperidin-1-Yl-Ethoxy)-Phenyl]-1,2,3,4-Tetrahydro-Isoquinolin-6-Ol	ESR1
	common genes	
	common pathways
1158:[DB09245	DB06885]
	DB09245|Toloxatone	MAOA;MAOA
	DB06885|3-[({(1E)-[2-(trifluoromethyl)phenyl]methylidene}amino)oxy]propanoic acid	TTR
	common genes	
	common pathways
1159:[DB09245	DB02263]
	DB09245|Toloxatone	MAOA;MAOA
	DB02263|Glyceraldehyde-3-Phosphate	SLCO2A1
	common genes	
	common pathways
1160:[DB09245	DB06311]
	DB09245|Toloxatone	MAOA;MAOA
	DB06311|Darapladib	PLA2G4A
	common genes	
	common pathways
1161:[DB09245	DB02696]
	DB09245|Toloxatone	MAOA;MAOA
	DB02696|6-Aminohexyl-Uridine-C1,5'-Diphosphate	B4GALT1
	common genes	
	common pathways
1162:[DB09245	DB08121]
	DB09245|Toloxatone	MAOA;MAOA
	DB08121|(2S)-2-(biphenyl-4-yloxy)-3-phenylpropanoic acid	PPARG
	common genes	
	common pathways
1163:[DB09245	DB03192]
	DB09245|Toloxatone	MAOA;MAOA
	DB03192|3r-Hydroxydecanoyl-Coa	HSD17B4
	common genes	
	common pathways
1164:[DB09245	DB14515]
	DB09245|Toloxatone	MAOA;MAOA
	DB14515|Magnesium lactate	ATP1A1
	common genes	
	common pathways
1165:[DB09245	DB03267]
	DB09245|Toloxatone	MAOA;MAOA
	DB03267|1-Allyl-3-Butyl-8-(N-Acetyl-4-Aminobenzyl)-Xanthine	PCK1
	common genes	
	common pathways
1166:[DB09245	DB00701]
	DB09245|Toloxatone	MAOA;MAOA
	DB00701|Amprenavir	pol;CYP3A4;CYP2B6;CYP2C19;CYP2C8;CYP2C9;CYP2D6;CYP3A5;ABCB1;ABCC1;SLCO1B1
	common genes	
	common pathways
1167:[DB09245	DB12569]
	DB09245|Toloxatone	MAOA;MAOA
	DB12569|Tonapofylline	ADORA1
	common genes	
	common pathways
1168:[DB09245	DB00882]
	DB09245|Toloxatone	MAOA;MAOA
	DB00882|Clomifene	ESR1;SHBG;CYP11A1;CYP19A1;CYP1A1;CYP1A2;CYP2E1;ABCB1
	common genes	
	common pathways
1169:[DB09245	DB07234]
	DB09245|Toloxatone	MAOA;MAOA
	DB07234|3-{[(1R)-1-phenylethyl]amino}-4-(pyridin-4-ylamino)cyclobut-3-ene-1,2-dione	MAPKAPK2
	common genes	
	common pathways
1170:[DB09245	DB01248]
	DB09245|Toloxatone	MAOA;MAOA
	DB01248|Docetaxel	TUBB1;BCL2;MAP2;MAP4;MAPT;NR1I2;CYP3A4;CYP3A5;CYP3A7;CYP1B1;ABCB1;ABCC10;SLCO1B3;SLC22A7;ABCG2;ABCC2;ABCC1
	common genes	
	common pathways
		R-HSA-6785807|Interleukin-4 and Interleukin-13 signaling	MAOA;BCL2
1171:[DB09245	DB05284]
	DB09245|Toloxatone	MAOA;MAOA
	DB05284|CA4P	TUBB
	common genes	
	common pathways
1172:[DB09245	DB08498]
	DB09245|Toloxatone	MAOA;MAOA
	DB08498|(1S)-1-(3-chlorophenyl)-2-oxo-2-[(1,3,4-trioxo-1,2,3,4-tetrahydroisoquinolin-5-yl)amino]ethyl acetate	CASP3
	common genes	
	common pathways
1173:[DB09245	DB01969]
	DB09245|Toloxatone	MAOA;MAOA
	DB01969|Trifluoroacetonyl Coenzyme A	CS
	common genes	
	common pathways
1174:[DB09245	DB00172]
	DB09245|Toloxatone	MAOA;MAOA
	DB00172|Proline	P4HA2;PRODH;PPIH;PROSC;P4HA1;PPIB;PPIF;PPIC;PPIA;PPIG;P3H1;P5CR2;PARS2;P3H2;P3H3;PYCRL;L3HYPDH;PYCR1;EPRS;SLC6A14;SLC6A7;PYCR2;PRODH;SLC16A10
	common genes	
	common pathways
1175:[DB09245	DB01989]
	DB09245|Toloxatone	MAOA;MAOA
	DB01989|Carbobenzoxy-Pro-Lys-Phe-Y(Po2)-Ala-Pro-Ome	TLL2
	common genes	
	common pathways
1176:[DB09245	DB00269]
	DB09245|Toloxatone	MAOA;MAOA
	DB00269|Chlorotrianisene	ESR1;CYP19A1
	common genes	
	common pathways
1177:[DB09245	DB02419]
	DB09245|Toloxatone	MAOA;MAOA
	DB02419|Ethyl Oxo(Piperidin-1-Yl)Acetate	PPIA
	common genes	
	common pathways
1178:[DB09245	DB12128]
	DB09245|Toloxatone	MAOA;MAOA
	DB12128|Ulimorelin	GHSR
	common genes	
	common pathways
1179:[DB09245	DB07405]
	DB09245|Toloxatone	MAOA;MAOA
	DB07405|1-(6-CYANO-3-PYRIDYLCARBONYL)-5',8'-DIFLUOROSPIRO[PIPERIDINE-4,2'(1'H)-QUINAZOLINE]-4'-AMINE	NOS2
	common genes	
	common pathways
		R-HSA-6785807|Interleukin-4 and Interleukin-13 signaling	NOS2;MAOA
1180:[DB09245	DB00711]
	DB09245|Toloxatone	MAOA;MAOA
	DB00711|Diethylcarbamazine	ALOX5;PTGS1;BCHE
	common genes	
	common pathways
		R-HSA-6785807|Interleukin-4 and Interleukin-13 signaling	MAOA;ALOX5
1181:[DB09245	DB05420]
	DB09245|Toloxatone	MAOA;MAOA
	DB05420|Gallium maltolate	RRM1
	common genes	
	common pathways
1182:[DB09245	DB08903]
	DB09245|Toloxatone	MAOA;MAOA
	DB08903|Bedaquiline	atpE;CYP3A4
	common genes	
	common pathways
1183:[DB09245	DB03187]
	DB09245|Toloxatone	MAOA;MAOA
	DB03187|6-(Hydroxyethyldithio)-8-(Aminomethylthio)Octanoic Acid	GCSH
	common genes	
	common pathways
1184:[DB09245	DB01058]
	DB09245|Toloxatone	MAOA;MAOA
	DB01058|Praziquantel	CYP3A4;CYP1A2;CYP2C19;CYP3A43;CYP3A5;CYP3A7
	common genes	
	common pathways
1185:[DB09245	DB05798]
	DB09245|Toloxatone	MAOA;MAOA
	DB05798|GEM-231	PRKAR2A;PRKAR1A
	common genes	
	common pathways
1186:[DB09245	DB07733]
	DB09245|Toloxatone	MAOA;MAOA
	DB07733|1-METHYL-3-TRIFLUOROMETHYL-1H-THIENO[2,3-C]PYRAZOLE-5-CARBOXYLIC ACID (2-MERCAPTO-ETHYL)-AMIDE	CASP1
	common genes	
	common pathways
1187:[DB09245	DB14012]
	DB09245|Toloxatone	MAOA;MAOA
	DB14012|Burosumab	FGF23
	common genes	
	common pathways
1188:[DB09245	DB07978]
	DB09245|Toloxatone	MAOA;MAOA
	DB07978|2-({[2,3,5,6-TETRAFLUORO-3'-(TRIFLUOROMETHOXY)BIPHENYL-4-YL]AMINO}CARBONYL)CYCLOPENTA-1,3-DIENE-1-CARBOXYLIC ACID	DHODH
	common genes	
	common pathways
1189:[DB09245	DB08735]
	DB09245|Toloxatone	MAOA;MAOA
	DB08735|R,S-Warfarin alcohol	ALB
	common genes	
	common pathways
1190:[DB09245	DB00332]
	DB09245|Toloxatone	MAOA;MAOA
	DB00332|Ipratropium	CHRM1;CHRM2;CHRM3;CYP2D6;CYP3A4;SLC22A5;SLC22A4
	common genes	
	common pathways
1191:[DB09245	DB05025]
	DB09245|Toloxatone	MAOA;MAOA
	DB05025|Arimoclomol	SOD1
	common genes	
	common pathways
1192:[DB09245	DB06245]
	DB09245|Toloxatone	MAOA;MAOA
	DB06245|Lanoteplase	PLAUR;FGA;KLK1;LAMA5;F10;FN1;SERPINB2;CLEC3B;KRT8;ANXA2;LAMB1;LAMC1;LAMA1;CALR;CANX;LRP1;LAMA3
	common genes	
	common pathways
		R-HSA-6785807|Interleukin-4 and Interleukin-13 signaling	FN1;LAMA5;MAOA
1193:[DB09245	DB06780]
	DB09245|Toloxatone	MAOA;MAOA
	DB06780|Desoxycorticosterone acetate	NR3C2;CYP3A4
	common genes	
	common pathways
1194:[DB09245	DB05424]
	DB09245|Toloxatone	MAOA;MAOA
	DB05424|Canertinib	EGFR
	common genes	
	common pathways
1195:[DB09245	DB05219]
	DB09245|Toloxatone	MAOA;MAOA
	DB05219|Crisaborole	PDE4A;PDE4B;PDE4C;PDE4D;CYP2B6;CYP2C8;CYP2C9
	common genes	
	common pathways
1196:[DB09245	DB00890]
	DB09245|Toloxatone	MAOA;MAOA
	DB00890|Dienestrol	ESR1;SHBG
	common genes	
	common pathways
1197:[DB09245	DB05469]
	DB09245|Toloxatone	MAOA;MAOA
	DB05469|R450	ADRA1A;ADRA1B;ADRA1D
	common genes	
	common pathways
1198:[DB09245	DB02750]
	DB09245|Toloxatone	MAOA;MAOA
	DB02750|S-(Methylmercury)-L-Cysteine	SLC7A5;SLC7A8
	common genes	
	common pathways
1199:[DB09245	DB11638]
	DB09245|Toloxatone	MAOA;MAOA
	DB11638|Artenimol	ACTG1;ALDH7A1;ANXA2;ATP5L;ATP5O;CAST;CCT3;CFL1;CLIC1;CSRP1;DPYSL2;DSP;EEF1A1;ENO1;FLNA;FTO;G6PD;GAPDHS;GPI;HNRNPA2B1;HNRNPD;HNRNPK;HP1BP3;HSPB1;IQGAP1;KHSRP;LDHA;LDHB;LGALS1;MAP4;MDH1;NPEPPS;PFN1;PGK1;PKM;PPIA;PRDX1;RPL10;RPL14;RPL18;RPL23A;RPL35;RPL4;RPS13;RPS17;RPS18;RPS19;RPS28;RPS5;RPS6;RPS8;RPS9;SF1;SFPQ;SNRPD2;SRP14;SRSF4;TAGLN2;TPI1;TPM1;TUBA1A;VIM;ZYX;HSPA8;TUBB6;TUBB4A;TUBB;ALDOA;GAPDH;CYCS;PGAM1;MYH9;P4HB;DDX5;SHMT2;DDX39B;NPM1;OAT;MDR1;GAPDH;ATP6;HK;ALB;UGT1A9;UGT2B7;CYP2D6;CYP2C19
	common genes	
	common pathways
		R-HSA-6785807|Interleukin-4 and Interleukin-13 signaling	MAOA;VIM;HSPA8
1200:[DB09245	DB01161]
	DB09245|Toloxatone	MAOA;MAOA
	DB01161|Chloroprocaine	SCN10A;GRIN3A;CHRNA10;HTR3A;SLC6A3;BCHE
	common genes	
	common pathways
1201:[DB09245	DB07374]
	DB09245|Toloxatone	MAOA;MAOA
	DB07374|Anisomycin	RPL10L;RPL13A;RPL23;RPL15;RPL19;RPL23A;RSL24D1;RPL26L1;RPL8;RPL37;RPL3;RPL11;SNU13
	common genes	
	common pathways
1202:[DB09245	DB04882]
	DB09245|Toloxatone	MAOA;MAOA
	DB04882|Edotecarin	TOP1
	common genes	
	common pathways
1203:[DB09245	DB14637]
	DB09245|Toloxatone	MAOA;MAOA
	DB14637|Fluprednisolone acetate	CYP3A4
	common genes	
	common pathways
1204:[DB09245	DB06451]
	DB09245|Toloxatone	MAOA;MAOA
	DB06451|Aprinocarsen	PRKCA
	common genes	
	common pathways
1205:[DB09245	DB07207]
	DB09245|Toloxatone	MAOA;MAOA
	DB07207|2-(4-HYDROXY-5-PHENYL-1H-PYRAZOL-3-YL)-1H-BENZOIMIDAZOLE-5-CARBOXAMIDINE	F7;F3
	common genes	
	common pathways
1206:[DB09245	DB00663]
	DB09245|Toloxatone	MAOA;MAOA
	DB00663|Flumethasone	NR3C1;CYP3A4;SERPINA6
	common genes	
	common pathways
1207:[DB09245	DB02715]
	DB09245|Toloxatone	MAOA;MAOA
	DB02715|Compound 18	ESR1
	common genes	
	common pathways
1208:[DB09245	DB01373]
	DB09245|Toloxatone	MAOA;MAOA
	DB01373|Calcium	CACNA1C;ATP2C1;TNNC2;TNNC1;SPTBN1;S100B;CAST;COMP;CALM1;AOC1;S100A13;ALPP;S100A8;S100A9;S100A2;CP;BMP4;MGP;PCDH19;PDCD6
	common genes	
	common pathways
1209:[DB09245	DB01321]
	DB09245|Toloxatone	MAOA;MAOA
	DB01321|Josamycin	rplD;CYP3A4
	common genes	
	common pathways
1210:[DB09245	DB08361]
	DB09245|Toloxatone	MAOA;MAOA
	DB08361|2-{[(1R,2S)-2-aminocyclohexyl]amino}-4-[(3-methylphenyl)amino]pyrimidine-5-carboxamide	SYK
	common genes	
	common pathways
1211:[DB09245	DB07159]
	DB09245|Toloxatone	MAOA;MAOA
	DB07159|Tamatinib	SYK
	common genes	
	common pathways
1212:[DB09245	DB00114]
	DB09245|Toloxatone	MAOA;MAOA
	DB00114|Pyridoxal Phosphate	AGXT2;GAD1;CBS;KYNU;SHMT1;NFS1;GOT1;OAT;ODC1;AADAT;ABAT;PNPO;SGPL1;TAT;CCBL1;THNSL1;PYGL;SPTLC2;CSAD;HDC;AZIN2;SDS;GCAT;GLDC;GPT;PSAT1;ALAS1;AGXT;PDXP;SPTLC1;CTH;BCAT1;BCAT2;PROSC;FTCD;GOT2;PYGB;PYGM;DDC;GIG18;GAD1;ALAS1;GAD2;DDC;PDXDC1;CCBL2;GADL1;SCLY;IGSF10;PHYKPL;GAD1;SHMT2;ALAS2;GPT2;MOCOS;SDSL;pcap;SRR;SEPSECS;SPTLC3;GAD65;TLH6
	common genes	
	common pathways
1213:[DB09245	DB02931]
	DB09245|Toloxatone	MAOA;MAOA
	DB02931|Coa-S-Acetyl Tryptamine	AANAT
	common genes	
	common pathways
1214:[DB09245	DB05513]
	DB09245|Toloxatone	MAOA;MAOA
	DB05513|Atiprimod	IL6;TNF
	common genes	
	common pathways
		R-HSA-6785807|Interleukin-4 and Interleukin-13 signaling	MAOA;TNF;IL6
1215:[DB09245	DB11091]
	DB09245|Toloxatone	MAOA;MAOA
	DB11091|Hydrogen peroxide	GPX1;CAT;ALPPL2
	common genes	
	common pathways
1216:[DB09245	DB13179]
	DB09245|Toloxatone	MAOA;MAOA
	DB13179|Troleandomycin	rpmF;rplD;NR1I2;CYP3A5;CYP2C9;CYP3A43;CYP2C18;CYP2C8;CYP3A4;CYP3A7;ABCB1
	common genes	
	common pathways
1217:[DB09245	DB13153]
	DB09245|Toloxatone	MAOA;MAOA
	DB13153|Levomenol	SLCO1B1;SLCO1B3
	common genes	
	common pathways
1218:[DB09245	DB03193]
	DB09245|Toloxatone	MAOA;MAOA
	DB03193|Stearic acid	PLA2G2D;PPARA;FABP3;ALB
	common genes	
	common pathways
1219:[DB09245	DB11569]
	DB09245|Toloxatone	MAOA;MAOA
	DB11569|Ixekizumab	IL17A
	common genes	
	common pathways
		R-HSA-6785807|Interleukin-4 and Interleukin-13 signaling	MAOA;IL17A
1220:[DB09245	DB06345]
	DB09245|Toloxatone	MAOA;MAOA
	DB06345|AR-9281	EPHX2
	common genes	
	common pathways
1221:[DB09245	DB01130]
	DB09245|Toloxatone	MAOA;MAOA
	DB01130|Prednicarbate	NR3C1;CYP3A4
	common genes	
	common pathways
1222:[DB09245	DB06151]
	DB09245|Toloxatone	MAOA;MAOA
	DB06151|Acetylcysteine	GSS;SLC7A11;ACY1;IKBKB;CHUK;GRIN2B;GRIN1;GRIN2A;GRIN2D;GRIN3A;SLCO1B1;SLC22A6
	common genes	
	common pathways
1223:[DB09245	DB03704]
	DB09245|Toloxatone	MAOA;MAOA
	DB03704|12-Hydroxydodecanoic Acid	ADH5
	common genes	
	common pathways
1224:[DB09245	DB06634]
	DB09245|Toloxatone	MAOA;MAOA
	DB06634|Casopitant	CYP3A4;TACR1
	common genes	
	common pathways
1225:[DB09245	DB05024]
	DB09245|Toloxatone	MAOA;MAOA
	DB05024|CTA018	CYP24A1;VDR
	common genes	
	common pathways
1226:[DB09245	DB00400]
	DB09245|Toloxatone	MAOA;MAOA
	DB00400|Griseofulvin	KRT12;CYP1A2;CYP3A4;CYP2D6
	common genes	
	common pathways
1227:[DB09245	DB07465]
	DB09245|Toloxatone	MAOA;MAOA
	DB07465|(1S,3S,5S)-2-{(2S)-2-amino-2-[(1R,3S,5R,7S)-3-hydroxytricyclo[3.3.1.1~3,7~]dec-1-yl]acetyl}-2-azabicyclo[3.1.0]hexane-3-carbonitrile	DPP4
	common genes	
	common pathways
1228:[DB09245	DB05869]
	DB09245|Toloxatone	MAOA;MAOA
	DB05869|Ethyl pyruvate	TNF;HMGB1
	common genes	
	common pathways
		R-HSA-6785807|Interleukin-4 and Interleukin-13 signaling	MAOA;TNF
1229:[DB09245	DB01629]
	DB09245|Toloxatone	MAOA;MAOA
	DB01629|5-Fluorouridine	SOD1
	common genes	
	common pathways
1230:[DB09245	DB12478]
	DB09245|Toloxatone	MAOA;MAOA
	DB12478|Piribedil	DRD2;DRD3
	common genes	
	common pathways
1231:[DB09245	DB00824]
	DB09245|Toloxatone	MAOA;MAOA
	DB00824|Enprofylline	PDE4A;PDE4B;ADORA2B;ADORA1;ADORA2A;ADORA3
	common genes	
	common pathways
1232:[DB09245	DB11834]
	DB09245|Toloxatone	MAOA;MAOA
	DB11834|Guselkumab	IL23A
	common genes	
	common pathways
		R-HSA-6785807|Interleukin-4 and Interleukin-13 signaling	MAOA;IL23A
1233:[DB09245	DB08906]
	DB09245|Toloxatone	MAOA;MAOA
	DB08906|Fluticasone furoate	NR3C1;CYP3A4;CYP2C8;ABCB1;SLCO1B1
	common genes	
	common pathways
1234:[DB09245	DB02546]
	DB09245|Toloxatone	MAOA;MAOA
	DB02546|Vorinostat	HDAC1;HDAC2;HDAC3;HDAC6;HDAC8
	common genes	
	common pathways
1235:[DB09245	DB00848]
	DB09245|Toloxatone	MAOA;MAOA
	DB00848|Levamisole	CHRNA3;ALPPL2
	common genes	
	common pathways
1236:[DB09245	DB04947]
	DB09245|Toloxatone	MAOA;MAOA
	DB04947|Altropane	SLC6A3
	common genes	
	common pathways
1237:[DB09245	DB01860]
	DB09245|Toloxatone	MAOA;MAOA
	DB01860|Cordycepin Triphosphate	PAPOLA
	common genes	
	common pathways
1238:[DB09245	DB02226]
	DB09245|Toloxatone	MAOA;MAOA
	DB02226|3,8-Diamino-6-Phenyl-5-[6-[1-[2-[(1,2,3,4-Tetrahydro-9-Acridinyl)Amino]Ethyl]-1h-1,2,3-Triazol-4-Yl]Hexyl]-Phenanthridinium	ACHE
	common genes	
	common pathways
1239:[DB09245	DB09018]
	DB09245|Toloxatone	MAOA;MAOA
	DB09018|Bromopride	DRD2
	common genes	
	common pathways
1240:[DB09245	DB01096]
	DB09245|Toloxatone	MAOA;MAOA
	DB01096|Oxamniquine	CYP2D6
	common genes	
	common pathways
1241:[DB09245	DB06587]
	DB09245|Toloxatone	MAOA;MAOA
	DB06587|Mitemcinal	MLNR;CYP3A4
	common genes	
	common pathways
1242:[DB09245	DB05990]
	DB09245|Toloxatone	MAOA;MAOA
	DB05990|Obeticholic acid	NR1H4;BAAT;CYP1A2
	common genes	
	common pathways
1243:[DB09245	DB05797]
	DB09245|Toloxatone	MAOA;MAOA
	DB05797|TNX-901	FCER1A
	common genes	
	common pathways
1244:[DB09245	DB04700]
	DB09245|Toloxatone	MAOA;MAOA
	DB04700|GLUTATHIONE SULFINATE	GSTK1
	common genes	
	common pathways
1245:[DB09245	DB04593]
	DB09245|Toloxatone	MAOA;MAOA
	DB04593|3-({1-[3-CARBAMIMIDOYL-1-(4-CARBAMIMIDOYL-BENZYLCARBAMOYL)-PROPYLCARBAMOYL]-2-METHYL-BUTYLSULFAMOYL}-METHYL)-BENZOIC ACID	F7
	common genes	
	common pathways
1246:[DB09245	DB02209]
	DB09245|Toloxatone	MAOA;MAOA
	DB02209|Pyridoxine phosphate	pdxJ;ODC1;PNPO
	common genes	
	common pathways
1247:[DB09245	DB05088]
	DB09245|Toloxatone	MAOA;MAOA
	DB05088|Tiomolibdate ion	APP
	common genes	
	common pathways
1248:[DB09245	DB08590]
	DB09245|Toloxatone	MAOA;MAOA
	DB08590|1-(3-HYDROXYPROPYL)-2-[(3-NITROBENZOYL)AMINO]-1H-BENZIMIDAZOL-5-YL PIVALATE	IRAK4
	common genes	
	common pathways
1249:[DB09245	DB05749]
	DB09245|Toloxatone	MAOA;MAOA
	DB05749|MPI-674	CYP19A1
	common genes	
	common pathways
1250:[DB09245	DB01256]
	DB09245|Toloxatone	MAOA;MAOA
	DB01256|Retapamulin	rplC;CYP3A4
	common genes	
	common pathways
1251:[DB09245	DB04345]
	DB09245|Toloxatone	MAOA;MAOA
	DB04345|7,8-dimethylalloxazine	BLVRB
	common genes	
	common pathways
1252:[DB09245	DB13192]
	DB09245|Toloxatone	MAOA;MAOA
	DB13192|Antihemophilic factor human	F9;F10;PROC
	common genes	
	common pathways
1253:[DB09245	DB01564]
	DB09245|Toloxatone	MAOA;MAOA
	DB01564|Calusterone	AR
	common genes	
	common pathways
1254:[DB09245	DB08895]
	DB09245|Toloxatone	MAOA;MAOA
	DB08895|Tofacitinib	JAK1;JAK2;JAK3;TYK2;CYP3A4;CYP2C19;ALB
	common genes	
	common pathways
		R-HSA-6785807|Interleukin-4 and Interleukin-13 signaling	JAK1;TYK2;JAK3;MAOA;JAK2
1255:[DB09245	DB05005]
	DB09245|Toloxatone	MAOA;MAOA
	DB05005|CCX282	CCR9
	common genes	
	common pathways
1256:[DB09245	DB08008]
	DB09245|Toloxatone	MAOA;MAOA
	DB08008|5-methyl-N-[4-(trifluoromethyl)phenyl][1,2,4]triazolo[1,5-a]pyrimidin-7-amine	DHODH
	common genes	
	common pathways
1257:[DB09245	DB14539]
	DB09245|Toloxatone	MAOA;MAOA
	DB14539|Hydrocortisone acetate	ANXA1;NR3C1;HSD11B2;HSD3B1;CYP3A4;CYP3A5;CYP3A7;CYP11B1;CYP11B2;CYP2C8;SHBG;SERPINA6;ABCB1;SLCO1A2;ABCG2;SLC22A8
	common genes	
	common pathways
		R-HSA-6785807|Interleukin-4 and Interleukin-13 signaling	MAOA;ANXA1
1258:[DB09245	DB03686]
	DB09245|Toloxatone	MAOA;MAOA
	DB03686|S-(P-Nitrobenzyl)Glutathione	GSTP1
	common genes	
	common pathways
1259:[DB09245	DB03309]
	DB09245|Toloxatone	MAOA;MAOA
	DB03309|N-Cyclohexyltaurine	EN2;rph;SULT2B1
	common genes	
	common pathways
1260:[DB09245	DB04003]
	DB09245|Toloxatone	MAOA;MAOA
	DB04003|{4-[(2S)-2-Acetamido-3-({(1S)-1-[3-carbamoyl-4-(cyclohexylmethoxy)phenyl]ethyl}amino)-3-oxopropyl]-2-phosphonophenoxy}acetic acid	LCK
	common genes	
	common pathways
1261:[DB09245	DB04767]
	DB09245|Toloxatone	MAOA;MAOA
	DB04767|N-[1-(4-CARBAMIMIDOYL-BENZYLCARBAMOYL)-3-METHYLSULFANYL-PROPYL]-3-HYDROXY-2-PROPOXYAMINO-BUTYRAMID	F7
	common genes	
	common pathways
1262:[DB09245	DB05885]
	DB09245|Toloxatone	MAOA;MAOA
	DB05885|Seletracetam	SV2A;CACNA1B;GLRA1;GLRB;CYP3A4
	common genes	
	common pathways
1263:[DB09245	DB08588]
	DB09245|Toloxatone	MAOA;MAOA
	DB08588|2-({2-[(3R)-3-AMINOPIPERIDIN-1-YL]-4-OXOQUINAZOLIN-3(4H)-YL}METHYL)BENZONITRILE	DPP4
	common genes	
	common pathways
1264:[DB09245	DB08504]
	DB09245|Toloxatone	MAOA;MAOA
	DB08504|6-(4-{(1S,2S)-2-AMINO-1-[(DIMETHYLAMINO)CARBONYL]-3-[(3S)-3-FLUOROPYRROLIDIN-1-YL]-3-OXOPROPYL}PHENYL)-1H-[1,2,4]TRIAZOLO[1,5-A]PYRIDIN-4-IUM	DPP4
	common genes	
	common pathways
1265:[DB09245	DB06013]
	DB09245|Toloxatone	MAOA;MAOA
	DB06013|Aldoxorubicin	TOP2A
	common genes	
	common pathways
1266:[DB09245	DB05968]
	DB09245|Toloxatone	MAOA;MAOA
	DB05968|PR-104	TNF
	common genes	
	common pathways
		R-HSA-6785807|Interleukin-4 and Interleukin-13 signaling	TNF;MAOA
1267:[DB09245	DB14004]
	DB09245|Toloxatone	MAOA;MAOA
	DB14004|Tildrakizumab	IL12B;IL23A;CYP4A11
	common genes	
	common pathways
		R-HSA-6785807|Interleukin-4 and Interleukin-13 signaling	IL12B;IL23A;MAOA
1268:[DB09245	DB03167]
	DB09245|Toloxatone	MAOA;MAOA
	DB03167|Pentabromophenol	TTR
	common genes	
	common pathways
1269:[DB09245	DB05786]
	DB09245|Toloxatone	MAOA;MAOA
	DB05786|Irofulven	FUBP1
	common genes	
	common pathways
1270:[DB09245	DB00822]
	DB09245|Toloxatone	MAOA;MAOA
	DB00822|Disulfiram	ALDH2;DBH;CYP2E1;CYP3A4;CYP3A5;ABCB11
	common genes	
	common pathways
		R-HSA-380612|Metabolism of serotonin	ALDH2;MAOA
1271:[DB09245	DB06907]
	DB09245|Toloxatone	MAOA;MAOA
	DB06907|2-(2,6-DICHLOROPHENYL)-1,3-BENZOXAZOLE-6-CARBOXYLIC ACID	TTR
	common genes	
	common pathways
1272:[DB09245	DB05014]
	DB09245|Toloxatone	MAOA;MAOA
	DB05014|XL999	FGFR3;FGFR1;KDR;FLT3;PDGFRB;RET
	common genes	
	common pathways
1273:[DB09245	DB11590]
	DB09245|Toloxatone	MAOA;MAOA
	DB11590|Thimerosal	MTR;SLC7A11;FXYD2;GSR;GPX1;SOD2;ALB;ITPR1
	common genes	
	common pathways
1274:[DB09245	DB06481]
	DB09245|Toloxatone	MAOA;MAOA
	DB06481|Manitimus	DHODH
	common genes	
	common pathways
1275:[DB09245	DB09378]
	DB09245|Toloxatone	MAOA;MAOA
	DB09378|Fluprednisolone	CYP3A4
	common genes	
	common pathways
1276:[DB09245	DB12026]
	DB09245|Toloxatone	MAOA;MAOA
	DB12026|Voxilaprevir	CYP3A4;CYP1A2;CYP2C8;ABCB1;ABCG2;SLCO1B1;SLCO1B3
	common genes	
	common pathways
1277:[DB09245	DB00250]
	DB09245|Toloxatone	MAOA;MAOA
	DB00250|Dapsone	CYP3A5;CYP3A4;FMO3;PTGS1;PTGS2;CYP2C8;CYP2C19;NAT2;CYP2C9;CYP3A7;CYP2E1;MPO;CYP2C18
	common genes	
	common pathways
		R-HSA-6785807|Interleukin-4 and Interleukin-13 signaling	MAOA;PTGS2
1278:[DB09245	DB07015]
	DB09245|Toloxatone	MAOA;MAOA
	DB07015|(3R,4R)-4-(pyrrolidin-1-ylcarbonyl)-1-(quinoxalin-2-ylcarbonyl)pyrrolidin-3-amine	DPP4
	common genes	
	common pathways
1279:[DB09245	DB00167]
	DB09245|Toloxatone	MAOA;MAOA
	DB00167|L-Isoleucine	IARS2;ACADSB;BCAT1;BCAT2;IARS;SLC16A10
	common genes	
	common pathways
1280:[DB09245	DB02638]
	DB09245|Toloxatone	MAOA;MAOA
	DB02638|Terlipressin	AVPR2;AVPR1B;AVPR1A
	common genes	
	common pathways
1281:[DB09245	DB05159]
	DB09245|Toloxatone	MAOA;MAOA
	DB05159|CCX915	CCR2
	common genes	
	common pathways
1282:[DB09245	DB06069]
	DB09245|Toloxatone	MAOA;MAOA
	DB06069|XMT-1001	TOP1
	common genes	
	common pathways
1283:[DB09245	DB02074]
	DB09245|Toloxatone	MAOA;MAOA
	DB02074|Butenoic Acid	FABP1
	common genes	
	common pathways
1284:[DB09245	DB14033]
	DB09245|Toloxatone	MAOA;MAOA
	DB14033|Acetyl sulfisoxazole	CYP2C9
	common genes	
	common pathways
1285:[DB09245	DB05712]
	DB09245|Toloxatone	MAOA;MAOA
	DB05712|AZD-9684	CPB2
	common genes	
	common pathways
1286:[DB09245	DB00467]
	DB09245|Toloxatone	MAOA;MAOA
	DB00467|Enoxacin	gyrA;parC;TOP2A;CYP1A2
	common genes	
	common pathways
1287:[DB09245	DB08837]
	DB09245|Toloxatone	MAOA;MAOA
	DB08837|Tetraethylammonium	CHRNA9;KCNA1;SLC22A1;SLC22A2;SLC22A3;SLC22A4;SLC22A5;SLC22A8;SLC47A1
	common genes	
	common pathways
		R-HSA-181430|Norepinephrine Neurotransmitter Release Cycle	MAOA;SLC22A2;SLC22A1
1288:[DB09245	DB03336]
	DB09245|Toloxatone	MAOA;MAOA
	DB03336|BIA	COMT
	common genes	
	common pathways
		R-HSA-379397|Enzymatic degradation of dopamine by COMT	MAOA;COMT
		R-HSA-379398|Enzymatic degradation of Dopamine by monoamine oxidase	MAOA;COMT
1289:[DB09245	DB06817]
	DB09245|Toloxatone	MAOA;MAOA
	DB06817|Raltegravir	pol;UGT1A1
	common genes	
	common pathways
1290:[DB09245	DB09124]
	DB09245|Toloxatone	MAOA;MAOA
	DB09124|Medrogestone	PGR;CYP3A4;ALB;SHBG;SERPINA6
	common genes	
	common pathways
1291:[DB09245	DB06892]
	DB09245|Toloxatone	MAOA;MAOA
	DB06892|(5S)-4,5-difluoro-6-[(2-fluoro-4-iodophenyl)imino]-N-(2-hydroxyethoxy)cyclohexa-1,3-diene-1-carboxamide	MAP2K1
	common genes	
	common pathways
1292:[DB09245	DB05553]
	DB09245|Toloxatone	MAOA;MAOA
	DB05553|Regrelor	P2RY12
	common genes	
	common pathways
1293:[DB09245	DB08672]
	DB09245|Toloxatone	MAOA;MAOA
	DB08672|4-[(3R)-3-{[2-(4-FLUOROPHENYL)-2-OXOETHYL]AMINO}BUTYL]BENZAMIDE	DPP4
	common genes	
	common pathways
1294:[DB09245	DB07176]
	DB09245|Toloxatone	MAOA;MAOA
	DB07176|5-aminonaphthalene-1-sulfonic acid	TTR
	common genes	
	common pathways
1295:[DB09245	DB09383]
	DB09245|Toloxatone	MAOA;MAOA
	DB09383|Meprednisone	CYP3A4;ALB
	common genes	
	common pathways
1296:[DB09245	DB14009]
	DB09245|Toloxatone	MAOA;MAOA
	DB14009|Medical Cannabis	CNR1;CNR2;GPR12;GLRA1;GLRA1;GLRB;GLRA3;GPR18;GPR55;HTR1A;HTR2A;CHRNA7;OPRD1;OPRM1;PPARG;TRPV1;CACNA1G;CACNA1H;CACNA1I;TRPA1;TRPM8;TRPV2;TRPV3;TRPV4;VDAC1;CYP2C9;CYP2C19;CYP2D6;CYP3A4;CYP3A5;ACAT1;AANAT;CAT;PTGS1;PTGS2;CYP3A7;CYP1A1;CYP1A2;CYP1B1;DAGLA;FAAH;GSR;GPX1;HMGCR;IDO1;ALOX5;ALOX15;NAAA;CRYZ;NAPEPLD;PLA2G1B;CYP17A1;SOD1;SMPD1;ABCC1;ABCG2;SLC29A1
	common genes	
	common pathways
		R-HSA-6785807|Interleukin-4 and Interleukin-13 signaling	PTGS2;ALOX15;OPRD1;OPRM1;ALOX5;MAOA
1297:[DB09245	DB00137]
	DB09245|Toloxatone	MAOA;MAOA
	DB00137|Lutein	ALB
	common genes	
	common pathways
1298:[DB09245	DB01345]
	DB09245|Toloxatone	MAOA;MAOA
	DB01345|Potassium cation	ATP1A1
	common genes	
	common pathways
1299:[DB09245	DB00505]
	DB09245|Toloxatone	MAOA;MAOA
	DB00505|Tridihexethyl	CHRM3;CHRM1;CHRM2
	common genes	
	common pathways
1300:[DB09245	DB00166]
	DB09245|Toloxatone	MAOA;MAOA
	DB00166|Lipoic Acid	LIPT1;LIAS;SLC5A6;POR
	common genes	
	common pathways
1301:[DB09245	DB04149]
	DB09245|Toloxatone	MAOA;MAOA
	DB04149|(R)-Rolipram	PDE4B;PDE4D
	common genes	
	common pathways
1302:[DB09245	DB11635]
	DB09245|Toloxatone	MAOA;MAOA
	DB11635|Tocofersolan	ABCB1;CYP4F2;CYP3A4;TTPA;SCARB1;NPC1L1;ABCG5;ABCG8;ABCA1;SEC14L4;SEC14L2;SEC14L3;APOBR
	common genes	
	common pathways
1303:[DB09245	DB08370]
	DB09245|Toloxatone	MAOA;MAOA
	DB08370|S-(4-BROMOBENZYL)CYSTEINE	GSTP1
	common genes	
	common pathways
1304:[DB09245	DB06785]
	DB09245|Toloxatone	MAOA;MAOA
	DB06785|Ganirelix	GNRHR
	common genes	
	common pathways
1305:[DB09245	DB11235]
	DB09245|Toloxatone	MAOA;MAOA
	DB11235|Thonzylamine	HRH1;CHRM1;CHRM2;CHRM3;CHRM4;CHRM5
	common genes	
	common pathways
1306:[DB09245	DB13620]
	DB09245|Toloxatone	MAOA;MAOA
	DB13620|Potassium gluconate	FXYD2;ATP1A1;SLC12A1;ATP4A;ATP4B
	common genes	
	common pathways
1307:[DB09245	DB05137]
	DB09245|Toloxatone	MAOA;MAOA
	DB05137|Lobeline	CHRNA9;CHRNA10;CHRNA7
	common genes	
	common pathways
1308:[DB09245	DB14071]
	DB09245|Toloxatone	MAOA;MAOA
	DB14071|Desmethylsertraline	ABCB1
	common genes	
	common pathways
1309:[DB09245	DB07101]
	DB09245|Toloxatone	MAOA;MAOA
	DB07101|PD-0325901	MAP2K1
	common genes	
	common pathways
1310:[DB09245	DB04754]
	DB09245|Toloxatone	MAOA;MAOA
	DB04754|GUANOSINE-2',3'-O-ETHYLIDENEPHOSPHONATE	PNP
	common genes	
	common pathways
1311:[DB09245	DB03695]
	DB09245|Toloxatone	MAOA;MAOA
	DB03695|Piritrexim	DHFR
	common genes	
	common pathways
1312:[DB09245	DB02877]
	DB09245|Toloxatone	MAOA;MAOA
	DB02877|Arotinoid acid	RARB
	common genes	
	common pathways
1313:[DB09245	DB08454]
	DB09245|Toloxatone	MAOA;MAOA
	DB08454|N-(5-METHYL-1H-PYRAZOL-3-YL)-2-PHENYLQUINAZOLIN-4-AMINE	CAMK1D
	common genes	
	common pathways
1314:[DB09245	DB00238]
	DB09245|Toloxatone	MAOA;MAOA
	DB00238|Nevirapine	pol;CYP2B6;CYP3A4;CYP3A5;CYP2C9;CYP2A6;CYP2D6;CYP1A2;ALB;SLC22A1
	common genes	
	common pathways
		R-HSA-181430|Norepinephrine Neurotransmitter Release Cycle	SLC22A1;MAOA
1315:[DB09245	DB11792]
	DB09245|Toloxatone	MAOA;MAOA
	DB11792|Mirodenafil	CYP3A4;CYP3A43;CYP3A5;CYP3A7
	common genes	
	common pathways
1316:[DB09245	DB03856]
	DB09245|Toloxatone	MAOA;MAOA
	DB03856|L-Eflornithine	ODC1
	common genes	
	common pathways
1317:[DB09245	DB07339]
	DB09245|Toloxatone	MAOA;MAOA
	DB07339|(3S)-3-hydroxy-1-methyl-2,3-dihydro-1H-indole-5,6-dione	NQO2
	common genes	
	common pathways
1318:[DB09245	DB04956]
	DB09245|Toloxatone	MAOA;MAOA
	DB04956|Afelimomab	TNF
	common genes	
	common pathways
		R-HSA-6785807|Interleukin-4 and Interleukin-13 signaling	TNF;MAOA
1319:[DB09245	DB06471]
	DB09245|Toloxatone	MAOA;MAOA
	DB06471|Naxifylline	ADORA1
	common genes	
	common pathways
1320:[DB09245	DB01933]
	DB09245|Toloxatone	MAOA;MAOA
	DB01933|7-Hydroxystaurosporine	PDPK1
	common genes	
	common pathways
1321:[DB09245	DB03606]
	DB09245|Toloxatone	MAOA;MAOA
	DB03606|(S)-Rolipram	PDE4D;PDE4B
	common genes	
	common pathways
1322:[DB09245	DB03977]
	DB09245|Toloxatone	MAOA;MAOA
	DB03977|N-Trimethyllysine	CYCS;CALM1
	common genes	
	common pathways
1323:[DB09245	DB11274]
	DB09245|Toloxatone	MAOA;MAOA
	DB11274|Dihydro-alpha-ergocryptine	DRD2;DRD1;DRD5;DRD3;CYP3A4
	common genes	
	common pathways
1324:[DB09245	DB00070]
	DB09245|Toloxatone	MAOA;MAOA
	DB00070|Hyaluronidase	TGFB1;ALB
	common genes	
	common pathways
		R-HSA-6785807|Interleukin-4 and Interleukin-13 signaling	MAOA;TGFB1
1325:[DB09245	DB06468]
	DB09245|Toloxatone	MAOA;MAOA
	DB06468|Cariporide	SLC9A1;MPO
	common genes	
	common pathways
1326:[DB09245	DB07638]
	DB09245|Toloxatone	MAOA;MAOA
	DB07638|(3AS,4R,9BR)-2,2-DIFLUORO-4-(4-HYDROXYPHENYL)-1,2,3,3A,4,9B-HEXAHYDROCYCLOPENTA[C]CHROMEN-8-OL	ESR1;ESR2
	common genes	
	common pathways
1327:[DB09245	DB06833]
	DB09245|Toloxatone	MAOA;MAOA
	DB06833|1-CYCLOHEXYL-N-{[1-(4-METHYLPHENYL)-1H-INDOL-3-YL]METHYL}METHANAMINE	ESRRA
	common genes	
	common pathways
1328:[DB09245	DB13932]
	DB09245|Toloxatone	MAOA;MAOA
	DB13932|Voretigene Neparvovec	RPE65
	common genes	
	common pathways
1329:[DB09245	DB06358]
	DB09245|Toloxatone	MAOA;MAOA
	DB06358|Iclaprim	DHFR
	common genes	
	common pathways
1330:[DB09245	DB02306]
	DB09245|Toloxatone	MAOA;MAOA
	DB02306|Palmitoyl-Linoleoyl Phosphatidylcholine	PCTP
	common genes	
	common pathways
1331:[DB09245	DB08089]
	DB09245|Toloxatone	MAOA;MAOA
	DB08089|LGD-2226	AR
	common genes	
	common pathways
1332:[DB09245	DB01044]
	DB09245|Toloxatone	MAOA;MAOA
	DB01044|Gatifloxacin	gyrA;gyrB;parC;parE;CYP1A2;ALB
	common genes	
	common pathways
1333:[DB09245	DB04012]
	DB09245|Toloxatone	MAOA;MAOA
	DB04012|(3r)-4-(P-Toluenesulfonyl)-1,4-Thiazane-3-Carboxylicacid-L-Leucine	FKBP1A
	common genes	
	common pathways
1334:[DB09245	DB02557]
	DB09245|Toloxatone	MAOA;MAOA
	DB02557|Phosphoramidon	MME;KEL
	common genes	
	common pathways
1335:[DB09245	DB04281]
	DB09245|Toloxatone	MAOA;MAOA
	DB04281|2-[4-(4-Chlorophenyl)Cyclohexylidene]-3,4-Dihydroxy-1(2h)-Naphthalenone	DHODH
	common genes	
	common pathways
1336:[DB09245	DB04894]
	DB09245|Toloxatone	MAOA;MAOA
	DB04894|Vapreotide	SSTR2;SSTR5;TACR1;CYP3A4
	common genes	
	common pathways
1337:[DB09245	DB00772]
	DB09245|Toloxatone	MAOA;MAOA
	DB00772|Malathion	BCHE;CYP1A2;CYP2B6
	common genes	
	common pathways
1338:[DB09245	DB07135]
	DB09245|Toloxatone	MAOA;MAOA
	DB07135|(2S,3S)-3-AMINO-4-[(3S)-3-FLUOROPYRROLIDIN-1-YL]-N,N-DIMETHYL-4-OXO-2-(TRANS-4-[1,2,4]TRIAZOLO[1,5-A]PYRIDIN-5-YLCYCLOHEXYL)BUTANAMIDE	DPP4
	common genes	
	common pathways
1339:[DB09245	DB01206]
	DB09245|Toloxatone	MAOA;MAOA
	DB01206|Lomustine	STMN4;CYP3A4;CYP2D6
	common genes	
	common pathways
1340:[DB09245	DB09079]
	DB09245|Toloxatone	MAOA;MAOA
	DB09079|Nintedanib	FLT1;KDR;FLT4;FGFR1;FGFR2;FGFR3;FLT3;LCK;LYN;SRC;CYP3A4;ABCB1
	common genes	
	common pathways
1341:[DB09245	DB12001]
	DB09245|Toloxatone	MAOA;MAOA
	DB12001|Abemaciclib	CDK4;CDK6;CYP3A4;ALB;ORM1;ORM2;SLC47A1;SLC47A2;OTC;ABCB1;ABCG2
	common genes	
	common pathways
1342:[DB09245	DB07525]
	DB09245|Toloxatone	MAOA;MAOA
	DB07525|3-(3-methoxybenzyl)-1H-pyrrolo[2,3-b]pyridine	FGFR1
	common genes	
	common pathways
1343:[DB09245	DB06993]
	DB09245|Toloxatone	MAOA;MAOA
	DB06993|(2S,3S)-4-cyclopropyl-3-{(3R,5R)-3-[2-fluoro-4-(methylsulfonyl)phenyl]-1,2,4-oxadiazolidin-5-yl}-1-[(3S)-3-fluoropyrrolidin-1-yl]-1-oxobutan-2-amine	DPP4
	common genes	
	common pathways
1344:[DB09245	DB02919]
	DB09245|Toloxatone	MAOA;MAOA
	DB02919|2,4-Diamino-6-[N-(3',4',5'-Trimethoxybenzyl)-N-Methylamino]Pyrido[2,3-D]Pyrimidine	DHFR
	common genes	
	common pathways
1345:[DB09245	DB01131]
	DB09245|Toloxatone	MAOA;MAOA
	DB01131|Proguanil	DHFR;CYP2C19;CYP2D6;CYP2C9;CYP2E1;CYP3A4
	common genes	
	common pathways
1346:[DB09245	DB07141]
	DB09245|Toloxatone	MAOA;MAOA
	DB07141|5-[(3R)-3-(5-methoxy-4'-methylbiphenyl-3-yl)but-1-yn-1-yl]-6-methylpyrimidine-2,4-diamine	DHFR
	common genes	
	common pathways
1347:[DB09245	DB05078]
	DB09245|Toloxatone	MAOA;MAOA
	DB05078|AER001	IL4R;IL13RA2
	common genes	
	common pathways
		R-HSA-6785807|Interleukin-4 and Interleukin-13 signaling	IL4R;MAOA;IL13RA2
1348:[DB09245	DB05332]
	DB09245|Toloxatone	MAOA;MAOA
	DB05332|Romiplostim	MPL
	common genes	
	common pathways
1349:[DB09245	DB01045]
	DB09245|Toloxatone	MAOA;MAOA
	DB01045|Rifampicin	rpoB;rpoC;NR1I2;SLCO1B1;SLCO1A2;SLCO1B3;CYP51A1;ALB;SLCO2B1;CYP2C9;CYP1A2;CYP2C8;CYP3A4;CYP2B6;UGT1A1;CYP2C19;CYP2A6;CYP2E1;CYP3A43;CYP3A7;CYP4A11;CYP2D6;ABCB1;SLCO1B3;ABCC1;SLCO2B1;ABCB11;SLCO1A2;SLC22A7;SLCO1B1;ABCC5;ABCC2;ABCC3;SLC22A6;SLC22A8
	common genes	
	common pathways
1350:[DB09245	DB05339]
	DB09245|Toloxatone	MAOA;MAOA
	DB05339|MN-305	HTR1A
	common genes	
	common pathways
1351:[DB09245	DB07036]
	DB09245|Toloxatone	MAOA;MAOA
	DB07036|(3aS,4R,9bR)-2,2-difluoro-4-(4-hydroxyphenyl)-6-(methoxymethyl)-1,2,3,3a,4,9b-hexahydrocyclopenta[c]chromen-8-ol	ESR2
	common genes	
	common pathways
1352:[DB09245	DB00110]
	DB09245|Toloxatone	MAOA;MAOA
	DB00110|Palivizumab	FCGR3B;C1R;C1QA;C1QB;C1QC;FCGR3A;FCGR1A;FCGR2A;FCGR2B;FCGR2C
	common genes	
	common pathways
1353:[DB09245	DB01094]
	DB09245|Toloxatone	MAOA;MAOA
	DB01094|Hesperetin	SOAT1;SOAT2;MTTP;SHBG;CYP1A2;ABCG2
	common genes	
	common pathways
1354:[DB09245	DB05139]
	DB09245|Toloxatone	MAOA;MAOA
	DB05139|CR002	PDGFD
	common genes	
	common pathways
1355:[DB09245	DB11275]
	DB09245|Toloxatone	MAOA;MAOA
	DB11275|Epicriptine	DRD1;DRD5;DRD2;DRD3;DRD4
	common genes	
	common pathways
1356:[DB09245	DB00650]
	DB09245|Toloxatone	MAOA;MAOA
	DB00650|Leucovorin	SLC22A8
	common genes	
	common pathways
1357:[DB09245	DB08980]
	DB09245|Toloxatone	MAOA;MAOA
	DB08980|Fendiline	CYP3A4
	common genes	
	common pathways
1358:[DB09245	DB09183]
	DB09245|Toloxatone	MAOA;MAOA
	DB09183|Dasabuvir	CYP2C8;CYP3A4;CYP2D6;ABCG2;ABCB5;ABCB1
	common genes	
	common pathways
1359:[DB09245	DB05001]
	DB09245|Toloxatone	MAOA;MAOA
	DB05001|PSN9301	DPP4
	common genes	
	common pathways
1360:[DB09245	DB00111]
	DB09245|Toloxatone	MAOA;MAOA
	DB00111|Daclizumab	IL2RA;IL2RB;FCGR3B;C1R;C1QA;C1QB;C1QC;FCGR3A;FCGR1A;FCGR2A;FCGR2B;FCGR2C
	common genes	
	common pathways
1361:[DB09245	DB13933]
	DB09245|Toloxatone	MAOA;MAOA
	DB13933|Nonacog beta pegol	F7;F8;F10
	common genes	
	common pathways
1362:[DB09245	DB04796]
	DB09245|Toloxatone	MAOA;MAOA
	DB04796|Inecalcitol	VDR
	common genes	
	common pathways
1363:[DB09245	DB08574]
	DB09245|Toloxatone	MAOA;MAOA
	DB08574|(5R)-2-SULFANYL-5-[4-(TRIFLUOROMETHYL)BENZYL]-1,3-THIAZOL-4-ONE	MLLT4
	common genes	
	common pathways
1364:[DB09245	DB00568]
	DB09245|Toloxatone	MAOA;MAOA
	DB00568|Cinnarizine	HRH1;CACNA1C;CACNA1D;CACNA1F;CACNA1S;CACNA1G;CACNA1H;CACNA1I;DRD2;DRD1;DRD5;CHRM1;CHRM2;CHRM3;CHRM4;CHRM5;CYP2D6;CYP2C9;CYP1A2;CYP2B6;CYP2A6;CYP1A1;CYP3A4
	common genes	
	common pathways
1365:[DB09245	DB07768]
	DB09245|Toloxatone	MAOA;MAOA
	DB07768|Epitestosterone	AKR1C1;AKR1C2
	common genes	
	common pathways
1366:[DB09245	DB05482]
	DB09245|Toloxatone	MAOA;MAOA
	DB05482|7-ethyl-10-hydroxycamptothecin	TOP1;CYP3A4
	common genes	
	common pathways
1367:[DB09245	DB01053]
	DB09245|Toloxatone	MAOA;MAOA
	DB01053|Benzylpenicillin	bla;SLC22A8;SLC15A1;SLC15A2;SLC22A5;SLC15A1;SLC15A2;SLC22A6;SLC22A8;SLC22A4;SLC22A11;SLCO2B1;SLCO4A1;SLCO3A1;SLCO1B1
	common genes	
	common pathways
1368:[DB09245	DB03247]
	DB09245|Toloxatone	MAOA;MAOA
	DB03247|Flavin mononucleotide	RPS6KA4;HAO2;POR;PPCDC;pdxH;aroC;BLVRB;HAO1;PNPO;RFK;NOS1;pyrD;DPYD;DHODH;azoR;azoR;aroC;SGK1;POR
	common genes	
	common pathways
1369:[DB09245	DB03907]
	DB09245|Toloxatone	MAOA;MAOA
	DB03907|N-{3-[5-(6-Amino-Purin-9-Yl)-3,4-Dihydroxy-Tetrahydro-Furan-2-Yl]-Allyl}-2,3-Dihydroxy-5-Nitro-Benzamide	COMT
	common genes	
	common pathways
		R-HSA-379397|Enzymatic degradation of dopamine by COMT	COMT;MAOA
		R-HSA-379398|Enzymatic degradation of Dopamine by monoamine oxidase	MAOA;COMT
1370:[DB09245	DB01085]
	DB09245|Toloxatone	MAOA;MAOA
	DB01085|Pilocarpine	CHRM3;CHRM1;CHRM2;CHRM4;CYP2A6;CYP2E1;CYP3A4
	common genes	
	common pathways
1371:[DB09245	DB06354]
	DB09245|Toloxatone	MAOA;MAOA
	DB06354|Tezampanel	GRIK1;GABBR1
	common genes	
	common pathways
1372:[DB09245	DB12773]
	DB09245|Toloxatone	MAOA;MAOA
	DB12773|Sifalimumab	IFNA2
	common genes	
	common pathways
1373:[DB09245	DB00227]
	DB09245|Toloxatone	MAOA;MAOA
	DB00227|Lovastatin	HMGCR;ITGAL;HDAC2;CYP3A4;CYP3A5;CYP3A7;PON3;CYP2C8;CYP2C9;CYP2D6;UGT1A1;UGT1A3;UGT2B7;ABCB1;SLCO1A2;SLCO1B1;ABCC2;ABCB11
	common genes	
	common pathways
1374:[DB09245	DB04521]
	DB09245|Toloxatone	MAOA;MAOA
	DB04521|GSHNA	GSTA3
	common genes	
	common pathways
1375:[DB09245	DB04756]
	DB09245|Toloxatone	MAOA;MAOA
	DB04756|2-[(3,5-Dichloro-4-trioxidanylphenyl)amino]benzoic acid	TTR
	common genes	
	common pathways
1376:[DB09245	DB01645]
	DB09245|Toloxatone	MAOA;MAOA
	DB01645|Genistein	ESR2;TOP2A;PTK2B;NCOA1;ESR1;NCOA2;ESRRB;ESRRA;NR1I2;AKT1;GPER1;CYP1B1;SHBG;CYP1A2;CYP2C8;CYP2C9;CYP3A4;TTR;ABCB1;ABCC1;ABCG2;SLCO1B1;SLCO2B1
	common genes	
	common pathways
		R-HSA-6785807|Interleukin-4 and Interleukin-13 signaling	AKT1;MAOA
1377:[DB09245	DB11731]
	DB09245|Toloxatone	MAOA;MAOA
	DB11731|Depatuxizumab mafodotin	EGFR;TUBB
	common genes	
	common pathways
1378:[DB09245	DB04753]
	DB09245|Toloxatone	MAOA;MAOA
	DB04753|9-DEAZAINOSINE-2',3'-O-ETHYLIDENEPHOSPHONATE	PNP
	common genes	
	common pathways
1379:[DB09245	DB01033]
	DB09245|Toloxatone	MAOA;MAOA
	DB01033|Mercaptopurine	HPRT1;PPAT;IMPDH1;IMPDH2;TPMT;XDH;AOX1;SLC22A8;ABCC4;ABCC5;SLC28A2;SLC28A3;SLC29A1;SLC29A2
	common genes	
	common pathways
1380:[DB09245	DB05883]
	DB09245|Toloxatone	MAOA;MAOA
	DB05883|ABX-PTH	PTH
	common genes	
	common pathways
1381:[DB09245	DB06372]
	DB09245|Toloxatone	MAOA;MAOA
	DB06372|Rilonacept	IL1B;IL1A;IL1RN
	common genes	
	common pathways
		R-HSA-6785807|Interleukin-4 and Interleukin-13 signaling	IL1A;IL1B;MAOA
1382:[DB09245	DB00365]
	DB09245|Toloxatone	MAOA;MAOA
	DB00365|Grepafloxacin	gyrA;parC;CYP1A2;CYP3A4;ABCB1;ABCC1;SLC22A6;SLC22A2;SLC22A5;ABCC2
	common genes	
	common pathways
		R-HSA-181430|Norepinephrine Neurotransmitter Release Cycle	SLC22A2;MAOA
1383:[DB09245	DB07443]
	DB09245|Toloxatone	MAOA;MAOA
	DB07443|(2Z)-N-biphenyl-4-yl-2-cyano-3-hydroxybut-2-enamide	DHODH
	common genes	
	common pathways
1384:[DB09245	DB11619]
	DB09245|Toloxatone	MAOA;MAOA
	DB11619|Gestrinone	SHBG;PGR;NR3C1;AR;GNRHR;ESR1;CYP3A4
	common genes	
	common pathways
1385:[DB09245	DB07032]
	DB09245|Toloxatone	MAOA;MAOA
	DB07032|2-(4-HYDROXY-PHENYL)BENZOFURAN-5-OL	ESR2
	common genes	
	common pathways
1386:[DB09245	DB00024]
	DB09245|Toloxatone	MAOA;MAOA
	DB00024|Thyrotropin alfa	TSHR
	common genes	
	common pathways
1387:[DB09245	DB05814]
	DB09245|Toloxatone	MAOA;MAOA
	DB05814|GPI-1485	FKBP1A;CYP3A4
	common genes	
	common pathways
1388:[DB09245	DB08844]
	DB09245|Toloxatone	MAOA;MAOA
	DB08844|Uric Acid	PYGL;SLC22A6;SLC22A8;SLC2A9
	common genes	
	common pathways
1389:[DB09245	DB09110]
	DB09245|Toloxatone	MAOA;MAOA
	DB09110|Coenzyme M	GSR
	common genes	
	common pathways
1390:[DB09245	DB00810]
	DB09245|Toloxatone	MAOA;MAOA
	DB00810|Biperiden	CHRNA2;CHRM1;CYP2D6
	common genes	
	common pathways
1391:[DB09245	DB09460]
	DB09245|Toloxatone	MAOA;MAOA
	DB09460|Sodium carbonate	CA1;CA2;CA4;CA9
	common genes	
	common pathways
1392:[DB09245	DB01405]
	DB09245|Toloxatone	MAOA;MAOA
	DB01405|Temafloxacin	gyrA;parC;CYP1A2
	common genes	
	common pathways
1393:[DB09245	DB02613]
	DB09245|Toloxatone	MAOA;MAOA
	DB02613|Decylamine-N,N-Dimethyl-N-Oxide	DHODH;PNLIPRP2
	common genes	
	common pathways
1394:[DB09245	DB05361]
	DB09245|Toloxatone	MAOA;MAOA
	DB05361|SR-123781A	SERPINC1;F2R
	common genes	
	common pathways
1395:[DB09245	DB08875]
	DB09245|Toloxatone	MAOA;MAOA
	DB08875|Cabozantinib	MET;KDR;RET;CYP3A4;CYP2C9;CYP2C8
	common genes	
	common pathways
1396:[DB09245	DB08784]
	DB09245|Toloxatone	MAOA;MAOA
	DB08784|2-(4-CHLORO-PHENYLAMINO)-NICOTINIC ACID	NMRAL1
	common genes	
	common pathways
1397:[DB09245	DB02285]
	DB09245|Toloxatone	MAOA;MAOA
	DB02285|Protoporphyrin	FTL
	common genes	
	common pathways
1398:[DB09245	DB00038]
	DB09245|Toloxatone	MAOA;MAOA
	DB00038|Oprelvekin	IL11RA
	common genes	
	common pathways
1399:[DB09245	DB06231]
	DB09245|Toloxatone	MAOA;MAOA
	DB06231|Caldaret	SLC8A1
	common genes	
	common pathways
1400:[DB09245	DB13941]
	DB09245|Toloxatone	MAOA;MAOA
	DB13941|Piperaquine	CYP3A4;CYP2C19;CYP2C9;CYP2B6;CYP2E1
	common genes	
	common pathways
1401:[DB09245	DB00160]
	DB09245|Toloxatone	MAOA;MAOA
	DB00160|L-Alanine	AGXT;ABAT;KYNU;AARS2;PHYKPL;GPT2;GPT;NFS1;SLC36A1;SLC7A8;AGXT2;AARS;SLC1A4;SLC16A10
	common genes	
	common pathways
1402:[DB09245	DB00764]
	DB09245|Toloxatone	MAOA;MAOA
	DB00764|Mometasone	NR3C1;PGR;CYP2C8;CYP3A4
	common genes	
	common pathways
1403:[DB09245	DB00596]
	DB09245|Toloxatone	MAOA;MAOA
	DB00596|Ulobetasol	NR3C1;SERPINA6
	common genes	
	common pathways
1404:[DB09245	DB07008]
	DB09245|Toloxatone	MAOA;MAOA
	DB07008|4-(1,3-BENZODIOXOL-5-YLOXY)-2-[4-(1H-IMIDAZOL-1-YL)PHENOXY]PYRIMIDINE	NOS2
	common genes	
	common pathways
		R-HSA-6785807|Interleukin-4 and Interleukin-13 signaling	MAOA;NOS2
1405:[DB09245	DB00694]
	DB09245|Toloxatone	MAOA;MAOA
	DB00694|Daunorubicin	TOP2A;TOP2B;CYP3A4;CYP3A5;CYP1A1;CYP1B1;XDH;POR;ABCB1;ABCC1;ABCC10;ABCC2;ABCC6;ABCB11;ABCG2
	common genes	
	common pathways
1406:[DB09245	DB00094]
	DB09245|Toloxatone	MAOA;MAOA
	DB00094|Urofollitropin	FSHR
	common genes	
	common pathways
1407:[DB09245	DB11639]
	DB09245|Toloxatone	MAOA;MAOA
	DB11639|Dibotermin alfa	BMPR2;BMPR1A
	common genes	
	common pathways
1408:[DB09245	DB11075]
	DB09245|Toloxatone	MAOA;MAOA
	DB11075|Hypromellose	EPCAM
	common genes	
	common pathways
1409:[DB09245	DB00385]
	DB09245|Toloxatone	MAOA;MAOA
	DB00385|Valrubicin	TOP2A
	common genes	
	common pathways
1410:[DB09245	DB14596]
	DB09245|Toloxatone	MAOA;MAOA
	DB14596|Loteprednol etabonate	NR3C1;CYP3A4;PON1
	common genes	
	common pathways
1411:[DB09245	DB00920]
	DB09245|Toloxatone	MAOA;MAOA
	DB00920|Ketotifen	HRH1;PGD
	common genes	
	common pathways
1412:[DB09245	DB08874]
	DB09245|Toloxatone	MAOA;MAOA
	DB08874|Fidaxomicin	CYP3A4;ABCB1
	common genes	
	common pathways
1413:[DB09245	DB00033]
	DB09245|Toloxatone	MAOA;MAOA
	DB00033|Interferon gamma-1b	IFNGR1;IFNGR2
	common genes	
	common pathways
1414:[DB09245	DB00857]
	DB09245|Toloxatone	MAOA;MAOA
	DB00857|Terbinafine	SQLE;CYP2C9;CYP1A2;CYP3A4;CYP2C8;CYP2C19;CYP2D6;PTGS1;CYP11A1;CYP19A1
	common genes	
	common pathways
1415:[DB09245	DB08168]
	DB09245|Toloxatone	MAOA;MAOA
	DB08168|7-AMINO-4-METHYL-CHROMEN-2-ONE	PPIF;HDAC8
	common genes	
	common pathways
1416:[DB09245	DB13997]
	DB09245|Toloxatone	MAOA;MAOA
	DB13997|Baloxavir marboxil	UGT1A3;CYP3A4;ABCB5
	common genes	
	common pathways
1417:[DB09245	DB01083]
	DB09245|Toloxatone	MAOA;MAOA
	DB01083|Orlistat	PNLIP;LIPF;FASN;CYP3A4;PLA2G4A
	common genes	
	common pathways
1418:[DB09245	DB08044]
	DB09245|Toloxatone	MAOA;MAOA
	DB08044|ABT-341	DPP4
	common genes	
	common pathways
1419:[DB09245	DB14582]
	DB09245|Toloxatone	MAOA;MAOA
	DB14582|Patisiran	ALB;ORM1;ORM2
	common genes	
	common pathways
1420:[DB09245	DB05442]
	DB09245|Toloxatone	MAOA;MAOA
	DB05442|Etiprednol dicloacetate	IL1B
	common genes	
	common pathways
		R-HSA-6785807|Interleukin-4 and Interleukin-13 signaling	MAOA;IL1B
1421:[DB09245	DB09060]
	DB09245|Toloxatone	MAOA;MAOA
	DB09060|Avibactam	bla;bla;bla;bla;bla;ABCC2;SLC22A8
	common genes	
	common pathways
1422:[DB09245	DB04733]
	DB09245|Toloxatone	MAOA;MAOA
	DB04733|1,6-DI-O-PHOSPHONO-D-MANNITOL	ALDOA
	common genes	
	common pathways
1423:[DB09245	DB04114]
	DB09245|Toloxatone	MAOA;MAOA
	DB04114|3-Chloro-9-Ethyl-6,7,8,9,10,11-Hexahydro-7,11-Methanocycloocta[B]Quinolin-12-Amine	ACHE
	common genes	
	common pathways
1424:[DB09245	DB08912]
	DB09245|Toloxatone	MAOA;MAOA
	DB08912|Dabrafenib	BRAF;RAF1;SIK1;NEK11;LIMK1;CYP3A4;CYP2C8;CYP2B6;CYP2C9;ABCB1;ABCG2;SLCO1B1;SLCO1B3;SLC22A6;SLC22A8
	common genes	
	common pathways
1425:[DB09245	DB01599]
	DB09245|Toloxatone	MAOA;MAOA
	DB01599|Probucol	ABCA1;CES1
	common genes	
	common pathways
1426:[DB09245	DB02485]
	DB09245|Toloxatone	MAOA;MAOA
	DB02485|Cytidine-5'-Monophosphate-5-N-Acetylneuraminic Acid	CMAS
	common genes	
	common pathways
1427:[DB09245	DB09046]
	DB09245|Toloxatone	MAOA;MAOA
	DB09046|Metreleptin	LEPR
	common genes	
	common pathways
1428:[DB09245	DB05936]
	DB09245|Toloxatone	MAOA;MAOA
	DB05936|CVT-6883	ADORA2B
	common genes	
	common pathways
1429:[DB09245	DB03604]
	DB09245|Toloxatone	MAOA;MAOA
	DB03604|Tiratricol	THRB
	common genes	
	common pathways
1430:[DB09245	DB00378]
	DB09245|Toloxatone	MAOA;MAOA
	DB00378|Dydrogesterone	PGR;CYP3A4
	common genes	
	common pathways
1431:[DB09245	DB01005]
	DB09245|Toloxatone	MAOA;MAOA
	DB01005|Hydroxyurea	RRM1;CYP2D6
	common genes	
	common pathways
1432:[DB09245	DB01425]
	DB09245|Toloxatone	MAOA;MAOA
	DB01425|Alizapride	DRD2
	common genes	
	common pathways
1433:[DB09245	DB01057]
	DB09245|Toloxatone	MAOA;MAOA
	DB01057|Echothiophate	BCHE;ALB
	common genes	
	common pathways
1434:[DB09245	DB01998]
	DB09245|Toloxatone	MAOA;MAOA
	DB01998|2-[3,4-Dihydroxy-2-Hydroxymethyl-5-(2-Hydroxy-Nonyl)-Tetrahydro-Furan-2-Yloxy]-6-Hydroxymethyl-Tetra Hydro-Pyran-3,4,5-Triol	SERPINA1
	common genes	
	common pathways
1435:[DB09245	DB13168]
	DB09245|Toloxatone	MAOA;MAOA
	DB13168|Omega-6 fatty acids	FADS2;FADS1;PTGS2;ALOX5
	common genes	
	common pathways
		R-HSA-6785807|Interleukin-4 and Interleukin-13 signaling	ALOX5;MAOA;PTGS2
1436:[DB09245	DB03066]
	DB09245|Toloxatone	MAOA;MAOA
	DB03066|D-Lactic acid	SLC16A7;SLC16A1;SLC16A3
	common genes	
	common pathways
1437:[DB09245	DB11892]
	DB09245|Toloxatone	MAOA;MAOA
	DB11892|Prulifloxacin	CYP1A2
	common genes	
	common pathways
1438:[DB09245	DB06756]
	DB09245|Toloxatone	MAOA;MAOA
	DB06756|Glycine betaine	BCL2;BCHE;PRODH
	common genes	
	common pathways
		R-HSA-6785807|Interleukin-4 and Interleukin-13 signaling	MAOA;BCL2
1439:[DB09245	DB07389]
	DB09245|Toloxatone	MAOA;MAOA
	DB07389|N-[2-(6-AMINO-4-METHYLPYRIDIN-2-YL)ETHYL]-4-CYANOBENZAMIDE	NOS2
	common genes	
	common pathways
		R-HSA-6785807|Interleukin-4 and Interleukin-13 signaling	MAOA;NOS2
1440:[DB09245	DB09332]
	DB09245|Toloxatone	MAOA;MAOA
	DB09332|Kappadione	F2;F7;F9;F10;PROC;GGCX;PROS1;VKORC1;POR
	common genes	
	common pathways
1441:[DB09245	DB08051]
	DB09245|Toloxatone	MAOA;MAOA
	DB08051|(2R)-4-(2-BENZOYL-1,2-DIAZEPAN-1-YL)-4-OXO-1-(2,4,5-TRIFLUOROPHENYL)BUTAN-2-AMINE	DPP4
	common genes	
	common pathways
1442:[DB09245	DB03023]
	DB09245|Toloxatone	MAOA;MAOA
	DB03023|1-Tert-Butyl-3-(4-Chloro-Phenyl)-1h-Pyrazolo[3,4-D]Pyrimidin-4-Ylamine	LCK;LYN;SRC
	common genes	
	common pathways
1443:[DB09245	DB11779]
	DB09245|Toloxatone	MAOA;MAOA
	DB11779|Danoprevir	CYP3A4
	common genes	
	common pathways
1444:[DB09245	DB00550]
	DB09245|Toloxatone	MAOA;MAOA
	DB00550|Propylthiouracil	TPO;MPO;DBH;CYP1A1
	common genes	
	common pathways
1445:[DB09245	DB06419]
	DB09245|Toloxatone	MAOA;MAOA
	DB06419|Cethromycin	CYP3A5;CYP3A4
	common genes	
	common pathways
1446:[DB09245	DB11960]
	DB09245|Toloxatone	MAOA;MAOA
	DB11960|Carboxyamidotriazole	CYP3A4
	common genes	
	common pathways
1447:[DB09245	DB05130]
	DB09245|Toloxatone	MAOA;MAOA
	DB05130|INCB3284	CCR2
	common genes	
	common pathways
1448:[DB09245	DB09052]
	DB09245|Toloxatone	MAOA;MAOA
	DB09052|Blinatumomab	CD19;CD3D
	common genes	
	common pathways
1449:[DB09245	DB08834]
	DB09245|Toloxatone	MAOA;MAOA
	DB08834|Tauroursodeoxycholic acid	SLCO1A2;SLC7A11
	common genes	
	common pathways
1450:[DB09245	DB06589]
	DB09245|Toloxatone	MAOA;MAOA
	DB06589|Pazopanib	FLT1;KDR;FLT4;PDGFRA;PDGFRB;KIT;FGFR3;ITK;FGF1;SH2B3;CYP3A4;CYP2D6;CYP2C8;CYP1A2;ABCB1;ABCG2;SLCO1B1;UGT1A1
	common genes	
	common pathways
1451:[DB09245	DB03153]
	DB09245|Toloxatone	MAOA;MAOA
	DB03153|3h-Pyrazolo[4,3-D]Pyrimidin-7-Ol	HPRT1
	common genes	
	common pathways
1452:[DB09245	DB12651]
	DB09245|Toloxatone	MAOA;MAOA
	DB12651|Bardoxolone	CASP8
	common genes	
	common pathways
1453:[DB09245	DB12489]
	DB09245|Toloxatone	MAOA;MAOA
	DB12489|Mirvetuximab Soravtansine	CYP3A4
	common genes	
	common pathways
1454:[DB09245	DB00145]
	DB09245|Toloxatone	MAOA;MAOA
	DB00145|Glycine	GCAT;ALAS1;ALAS2;GCSH;GARS;GRIN2A;BAAT;GPR18;GSS;GRIN2C;GLYAT;SLC36A1;SHMT2;GLYATL2;GLYATL1;AGXT2;SLC32A1;PIPOX;SLC6A5;GRIN3B;GLDC;SLC6A9;GLRA1;AGXT;GLRB;SHMT1;GLRA3;GLRA2;GNMT;GATM;SLC16A10
	common genes	
	common pathways
1455:[DB09245	DB04410]
	DB09245|Toloxatone	MAOA;MAOA
	DB04410|3-Phenylpropylamine	PRSS2;PRSS1
	common genes	
	common pathways
1456:[DB09245	DB11805]
	DB09245|Toloxatone	MAOA;MAOA
	DB11805|Saracatinib	CYP3A4
	common genes	
	common pathways
1457:[DB09245	DB01708]
	DB09245|Toloxatone	MAOA;MAOA
	DB01708|Prasterone	ESR1;ESR2;GABRA1;GABRA2;GABRA3;GABRA4;GABRA5;GABRA6;GABRB1;GABRB2;GABRB3;GABRD;GABRE;GABRG1;GABRG2;GABRG3;GABRP;GABRQ;GRIN1;GRIN2A;GRIN2B;GRIN2C;GRIN2D;GRIN3A;GRIN3B;AR;HSD17B1;SULT2A1;SULT2B1;PPARA;SIGMAR1;NR1I2;NR1I3;CYP3A4;CYP3A7
	common genes	
	common pathways
1458:[DB09245	DB14017]
	DB09245|Toloxatone	MAOA;MAOA
	DB14017|H3B-8800	SF3B1
	common genes	
	common pathways
1459:[DB09245	DB01108]
	DB09245|Toloxatone	MAOA;MAOA
	DB01108|Trilostane	HSD3B1;HSD3B2;ESR1;ESR2;CYP3A4
	common genes	
	common pathways
1460:[DB09245	DB00052]
	DB09245|Toloxatone	MAOA;MAOA
	DB00052|Somatotropin	GHR;PRLR
	common genes	
	common pathways
1461:[DB09245	DB05967]
	DB09245|Toloxatone	MAOA;MAOA
	DB05967|ANZ-100	KISS1R
	common genes	
	common pathways
1462:[DB09245	DB12243]
	DB09245|Toloxatone	MAOA;MAOA
	DB12243|Edaravone	SLC22A6;SLC22A8
	common genes	
	common pathways
1463:[DB09245	DB05448]
	DB09245|Toloxatone	MAOA;MAOA
	DB05448|PX-12	TXNRD1
	common genes	
	common pathways
1464:[DB09245	DB11830]
	DB09245|Toloxatone	MAOA;MAOA
	DB11830|Mocetinostat	HDAC1;HDAC3;HDAC2
	common genes	
	common pathways
1465:[DB09245	DB05532]
	DB09245|Toloxatone	MAOA;MAOA
	DB05532|BMS-488043	FFAR4
	common genes	
	common pathways
1466:[DB09245	DB05449]
	DB09245|Toloxatone	MAOA;MAOA
	DB05449|FM-VP4	ABCB1
	common genes	
	common pathways
1467:[DB09245	DB07180]
	DB09245|Toloxatone	MAOA;MAOA
	DB07180|5-[(Z)-(5-Chloro-2-oxo-1,2-dihydro-3H-indol-3-ylidene)methyl]-N,2,4-trimethyl-1H-pyrrole-3-carboxamide	NEK2
	common genes	
	common pathways
1468:[DB09245	DB09348]
	DB09245|Toloxatone	MAOA;MAOA
	DB09348|Propiolactone	ALB
	common genes	
	common pathways
1469:[DB09245	DB04988]
	DB09245|Toloxatone	MAOA;MAOA
	DB04988|IGN311	EGFR;ERBB2
	common genes	
	common pathways
1470:[DB09245	DB08058]
	DB09245|Toloxatone	MAOA;MAOA
	DB08058|4-[3-(1,4-diazepan-1-ylcarbonyl)-4-fluorobenzyl]phthalazin-1(2H)-one	PARP3
	common genes	
	common pathways
1471:[DB09245	DB09539]
	DB09245|Toloxatone	MAOA;MAOA
	DB09539|Omega-3-acid ethyl esters	SOAT1
	common genes	
	common pathways
1472:[DB09245	DB03953]
	DB09245|Toloxatone	MAOA;MAOA
	DB03953|L-Thiocitrulline	NOS2
	common genes	
	common pathways
		R-HSA-6785807|Interleukin-4 and Interleukin-13 signaling	MAOA;NOS2
1473:[DB09245	DB06733]
	DB09245|Toloxatone	MAOA;MAOA
	DB06733|Bafilomycin A1	ATP6V1A
	common genes	
	common pathways
1474:[DB09245	DB02933]
	DB09245|Toloxatone	MAOA;MAOA
	DB02933|5'-Deoxy-5'-(Methylthio)-Tubercidin	MTAP
	common genes	
	common pathways
1475:[DB09245	DB02056]
	DB09245|Toloxatone	MAOA;MAOA
	DB02056|Prostaglandin D2	AKR1C3;PTGDR2;SLCO2A1
	common genes	
	common pathways
1476:[DB09245	DB01294]
	DB09245|Toloxatone	MAOA;MAOA
	DB01294|Bismuth Subsalicylate	ALB;TF
	common genes	
	common pathways
1477:[DB09245	DB06643]
	DB09245|Toloxatone	MAOA;MAOA
	DB06643|Denosumab	TNFSF11
	common genes	
	common pathways
1478:[DB09245	DB00105]
	DB09245|Toloxatone	MAOA;MAOA
	DB00105|Interferon Alfa-2b, Recombinant	IFNAR2;IFNAR1;CYP1A2
	common genes	
	common pathways
1479:[DB09245	DB03166]
	DB09245|Toloxatone	MAOA;MAOA
	DB03166|Acetic acid	SLCO2B1;SLC16A1
	common genes	
	common pathways
1480:[DB09245	DB07616]
	DB09245|Toloxatone	MAOA;MAOA
	DB07616|4-{[4-(4-fluoro-3-methylphenyl)-1,3-thiazol-2-yl]amino}-2-hydroxybenzoic acid	HPGDS
	common genes	
	common pathways
1481:[DB09245	DB04576]
	DB09245|Toloxatone	MAOA;MAOA
	DB04576|Fleroxacin	TOP2A;gyrA;parC;CYP1A2
	common genes	
	common pathways
1482:[DB09245	DB02337]
	DB09245|Toloxatone	MAOA;MAOA
	DB02337|S-(D-Carboxybutyl)-L-Homocysteine	BHMT
	common genes	
	common pathways
1483:[DB09245	DB14641]
	DB09245|Toloxatone	MAOA;MAOA
	DB14641|Estriol tripropionate	ESR1;ESR2;SHBG;SLCO1A2;ABCB1
	common genes	
	common pathways
1484:[DB09245	DB00116]
	DB09245|Toloxatone	MAOA;MAOA
	DB00116|Tetrahydrofolic acid	MTHFD1;MTHFD2;AMT;ALDH1L1;MTR;FTCD;ATIC;SHMT1;SHMT2;MTHFR;MTFMT;ABCC2
	common genes	
	common pathways
1485:[DB09245	DB02158]
	DB09245|Toloxatone	MAOA;MAOA
	DB02158|(1s)-1-(9-Deazaadenin-9-Yl)-1,4,5-Trideoxy-1,4-Imino-5-Methylthio-D-Ribitol	MTAP
	common genes	
	common pathways
1486:[DB09245	DB00767]
	DB09245|Toloxatone	MAOA;MAOA
	DB00767|Benzquinamide	HRH1;CHRM4;CHRM1;CHRM5;CHRM2;CHRM3
	common genes	
	common pathways
1487:[DB09245	DB05033]
	DB09245|Toloxatone	MAOA;MAOA
	DB05033|INCB7839	ADAM9
	common genes	
	common pathways
1488:[DB09245	DB13998]
	DB09245|Toloxatone	MAOA;MAOA
	DB13998|Lonoctocog alfa	F10;PHYH;F9;ASGR2;HSPA5;CALR;CANX;LMAN1;LRP1;MCFD2;VWF;F2;PROC
	common genes	
	common pathways
1489:[DB09245	DB08835]
	DB09245|Toloxatone	MAOA;MAOA
	DB08835|Spaglumic Acid	FOLH1;SLC36A1
	common genes	
	common pathways
1490:[DB09245	DB05460]
	DB09245|Toloxatone	MAOA;MAOA
	DB05460|Ezatiostat	GSTP1
	common genes	
	common pathways
1491:[DB09245	DB03288]
	DB09245|Toloxatone	MAOA;MAOA
	DB03288|5-Chloro-1h-Indole-2-Carboxylic Acid{[Cyclopentyl-(2-Hydroxy-Ethyl)-Carbamoyl]-Methyl}-Amide	PYGL
	common genes	
	common pathways
1492:[DB09245	DB05299]
	DB09245|Toloxatone	MAOA;MAOA
	DB05299|keyhole limpet hemocyanin	IL2
	common genes	
	common pathways
1493:[DB09245	DB04877]
	DB09245|Toloxatone	MAOA;MAOA
	DB04877|Voacamine	ABCB1
	common genes	
	common pathways
1494:[DB09245	DB02105]
	DB09245|Toloxatone	MAOA;MAOA
	DB02105|3,5-Dinitrocatechol	COMT
	common genes	
	common pathways
		R-HSA-379397|Enzymatic degradation of dopamine by COMT	MAOA;COMT
		R-HSA-379398|Enzymatic degradation of Dopamine by monoamine oxidase	COMT;MAOA
1495:[DB09245	DB04960]
	DB09245|Toloxatone	MAOA;MAOA
	DB04960|Tipifarnib	FNTB
	common genes	
	common pathways
1496:[DB09245	DB03203]
	DB09245|Toloxatone	MAOA;MAOA
	DB03203|Sphingosine	GLTP;PVR;ABCB1
	common genes	
	common pathways
1497:[DB09245	DB13988]
	DB09245|Toloxatone	MAOA;MAOA
	DB13988|SB-269970	HTR7
	common genes	
	common pathways
1498:[DB09245	DB11726]
	DB09245|Toloxatone	MAOA;MAOA
	DB11726|Encenicline	CHRNA7
	common genes	
	common pathways
1499:[DB09245	DB00745]
	DB09245|Toloxatone	MAOA;MAOA
	DB00745|Modafinil	SLC6A3;ADRA1B;CYP2C19;CYP3A4;CYP1A2;CYP2B6;CYP2C9;CYP3A5
	common genes	
	common pathways
1500:[DB09245	DB04657]
	DB09245|Toloxatone	MAOA;MAOA
	DB04657|Carboxin	SDHA
	common genes	
	common pathways
1501:[DB09245	DB01234]
	DB09245|Toloxatone	MAOA;MAOA
	DB01234|Dexamethasone	NR3C1;NR0B1;ANXA1;NOS2;NR1I2;CYP3A4;CYP3A5;CYP3A7;CYP11A1;CYP17A1;CYP19A1;CYP1A1;CYP1B1;CYP2A6;CYP2B6;CYP2C19;CYP2C8;CYP2D6;CYP2E1;CYP3A43;CYP4A11;ABCB11;ABCB1;ABCC2;ABCG2;SLCO1A2
	common genes	
	common pathways
		R-HSA-6785807|Interleukin-4 and Interleukin-13 signaling	ANXA1;NOS2;MAOA
1502:[DB09245	DB00779]
	DB09245|Toloxatone	MAOA;MAOA
	DB00779|Nalidixic acid	TDO2;SLC22A6
	common genes	
	common pathways
1503:[DB09245	DB05928]
	DB09245|Toloxatone	MAOA;MAOA
	DB05928|Dovitinib	NR1I2;CYP1A1;CYP1A2;UGT1A3;UGT2B7;CYP2C19;CYP3A4;ABCC3;ABCG2;SLCO1B1;SLCO2B1;SLCO1B3;ABCB1
	common genes	
	common pathways
1504:[DB09245	DB01086]
	DB09245|Toloxatone	MAOA;MAOA
	DB01086|Benzocaine	SCN10A;CES1;ABCB1
	common genes	
	common pathways
1505:[DB09245	DB00858]
	DB09245|Toloxatone	MAOA;MAOA
	DB00858|Drostanolone	AR;CYP19A1;SHBG
	common genes	
	common pathways
1506:[DB09245	DB01562]
	DB09245|Toloxatone	MAOA;MAOA
	DB01562|1-(2-Phenylethyl)-4-phenyl-4-acetoxypiperidine	CYP2D6
	common genes	
	common pathways
1507:[DB09245	DB02853]
	DB09245|Toloxatone	MAOA;MAOA
	DB02853|D-Proline	SLC36A1
	common genes	
	common pathways
1508:[DB09245	DB04275]
	DB09245|Toloxatone	MAOA;MAOA
	DB04275|N-acetylserotonin	SPR
	common genes	
	common pathways
1509:[DB09245	DB00016]
	DB09245|Toloxatone	MAOA;MAOA
	DB00016|Erythropoietin	EPOR
	common genes	
	common pathways
1510:[DB09245	DB06704]
	DB09245|Toloxatone	MAOA;MAOA
	DB06704|Iobenguane	SLC6A2
	common genes	
	common pathways
1511:[DB09245	DB07757]
	DB09245|Toloxatone	MAOA;MAOA
	DB07757|(9aS)-4-bromo-9a-butyl-7-hydroxy-1,2,9,9a-tetrahydro-3H-fluoren-3-one	ESR2
	common genes	
	common pathways
1512:[DB09245	DB08553]
	DB09245|Toloxatone	MAOA;MAOA
	DB08553|(1E)-5-(1-piperidin-4-yl-3-pyridin-4-yl-1H-pyrazol-4-yl)-2,3-dihydro-1H-inden-1-one oxime	BRAF
	common genes	
	common pathways
1513:[DB09245	DB07544]
	DB09245|Toloxatone	MAOA;MAOA
	DB07544|N'-(5-CHLOROBENZOFURAN-2-CARBONYL)-2-(TRIFLUOROMETHYL)BENZENESULFONOHYDRAZIDE	BCAT1
	common genes	
	common pathways
1514:[DB09245	DB00142]
	DB09245|Toloxatone	MAOA;MAOA
	DB00142|Glutamic Acid	GRM1;GRM4;GRIK4;GRIK5;GRM7;GRM8;SLC1A7;OPLAH;PFAS;BCAT2;GRIN2D;GRID2;GRIN3B;GATB;GLS;GOT2;EPRS;ASNS;GLUL;GOT1;TAT;GPT;GGCX;SLC1A3;SLC1A2;SLC1A1;GCLC;SLC1A6;GLUD2;GMPS;BCAT1;ABAT;GRIN1;FPGS;ENPEP;GRIN2A;GRIN2B;GRIN2C;GIG18;EARS2;LGSN;NADSYN1;CCBL2;NAGS;AADAT;GRIN3A;GPT2;SLC25A18;SLC25A22;AASS;GLS2;DNPEP;GRID1;SLC7A11;CPQ;PSAT1;GLUD1;GRIK1;GRIA1;GCLM;FOLH1;GAD2;GAD1;FTCD;GRIA2;GRIA3;GRIA4;ALDH18A1;GRIK2;GRIK3;SLC16A10;SLC16A1
	common genes	
	common pathways
1515:[DB09245	DB07444]
	DB09245|Toloxatone	MAOA;MAOA
	DB07444|6-(3-AMINOPROPYL)-4,9-DIMETHYLPYRROLO[3,4-C]CARBAZOLE-1,3(2H,6H)-DIONE	DAPK1
	common genes	
	common pathways
1516:[DB09245	DB00439]
	DB09245|Toloxatone	MAOA;MAOA
	DB00439|Cerivastatin	HMGCR;CYP3A4;CYP3A5;CYP3A7;CYP2C8;CYP2D6;CYP2C9;CYP2B6;UGT1A1;ABCB1;ABCC2;ABCG2;SLCO1B1;ABCB11
	common genes	
	common pathways
1517:[DB09245	DB13173]
	DB09245|Toloxatone	MAOA;MAOA
	DB13173|Cerliponase alfa	IGF2R
	common genes	
	common pathways
1518:[DB09245	DB06680]
	DB09245|Toloxatone	MAOA;MAOA
	DB06680|Asoprisnil	PGR
	common genes	
	common pathways
1519:[DB09245	DB05120]
	DB09245|Toloxatone	MAOA;MAOA
	DB05120|AT1391	INSR
	common genes	
	common pathways
1520:[DB09245	DB09207]
	DB09245|Toloxatone	MAOA;MAOA
	DB09207|AS-8112	DRD2;DRD3
	common genes	
	common pathways
1521:[DB09245	DB04094]
	DB09245|Toloxatone	MAOA;MAOA
	DB04094|4-Hydroxy-2-Butanone	FKBP1A
	common genes	
	common pathways
1522:[DB09245	DB08871]
	DB09245|Toloxatone	MAOA;MAOA
	DB08871|Eribulin	BCL2;TUBB1
	common genes	
	common pathways
		R-HSA-6785807|Interleukin-4 and Interleukin-13 signaling	BCL2;MAOA
1523:[DB09245	DB05996]
	DB09245|Toloxatone	MAOA;MAOA
	DB05996|Glembatumumab vedotin	GPNMB
	common genes	
	common pathways
1524:[DB09245	DB05915]
	DB09245|Toloxatone	MAOA;MAOA
	DB05915|MYO-029	MSTN
	common genes	
	common pathways
1525:[DB09245	DB00304]
	DB09245|Toloxatone	MAOA;MAOA
	DB00304|Desogestrel	PGR;ESR1;CYP3A4
	common genes	
	common pathways
1526:[DB09245	DB07981]
	DB09245|Toloxatone	MAOA;MAOA
	DB07981|2-[1-(4-chlorobenzoyl)-5-methoxy-2-methyl-1H-indol-3-yl]-n-[(1R)-1-(hydroxymethyl)propyl]acetamide	PTGS1
	common genes	
	common pathways
1527:[DB09245	DB03048]
	DB09245|Toloxatone	MAOA;MAOA
	DB03048|6-Carboxymethyluracil	DPYD
	common genes	
	common pathways
1528:[DB09245	DB01106]
	DB09245|Toloxatone	MAOA;MAOA
	DB01106|Levocabastine	HRH1;NTSR2
	common genes	
	common pathways
1529:[DB09245	DB01210]
	DB09245|Toloxatone	MAOA;MAOA
	DB01210|Levobunolol	ADRB2;ADRB1;CYP2D6
	common genes	
	common pathways
1530:[DB09245	DB02556]
	DB09245|Toloxatone	MAOA;MAOA
	DB02556|D-Phenylalanine	CCBL1;CRH;SLC16A10;SLC7A5
	common genes	
	common pathways
1531:[DB09245	DB06217]
	DB09245|Toloxatone	MAOA;MAOA
	DB06217|Vernakalant	SCN5A;KCNA5;KCND3;KCNH2;CYP2D6
	common genes	
	common pathways
1532:[DB09245	DB02570]
	DB09245|Toloxatone	MAOA;MAOA
	DB02570|PD150606	CAPNS1
	common genes	
	common pathways
1533:[DB09245	DB07960]
	DB09245|Toloxatone	MAOA;MAOA
	DB07960|5-ACETAMIDO-5,6-DIHYDRO-4-HYDROXY-6-ISOBUTOXY-4H-PYRAN-2-CARBOXYLIC ACID	NEU2
	common genes	
	common pathways
1534:[DB09245	DB02266]
	DB09245|Toloxatone	MAOA;MAOA
	DB02266|Flufenamic Acid	PTGS2;PTGS1;AKR1C3;AR;PPARA;PPARG;TTR;SLC22A6
	common genes	
	common pathways
		R-HSA-6785807|Interleukin-4 and Interleukin-13 signaling	MAOA;PTGS2
1535:[DB09245	DB02377]
	DB09245|Toloxatone	MAOA;MAOA
	DB02377|Guanine	PNP;gpt;GCH1
	common genes	
	common pathways
1536:[DB09245	DB12305]
	DB09245|Toloxatone	MAOA;MAOA
	DB12305|Dasotraline	SLC6A3;SLC6A4;SLC6A2
	common genes	
	common pathways
1537:[DB09245	DB01619]
	DB09245|Toloxatone	MAOA;MAOA
	DB01619|Phenindamine	HRH1
	common genes	
	common pathways
1538:[DB09245	DB05892]
	DB09245|Toloxatone	MAOA;MAOA
	DB05892|RI 624	NGF
	common genes	
	common pathways
1539:[DB09245	DB07425]
	DB09245|Toloxatone	MAOA;MAOA
	DB07425|Sobetirome	THRB
	common genes	
	common pathways
1540:[DB09245	DB02942]
	DB09245|Toloxatone	MAOA;MAOA
	DB02942|Inositol 1,3-Bisphosphate	EEA1
	common genes	
	common pathways
1541:[DB09245	DB00973]
	DB09245|Toloxatone	MAOA;MAOA
	DB00973|Ezetimibe	SOAT1;NPC1L1;ANPEP;UGT1A1;UGT1A3;UGT2B15;UGT2B7;CYP3A4;CYP2C8;ABCB1;ABCC2;SLCO1B1;ABCG5;ABCC3;ABCG2;ABCG8;ABCB11
	common genes	
	common pathways
1542:[DB09245	DB04153]
	DB09245|Toloxatone	MAOA;MAOA
	DB04153|S-Hydroxymethyl Glutathione	ADH5
	common genes	
	common pathways
1543:[DB09245	DB09330]
	DB09245|Toloxatone	MAOA;MAOA
	DB09330|Osimertinib	EGFR;CYP3A4;CYP1A2;ABCB1;ABCG2
	common genes	
	common pathways
1544:[DB09245	DB00051]
	DB09245|Toloxatone	MAOA;MAOA
	DB00051|Adalimumab	TNF
	common genes	
	common pathways
		R-HSA-6785807|Interleukin-4 and Interleukin-13 signaling	TNF;MAOA
1545:[DB09245	DB05740]
	DB09245|Toloxatone	MAOA;MAOA
	DB05740|RPI-78M	CHRNA2;CHRNB2;CHRNA7;CHRNA4;CHRNA10;CHRNA9
	common genes	
	common pathways
1546:[DB09245	DB06670]
	DB09245|Toloxatone	MAOA;MAOA
	DB06670|Odanacatib	CTSK;CYP3A4;CYP2C8;ABCB1
	common genes	
	common pathways
1547:[DB09245	DB00451]
	DB09245|Toloxatone	MAOA;MAOA
	DB00451|Levothyroxine	THRA;THRB;CYP2C8;UGT1A1;TTR;SERPINA7;ALB;SLCO1C1;SLC16A2;ABCB1;SLCO1A2;SLCO1B1;SLCO1B3;SLCO4A1;SLCO4C1;SLC7A5;SLCO2B1
	common genes	
	common pathways
1548:[DB09245	DB03756]
	DB09245|Toloxatone	MAOA;MAOA
	DB03756|Doconexent	PPARA;PPARG;RXRA;RXRB;RXRG;SREBF1;CYP2C9;FABP7
	common genes	
	common pathways
1549:[DB09245	DB06362]
	DB09245|Toloxatone	MAOA;MAOA
	DB06362|Becatecarin	TOP2A;TOP2B
	common genes	
	common pathways
1550:[DB09245	DB04768]
	DB09245|Toloxatone	MAOA;MAOA
	DB04768|Pyrithiamine Pyrophosphate	TPK1
	common genes	
	common pathways
1551:[DB09245	DB03052]
	DB09245|Toloxatone	MAOA;MAOA
	DB03052|Dazoxiben	TBXAS1
	common genes	
	common pathways
1552:[DB09245	DB06616]
	DB09245|Toloxatone	MAOA;MAOA
	DB06616|Bosutinib	BCR;ABL1;LYN;HCK;SRC;CDK2;MAP2K1;MAP2K2;MAP3K2;CAMK2G;CYP3A4;CYP2C8;ABCB1
	common genes	
	common pathways
1553:[DB09245	DB00473]
	DB09245|Toloxatone	MAOA;MAOA
	DB00473|Hexylcaine	SCN5A;SCN10A
	common genes	
	common pathways
1554:[DB09245	DB02467]
	DB09245|Toloxatone	MAOA;MAOA
	DB02467|L-methionine (S)-S-oxide	RAB5A;thyA
	common genes	
	common pathways
1555:[DB09245	DB08103]
	DB09245|Toloxatone	MAOA;MAOA
	DB08103|2,6-dibromo-4-phenoxyphenol	TTR
	common genes	
	common pathways
1556:[DB09245	DB03147]
	DB09245|Toloxatone	MAOA;MAOA
	DB03147|Flavin adenine dinucleotide	thiO;POR;GCDH;ACADM;DAO;putA;MAOA;ACADS;IL4I1;NOS1;NQO1;ERO1B;GSR;CYB5R3;trxB;gor;metF;soxA;TPR;NQO2;IVD;XDH;DPYD;TXNRD1;fpr;ACAD8;AIFM1;nadB;DLD;CYB5R1;MAOB;FDXR;ACOX1;murB;GFER;murB;metF;lpdA;lpd;fpr;NDUFA9;MAOB
	common genes	MAOA
	common pathways
		R-HSA-379397|Enzymatic degradation of dopamine by COMT	MAOA
		R-HSA-380612|Metabolism of serotonin	MAOA
		R-HSA-5579012|Defective MAOA causes Brunner syndrome (BRUNS)	MAOA
		R-HSA-379398|Enzymatic degradation of Dopamine by monoamine oxidase	MAOA
		R-HSA-141333|Biogenic amines are oxidatively deaminated to aldehydes by MAOA and MAOB	MAOA;MAOB
		R-HSA-6785807|Interleukin-4 and Interleukin-13 signaling	MAOA
		R-HSA-181430|Norepinephrine Neurotransmitter Release Cycle	MAOA
1557:[DB09245	DB03485]
	DB09245|Toloxatone	MAOA;MAOA
	DB03485|Alpha-D-Fucose	LTF
	common genes	
	common pathways
1558:[DB09245	DB14562]
	DB09245|Toloxatone	MAOA;MAOA
	DB14562|Andexanet alfa	TFPI
	common genes	
	common pathways
1559:[DB09245	DB05252]
	DB09245|Toloxatone	MAOA;MAOA
	DB05252|Fenoxaprop-ethyl	NOS2
	common genes	
	common pathways
		R-HSA-6785807|Interleukin-4 and Interleukin-13 signaling	MAOA;NOS2
1560:[DB09245	DB03701]
	DB09245|Toloxatone	MAOA;MAOA
	DB03701|Vanoxerine	SLC6A3;CYP3A4
	common genes	
	common pathways
1561:[DB09245	DB05015]
	DB09245|Toloxatone	MAOA;MAOA
	DB05015|Belinostat	HDAC1;HDAC10;HDAC11;HDAC2;HDAC3;HDAC4;HDAC5;HDAC6;HDAC7;HDAC8;HDAC9;CYP2C8;CYP2C9;CYP1A2;ABCB1
	common genes	
	common pathways
1562:[DB09245	DB07168]
	DB09245|Toloxatone	MAOA;MAOA
	DB07168|[4-({4-[(5-cyclopropyl-1H-pyrazol-3-yl)amino]-6-(methylamino)pyrimidin-2-yl}amino)phenyl]acetonitrile	CAMK2B
	common genes	
	common pathways
1563:[DB09245	DB01396]
	DB09245|Toloxatone	MAOA;MAOA
	DB01396|Digitoxin	ATP1A1;CYP3A4;CYP11A1;ALB;SLCO1A2;SLCO4C1;ABCB1
	common genes	
	common pathways
1564:[DB09245	DB08995]
	DB09245|Toloxatone	MAOA;MAOA
	DB08995|Diosmin	AHR
	common genes	
	common pathways
1565:[DB09245	DB01390]
	DB09245|Toloxatone	MAOA;MAOA
	DB01390|Sodium bicarbonate	SLC4A4;SLC4A7;SLC4A8;SLC4A5;SLC4A10
	common genes	
	common pathways
1566:[DB09245	DB06717]
	DB09245|Toloxatone	MAOA;MAOA
	DB06717|Fosaprepitant	CYP3A4;CYP2C9
	common genes	
	common pathways
1567:[DB09245	DB02545]
	DB09245|Toloxatone	MAOA;MAOA
	DB02545|Fexaramine	NR1H4
	common genes	
	common pathways
1568:[DB09245	DB03619]
	DB09245|Toloxatone	MAOA;MAOA
	DB03619|Deoxycholic Acid	ctaD;ctaC;NR1H4;GSTP1;GPBAR1;ABCB11;SLCO1A2;SLC10A2;SLC10A1
	common genes	
	common pathways
1569:[DB09245	DB06374]
	DB09245|Toloxatone	MAOA;MAOA
	DB06374|Elacestrant	ESR1
	common genes	
	common pathways
1570:[DB09245	DB01723]
	DB09245|Toloxatone	MAOA;MAOA
	DB01723|{3-[3-(3,4-Dimethoxy-Phenyl)-1-(1-{1-[2-(3,4,5-Trimethoxy-Phenyl)-Butyryl]-Piperidin-2yl}-Vinyloxy)-Propyl]-Phenoxy}-Acetic Acid	FKBP1A
	common genes	
	common pathways
1571:[DB09245	DB01439]
	DB09245|Toloxatone	MAOA;MAOA
	DB01439|3-Methylthiofentanyl	OPRM1;OPRD1;OPRK1
	common genes	
	common pathways
		R-HSA-6785807|Interleukin-4 and Interleukin-13 signaling	OPRD1;OPRM1;MAOA
1572:[DB09245	DB00072]
	DB09245|Toloxatone	MAOA;MAOA
	DB00072|Trastuzumab	ERBB2;EGFR;C1R;C1QA;C1QB;C1QC;C1S;FCGR1A;FCGR2A;FCGR2B;FCGR2C;FCGR3B;FCGR3A;CYP19A1
	common genes	
	common pathways
1573:[DB09245	DB07497]
	DB09245|Toloxatone	MAOA;MAOA
	DB07497|5-(HEXAHYDRO-2-OXO-1H-THIENO[3,4-D]IMIDAZOL-6-YL)PENTANAL	PC
	common genes	
	common pathways
1574:[DB09245	DB00959]
	DB09245|Toloxatone	MAOA;MAOA
	DB00959|Methylprednisolone	NR3C1;CYP3A4;ABCB1
	common genes	
	common pathways
1575:[DB09245	DB01411]
	DB09245|Toloxatone	MAOA;MAOA
	DB01411|Pranlukast	CYSLTR1;TNF;IL5;RNASE3;NFKB1;MUC2;CYP3A4;CYP2C9;ABCC2
	common genes	
	common pathways
		R-HSA-6785807|Interleukin-4 and Interleukin-13 signaling	TNF;MAOA
1576:[DB09245	DB13146]
	DB09245|Toloxatone	MAOA;MAOA
	DB13146|Fluciclovine (18F)	SLC1A5;SLC7A7;SLC7A3;GRIN1;GRIN2A;GRIN2B;GRIN2C;GRIN2D;GRIN3A;GRIN3B;GRIA1;GRIA2;GRIA3;GRIA4;ABCB1;ABCC4
	common genes	
	common pathways
1577:[DB09245	DB09555]
	DB09245|Toloxatone	MAOA;MAOA
	DB09555|Dexchlorpheniramine maleate	HRH1;CYP2D6;CYP3A4;SLC22A1;SLC22A2
	common genes	
	common pathways
		R-HSA-181430|Norepinephrine Neurotransmitter Release Cycle	SLC22A1;SLC22A2;MAOA
1578:[DB09245	DB05790]
	DB09245|Toloxatone	MAOA;MAOA
	DB05790|SR 140333	TACR1
	common genes	
	common pathways
1579:[DB09245	DB01429]
	DB09245|Toloxatone	MAOA;MAOA
	DB01429|Aprindine	SCN5A;CALM1;CYP2D6;ORM1
	common genes	
	common pathways
1580:[DB09245	DB00379]
	DB09245|Toloxatone	MAOA;MAOA
	DB00379|Mexiletine	SCN5A;AHR;CYP1A2;CYP2D6;CYP2B6;CYP2E1;CYP3A4
	common genes	
	common pathways
1581:[DB09245	DB07315]
	DB09245|Toloxatone	MAOA;MAOA
	DB07315|5-chloro-N-{4-[(1R)-1,2-dihydroxyethyl]phenyl}-1H-indole-2-carboxamide	PYGL
	common genes	
	common pathways
1582:[DB09245	DB00526]
	DB09245|Toloxatone	MAOA;MAOA
	DB00526|Oxaliplatin	CYP1A1;CYP1B1;CYP2E1;GSTT1;MT1A;MT2A;MPO;SOD1;GSTP1;GSTM1;NQO1;SLC22A2;SLC31A1;SLC22A3;ABCG2;ABCC2;ATP7B;ATP7A
	common genes	
	common pathways
		R-HSA-181430|Norepinephrine Neurotransmitter Release Cycle	MAOA;SLC22A2
1583:[DB09245	DB04636]
	DB09245|Toloxatone	MAOA;MAOA
	DB04636|Glutamine t-butyl ester	QPCT
	common genes	
	common pathways
1584:[DB09245	DB04676]
	DB09245|Toloxatone	MAOA;MAOA
	DB04676|Dansyllysine	IGHA2
	common genes	
	common pathways
1585:[DB09245	DB03276]
	DB09245|Toloxatone	MAOA;MAOA
	DB03276|4-[(10s,14s,18s)-18-(2-Amino-2-Oxoethyl)-14-(1-Naphthylmethyl)-8,17,20-Trioxo-7,16,19-Triazaspiro[5.14]Icos-11-En-10-Yl]Benzylphosphonic Acid	GRB2
	common genes	
	common pathways
1586:[DB09245	DB01127]
	DB09245|Toloxatone	MAOA;MAOA
	DB01127|Econazole	NR1I2;CYP19A1;CYP2E1;CYP3A4
	common genes	
	common pathways
1587:[DB09245	DB12952]
	DB09245|Toloxatone	MAOA;MAOA
	DB12952|Methylprednisone	CYP3A4
	common genes	
	common pathways
1588:[DB09245	DB02552]
	DB09245|Toloxatone	MAOA;MAOA
	DB02552|Geranyl Diphosphate	ispDF;FDPS;GGPS1
	common genes	
	common pathways
1589:[DB09245	DB08699]
	DB09245|Toloxatone	MAOA;MAOA
	DB08699|1-tert-butyl-3-(3-methylbenzyl)-1H-pyrazolo[3,4-d]pyrimidin-4-amine	CAMK2G
	common genes	
	common pathways
1590:[DB09245	DB07916]
	DB09245|Toloxatone	MAOA;MAOA
	DB07916|3-{6-[(8-HYDROXY-QUINOLINE-2-CARBONYL)-AMINO]-2-THIOPHEN-2-YL-HEXANOYLAMINO}-4-OXO-BUTYRI ACID	CASP1
	common genes	
	common pathways
1591:[DB09245	DB03800]
	DB09245|Toloxatone	MAOA;MAOA
	DB03800|2'-deoxyuridylic acid	dut;thyA;thyA;TYMS;pol;dut
	common genes	
	common pathways
1592:[DB09245	DB03956]
	DB09245|Toloxatone	MAOA;MAOA
	DB03956|Inositol 2,4,5-trisphosphate	PLCD1
	common genes	
	common pathways
1593:[DB09245	DB02673]
	DB09245|Toloxatone	MAOA;MAOA
	DB02673|(4ar,6s,8ar)-11-[8-(1,3-Dioxo-1,3-Dihydro-2h-Isoindol-2-Yl)Octyl]-6-Hydroxy-3-Methoxy-5,6,9,10-Tetrahydro-4ah-[1]Benzofuro[3a,3,2-Ef][2]Benzazepin-11-Ium	ACHE
	common genes	
	common pathways
1594:[DB09245	DB07356]
	DB09245|Toloxatone	MAOA;MAOA
	DB07356|(1S)-2-[(2S,5R)-2-(AMINOMETHYL)-5-ETHYNYLPYRROLIDIN-1-YL]-1-CYCLOPENTYL-2-OXOETHANAMINE	DPP4
	common genes	
	common pathways
1595:[DB09245	DB05052]
	DB09245|Toloxatone	MAOA;MAOA
	DB05052|MF101	ESR2
	common genes	
	common pathways
1596:[DB09245	DB06243]
	DB09245|Toloxatone	MAOA;MAOA
	DB06243|Eflornithine	ODC1
	common genes	
	common pathways
1597:[DB09245	DB04789]
	DB09245|Toloxatone	MAOA;MAOA
	DB04789|5-methyltetrahydrofolic acid	AMT;ABCC2
	common genes	
	common pathways
1598:[DB09245	DB06448]
	DB09245|Toloxatone	MAOA;MAOA
	DB06448|Lonafarnib	FNTA;IGFBP3
	common genes	
	common pathways
1599:[DB09245	DB04540]
	DB09245|Toloxatone	MAOA;MAOA
	DB04540|Cholesterol	RORA;NR1I3;VDR;CLEC4E;ABCB1;ABCG2
	common genes	
	common pathways
		R-HSA-6785807|Interleukin-4 and Interleukin-13 signaling	MAOA;RORA
1600:[DB09245	DB14540]
	DB09245|Toloxatone	MAOA;MAOA
	DB14540|Hydrocortisone butyrate	ANXA1;NR3C1;HSD11B2;HSD3B1;CYP3A4;CYP3A5;CYP3A7;CYP11B1;CYP11B2;CYP2C8;SHBG;SERPINA6;ABCB1;SLCO1A2;ABCG2;SLC22A8
	common genes	
	common pathways
		R-HSA-6785807|Interleukin-4 and Interleukin-13 signaling	ANXA1;MAOA
1601:[DB09245	DB01369]
	DB09245|Toloxatone	MAOA;MAOA
	DB01369|Quinupristin	rplJ;rplV;CYP3A4
	common genes	
	common pathways
1602:[DB09245	DB13953]
	DB09245|Toloxatone	MAOA;MAOA
	DB13953|Estradiol benzoate	ESR1;NR1I2;ESR2;CHRNA4;NCOA2;GPER1;MT-ATP6;BECN1;HSD17B2;ESRRG;CYP1A2;UGT1A1;CYP3A4;CYP3A5;CYP3A7;CYP1A1;CYP1B1;CYP2C19;CYP2C8;CYP2C9;SHBG;ALB;FABP2;SLC22A2;SLC22A1;SLC22A3;SLCO2B1;SLCO1A2;ABCC10;SLC22A11;ABCG2;SLCO1B1;ABCB1;SLC22A8;SLCO1B3;SLCO1C1;SLCO4A1
	common genes	
	common pathways
		R-HSA-181430|Norepinephrine Neurotransmitter Release Cycle	SLC22A1;SLC22A2;MAOA
1603:[DB09245	DB09291]
	DB09245|Toloxatone	MAOA;MAOA
	DB09291|Rolapitant	CYP2D6;CYP3A4;ABCG2;ABCB1
	common genes	
	common pathways
1604:[DB09245	DB07421]
	DB09245|Toloxatone	MAOA;MAOA
	DB07421|4-{[(1R,2S)-1,2-dihydroxy-2-methyl-3-(4-nitrophenoxy)propyl]amino}-2-(trifluoromethyl)benzonitrile	AR
	common genes	
	common pathways
1605:[DB09245	DB01380]
	DB09245|Toloxatone	MAOA;MAOA
	DB01380|Cortisone acetate	NR3C1;CYP3A4
	common genes	
	common pathways
1606:[DB09245	DB14503]
	DB09245|Toloxatone	MAOA;MAOA
	DB14503|Sodium phosphate, monobasic, unspecified form	SLC20A1;SLC20A2;SLC34A1;SLC34A2;SLC34A3
	common genes	
	common pathways
1607:[DB09245	DB02029]
	DB09245|Toloxatone	MAOA;MAOA
	DB02029|N-Cyclohexyl-N'-(4-Iodophenyl)Urea	EPHX2
	common genes	
	common pathways
1608:[DB09245	DB03896]
	DB09245|Toloxatone	MAOA;MAOA
	DB03896|Triphosphoric acid	PAPOLA
	common genes	
	common pathways
1609:[DB09245	DB06787]
	DB09245|Toloxatone	MAOA;MAOA
	DB06787|Hexocyclium	CHRM1;CHRM2;CHRM3;CHRM4
	common genes	
	common pathways
1610:[DB09245	DB03860]
	DB09245|Toloxatone	MAOA;MAOA
	DB03860|N-Butyl-11-[(7r,8r,9s,13s,14s,17s)-3,17-Dihydroxy-13-Methyl-7,8,9,11,12,13,14,15,16,17-Decahydro-6h-Cyclopenta[a]Phenanthren-7-Yl]-N-Methylundecanamide	ESR2
	common genes	
	common pathways
1611:[DB09245	DB06652]
	DB09245|Toloxatone	MAOA;MAOA
	DB06652|Vicriviroc	CCR5;CYP3A4;CYP3A5;CYP2C9
	common genes	
	common pathways
1612:[DB09245	DB06412]
	DB09245|Toloxatone	MAOA;MAOA
	DB06412|Oxymetholone	AR;NPPB;MAOA;CYP2D6;SRD5A1;CYP3A4;CYP3A5;CYP3A7;CYP3A43;ALB;SHBG
	common genes	MAOA
	common pathways
		R-HSA-379397|Enzymatic degradation of dopamine by COMT	MAOA
		R-HSA-380612|Metabolism of serotonin	MAOA
		R-HSA-5579012|Defective MAOA causes Brunner syndrome (BRUNS)	MAOA
		R-HSA-379398|Enzymatic degradation of Dopamine by monoamine oxidase	MAOA
		R-HSA-141333|Biogenic amines are oxidatively deaminated to aldehydes by MAOA and MAOB	MAOA
		R-HSA-6785807|Interleukin-4 and Interleukin-13 signaling	MAOA
		R-HSA-181430|Norepinephrine Neurotransmitter Release Cycle	MAOA
1613:[DB09245	DB01228]
	DB09245|Toloxatone	MAOA;MAOA
	DB01228|Encainide	SCN5A;CYP2D6
	common genes	
	common pathways
1614:[DB09245	DB02559]
	DB09245|Toloxatone	MAOA;MAOA
	DB02559|6-(Octahydro-1h-Indol-1-Ylmethyl)Decahydroquinazoline-2,4-Diamine	DHFR
	common genes	
	common pathways
1615:[DB09245	DB02222]
	DB09245|Toloxatone	MAOA;MAOA
	DB02222|2,6-Diamino-(S)-9-[2-(Phosphonomethoxy)Propyl]Purine	PNP
	common genes	
	common pathways
1616:[DB09245	DB07111]
	DB09245|Toloxatone	MAOA;MAOA
	DB07111|(4S,5E,7Z,10Z,13Z,16Z,19Z)-4-hydroxydocosa-5,7,10,13,16,19-hexaenoic acid	PPARG
	common genes	
	common pathways
1617:[DB09245	DB08901]
	DB09245|Toloxatone	MAOA;MAOA
	DB08901|Ponatinib	ABL1;BCR;KIT;RET;TEK;FLT3;FGFR1;FGFR2;FGFR3;FGFR4;LCK;SRC;LYN;KDR;PDGFRA;CYP3A4;CYP2C8;CYP2D6;CYP3A5;ABCB1;ABCG2
	common genes	
	common pathways
1618:[DB09245	DB11581]
	DB09245|Toloxatone	MAOA;MAOA
	DB11581|Venetoclax	BCL2;CYP3A4;ABCB1;ABCG2;SLCO1B1
	common genes	
	common pathways
		R-HSA-6785807|Interleukin-4 and Interleukin-13 signaling	BCL2;MAOA
1619:[DB09245	DB06241]
	DB09245|Toloxatone	MAOA;MAOA
	DB06241|Clenoliximab	CD4
	common genes	
	common pathways
1620:[DB09245	DB06713]
	DB09245|Toloxatone	MAOA;MAOA
	DB06713|Norelgestromin	PGR;ALB;AR;STS;CYP3A4
	common genes	
	common pathways
1621:[DB09245	DB02126]
	DB09245|Toloxatone	MAOA;MAOA
	DB02126|4-Carboxycinnamic Acid	HBA1;HBB
	common genes	
	common pathways
1622:[DB09245	DB00637]
	DB09245|Toloxatone	MAOA;MAOA
	DB00637|Astemizole	HRH1;KCNH2;KCNH1;MAPT;CYP3A4;CYP3A5;CYP3A7;CYP2D6;CYP2J2;ABCB1;ABCB11
	common genes	
	common pathways
1623:[DB09245	DB08214]
	DB09245|Toloxatone	MAOA;MAOA
	DB08214|4-(1H-IMIDAZOL-1-YL)PHENOL	NOS2
	common genes	
	common pathways
		R-HSA-6785807|Interleukin-4 and Interleukin-13 signaling	MAOA;NOS2
1624:[DB09245	DB01254]
	DB09245|Toloxatone	MAOA;MAOA
	DB01254|Dasatinib	ABL1;SRC;EPHA2;LCK;YES1;KIT;PDGFRB;STAT5B;ABL2;FYN;BTK;NR4A3;BCR;CSK;EPHA5;EPHB4;FGR;FRK;HSPA8;LYN;MAPK14;PPAT;CYP3A4;CYP1A1;CYP1A2;CYP1B1;CYP3A5;FMO3;ABCB1;ABCG2
	common genes	
	common pathways
		R-HSA-6785807|Interleukin-4 and Interleukin-13 signaling	MAOA;HSPA8
1625:[DB09245	DB01059]
	DB09245|Toloxatone	MAOA;MAOA
	DB01059|Norfloxacin	parC;gyrA;TOP2A;CYP1A2;CYP3A4;CYP3A5;CYP3A7;CYP1A1;SLC22A5;SLC22A6
	common genes	
	common pathways
1626:[DB09245	DB02779]
	DB09245|Toloxatone	MAOA;MAOA
	DB02779|Dodecane-Trimethylamine	PTPN11
	common genes	
	common pathways
1627:[DB09245	DB05303]
	DB09245|Toloxatone	MAOA;MAOA
	DB05303|OMS-103HP	TNF;IL1R1
	common genes	
	common pathways
		R-HSA-6785807|Interleukin-4 and Interleukin-13 signaling	TNF;MAOA
1628:[DB09245	DB07171]
	DB09245|Toloxatone	MAOA;MAOA
	DB07171|5-(2-hydroxyethyl)nonane-1,9-diol	ECE1
	common genes	
	common pathways
1629:[DB09245	DB00002]
	DB09245|Toloxatone	MAOA;MAOA
	DB00002|Cetuximab	EGFR;FCGR3B;C1R;C1QA;C1QB;C1QC;FCGR3A;C1S;FCGR1A;FCGR2A;FCGR2B;FCGR2C
	common genes	
	common pathways
1630:[DB09245	DB02701]
	DB09245|Toloxatone	MAOA;MAOA
	DB02701|Nicotinamide	LDHA;PARP1;SIRT5;BST1;CYP2D6;CYP2E1;CYP3A4
	common genes	
	common pathways
1631:[DB09245	DB09146]
	DB09245|Toloxatone	MAOA;MAOA
	DB09146|Iron saccharate	HBA1;TF
	common genes	
	common pathways
1632:[DB09245	DB09449]
	DB09245|Toloxatone	MAOA;MAOA
	DB09449|Sodium phosphate, monobasic	SLC20A1;SLC20A2;SLC34A1;SLC34A2;SLC34A3
	common genes	
	common pathways
1633:[DB09245	DB02201]
	DB09245|Toloxatone	MAOA;MAOA
	DB02201|Malonate Ion	aroH;SDF2
	common genes	
	common pathways
1634:[DB09245	DB07146]
	DB09245|Toloxatone	MAOA;MAOA
	DB07146|2,3-DIPHENYL-N-(2-PIPERAZIN-1-YLETHYL)FURO[2,3-B]PYRIDIN-4-AMINE	LCK
	common genes	
	common pathways
1635:[DB09245	DB06772]
	DB09245|Toloxatone	MAOA;MAOA
	DB06772|Cabazitaxel	TUBA4A;TUBB1;CYP3A4;CYP3A5;CYP2C8;ABCB1;ABCG2;SLCO1B1;SLCO1B3
	common genes	
	common pathways
1636:[DB09245	DB07975]
	DB09245|Toloxatone	MAOA;MAOA
	DB07975|2-({[3,5-DIFLUORO-3'-(TRIFLUOROMETHOXY)BIPHENYL-4-YL]AMINO}CARBONYL)CYCLOPENT-1-ENE-1-CARBOXYLIC ACID	DHODH
	common genes	
	common pathways
1637:[DB09245	DB08213]
	DB09245|Toloxatone	MAOA;MAOA
	DB08213|1-METHYL-5-(2-PHENOXYMETHYL-PYRROLIDINE-1-SULFONYL)-1H-INDOLE-2,3-DIONE	CASP3
	common genes	
	common pathways
1638:[DB09245	DB06370]
	DB09245|Toloxatone	MAOA;MAOA
	DB06370|Indisulam	CYP2C9;CYP3A4;CYP2E1;CYP2D6
	common genes	
	common pathways
1639:[DB09245	DB13866]
	DB09245|Toloxatone	MAOA;MAOA
	DB13866|Etynodiol	CYP3A4
	common genes	
	common pathways
1640:[DB09245	DB02624]
	DB09245|Toloxatone	MAOA;MAOA
	DB02624|Homoserine Lactone	SLC9A1
	common genes	
	common pathways
1641:[DB09245	DB11348]
	DB09245|Toloxatone	MAOA;MAOA
	DB11348|Calcium Phosphate	CASR;CALR;CIB1;PDCD6;SRI;CHP1;SPARC;CANX;FBN2;S100B;CASQ2;RGN;PEF1;S100A6;TPT1;CIB2;S100A13;CASQ1;NUCB1;NUCB2;CALM1;FBN3;GCA;CADPS;CALM2;CALM3;S100A16;CALB2;CAPS;CADPS2;CALR3;NRXN1;NCS1;CALB1;S100G;ALB;SLC20A1;SLC20A2;SLC34A1;SLC34A2;SLC34A3;TRPV6;SLC8A1;TRPV5;RYR1;RYR2;PKD2L1;RYR3;PKD1L3;CATSPER1;CACNA1C;CACNA1D;CACNA1F;CACNA1S;CACNB1;CACNB2;CACNB3;CACNB4;CACNA1A;CACNA1G;CACNA1H;CACNA1I;CACNA1E
	common genes	
	common pathways
1642:[DB09245	DB09389]
	DB09245|Toloxatone	MAOA;MAOA
	DB09389|Norgestrel	PGR;SRD5A1;AR;CYP3A4;CYP19A1
	common genes	
	common pathways
1643:[DB09245	DB12191]
	DB09245|Toloxatone	MAOA;MAOA
	DB12191|Obatoclax	BCL2
	common genes	
	common pathways
		R-HSA-6785807|Interleukin-4 and Interleukin-13 signaling	BCL2;MAOA
1644:[DB09245	DB04352]
	DB09245|Toloxatone	MAOA;MAOA
	DB04352|beta-D-Ribose-5-phosphate	NUDT9
	common genes	
	common pathways
1645:[DB09245	DB03727]
	DB09245|Toloxatone	MAOA;MAOA
	DB03727|Coproporphyrin I	UROD
	common genes	
	common pathways
1646:[DB09245	DB08406]
	DB09245|Toloxatone	MAOA;MAOA
	DB08406|[N-(2,4-DIAMINOPTERIDIN-6-YL)-METHYL]-DIBENZ[B,F]AZEPINE	DHFR
	common genes	
	common pathways
1647:[DB09245	DB06734]
	DB09245|Toloxatone	MAOA;MAOA
	DB06734|Bafilomycin B1	ATP6V1A
	common genes	
	common pathways
1648:[DB09245	DB00578]
	DB09245|Toloxatone	MAOA;MAOA
	DB00578|Carbenicillin	PLA2G4A;SLC22A6
	common genes	
	common pathways
1649:[DB09245	DB08461]
	DB09245|Toloxatone	MAOA;MAOA
	DB08461|3-[(4-AMINO-1-TERT-BUTYL-1H-PYRAZOLO[3,4-D]PYRIMIDIN-3-YL)METHYL]PHENOL	AR
	common genes	
	common pathways
1650:[DB09245	DB08751]
	DB09245|Toloxatone	MAOA;MAOA
	DB08751|N,N'-DIMETHYL-N-(ACETYL)-N'-(7-NITROBENZ-2-OXA-1,3-DIAZOL-4-YL)ETHYLENEDIAMINE	HRAS
	common genes	
	common pathways
1651:[DB09245	DB07172]
	DB09245|Toloxatone	MAOA;MAOA
	DB07172|(5R,6E,8Z,11Z,14Z,17Z)-5-hydroxyicosa-6,8,11,14,17-pentaenoic acid	PPARG
	common genes	
	common pathways
1652:[DB09245	DB01070]
	DB09245|Toloxatone	MAOA;MAOA
	DB01070|Dihydrotachysterol	VDR
	common genes	
	common pathways
1653:[DB09245	DB05505]
	DB09245|Toloxatone	MAOA;MAOA
	DB05505|NM-702	TBXAS1
	common genes	
	common pathways
1654:[DB09245	DB02763]
	DB09245|Toloxatone	MAOA;MAOA
	DB02763|5-Mercapto-2-Nitro-Benzoic Acid	arsC;IL12B
	common genes	
	common pathways
		R-HSA-6785807|Interleukin-4 and Interleukin-13 signaling	MAOA;IL12B
1655:[DB09245	DB08847]
	DB09245|Toloxatone	MAOA;MAOA
	DB08847|Hydroxyproline	SLC36A1
	common genes	
	common pathways
1656:[DB09245	DB02383]
	DB09245|Toloxatone	MAOA;MAOA
	DB02383|Tolrestat	AKR1B1;AKR1A1;AKR1B10
	common genes	
	common pathways
1657:[DB09245	DB11607]
	DB09245|Toloxatone	MAOA;MAOA
	DB11607|Efmoroctocog alfa	VWF
	common genes	
	common pathways
1658:[DB09245	DB04825]
	DB09245|Toloxatone	MAOA;MAOA
	DB04825|Prenylamine	CALM1;MYLK2;CYP3A4
	common genes	
	common pathways
1659:[DB09245	DB00152]
	DB09245|Toloxatone	MAOA;MAOA
	DB00152|Thiamine	TPK1;SLC19A2;CYP4B1;SLC22A2;SLC22A1;SLC22A5
	common genes	
	common pathways
		R-HSA-181430|Norepinephrine Neurotransmitter Release Cycle	SLC22A1;MAOA;SLC22A2
1660:[DB09245	DB04964]
	DB09245|Toloxatone	MAOA;MAOA
	DB04964|Oregovomab	MUC16
	common genes	
	common pathways
1661:[DB09245	DB05476]
	DB09245|Toloxatone	MAOA;MAOA
	DB05476|WX-UK1	PLAUR
	common genes	
	common pathways
1662:[DB09245	DB09029]
	DB09245|Toloxatone	MAOA;MAOA
	DB09029|Secukinumab	IL17A
	common genes	
	common pathways
		R-HSA-6785807|Interleukin-4 and Interleukin-13 signaling	IL17A;MAOA
1663:[DB09245	DB00097]
	DB09245|Toloxatone	MAOA;MAOA
	DB00097|Choriogonadotropin alfa	LHCGR;FSHR
	common genes	
	common pathways
1664:[DB09245	DB00836]
	DB09245|Toloxatone	MAOA;MAOA
	DB00836|Loperamide	OPRM1;OPRD1;OPRK1;CACNA1A;POMC;CALM1;NR1I3;CYP3A4;CYP2C8;CYP2B6;CYP2D6;ABCB1
	common genes	
	common pathways
		R-HSA-6785807|Interleukin-4 and Interleukin-13 signaling	MAOA;POMC;OPRM1;OPRD1
1665:[DB09245	DB00210]
	DB09245|Toloxatone	MAOA;MAOA
	DB00210|Adapalene	RARG;RARB;RXRG;RXRB;RARA;RXRA;PTGS2
	common genes	
	common pathways
		R-HSA-6785807|Interleukin-4 and Interleukin-13 signaling	PTGS2;MAOA
1666:[DB09245	DB05421]
	DB09245|Toloxatone	MAOA;MAOA
	DB05421|CP-122721	TACR1
	common genes	
	common pathways
1667:[DB09245	DB12332]
	DB09245|Toloxatone	MAOA;MAOA
	DB12332|Rucaparib	PARP1;PARP2;PARP3;CYP2D6;CYP1A2;CYP3A4;CYP3A5;CYP3A7;CYP3A43;CYP2C19;CYP2C9;CYP2C8;UGT1A1;ABCB1;ABCG2;SLC47A1;SLC47A2;SLC22A1;ABCC4;SLCO1B1;SLCO1B3;SLC22A6;SLC22A8
	common genes	
	common pathways
		R-HSA-181430|Norepinephrine Neurotransmitter Release Cycle	MAOA;SLC22A1
1668:[DB09245	DB01155]
	DB09245|Toloxatone	MAOA;MAOA
	DB01155|Gemifloxacin	parC;gyrA;CYP1A2
	common genes	
	common pathways
1669:[DB09245	DB05431]
	DB09245|Toloxatone	MAOA;MAOA
	DB05431|MLN-977	ALOX5
	common genes	
	common pathways
		R-HSA-6785807|Interleukin-4 and Interleukin-13 signaling	ALOX5;MAOA
1670:[DB09245	DB02998]
	DB09245|Toloxatone	MAOA;MAOA
	DB02998|Methyltrienolone	PGR;AR;NCOA2;NR3C2
	common genes	
	common pathways
1671:[DB09245	DB14635]
	DB09245|Toloxatone	MAOA;MAOA
	DB14635|Curcumin sulfate	PPARG;VDR;ABCC5;CBR1;GSTP1;CYP2C9;CYP3A4;CYP2B6;CYP1A2;CYP2D6;GSTA1;GSTM1;GSTP1;ABCB1
	common genes	
	common pathways
1672:[DB09245	DB00877]
	DB09245|Toloxatone	MAOA;MAOA
	DB00877|Sirolimus	MTOR;FKBP1A;FGF2;CYP3A4;CYP3A5;CYP3A7;ABCB1;SLCO1B1;SLC47A1
	common genes	
	common pathways
		R-HSA-6785807|Interleukin-4 and Interleukin-13 signaling	FGF2;MAOA
1673:[DB09245	DB11712]
	DB09245|Toloxatone	MAOA;MAOA
	DB11712|Tezacaftor	CFTR;CYP3A4;CYP3A5;ALB
	common genes	
	common pathways
1674:[DB09245	DB02813]
	DB09245|Toloxatone	MAOA;MAOA
	DB02813|2-Acetamido-2-Deoxy-D-Glucono-1,5-Lactone	HEXB
	common genes	
	common pathways
1675:[DB09245	DB04318]
	DB09245|Toloxatone	MAOA;MAOA
	DB04318|Nα-[(2S)-2-{[(S)-[(1S)-1-{[(Benzyloxy)carbonyl]amino}-2-phenylethyl](hydroxy)phosphoryl]methyl}-5-phenylpentanoyl]-L-tryptophanamide	MMP11
	common genes	
	common pathways
1676:[DB09245	DB02142]
	DB09245|Toloxatone	MAOA;MAOA
	DB02142|Pyridoxamine-5'-Phosphate	hisC;dat;CCBL1;hisC;BCAT2
	common genes	
	common pathways
1677:[DB09245	DB12334]
	DB09245|Toloxatone	MAOA;MAOA
	DB12334|Milataxel	TUBB1;TUBB
	common genes	
	common pathways
1678:[DB09245	DB06157]
	DB09245|Toloxatone	MAOA;MAOA
	DB06157|Istaroxime	ATP2A2;ATP1A1
	common genes	
	common pathways
1679:[DB09245	DB07462]
	DB09245|Toloxatone	MAOA;MAOA
	DB07462|(3,4-DIHYDROXY-2-NITROPHENYL)(PHENYL)METHANONE	COMT
	common genes	
	common pathways
		R-HSA-379397|Enzymatic degradation of dopamine by COMT	MAOA;COMT
		R-HSA-379398|Enzymatic degradation of Dopamine by monoamine oxidase	MAOA;COMT
1680:[DB09245	DB09303]
	DB09245|Toloxatone	MAOA;MAOA
	DB09303|Evolocumab	PCSK9
	common genes	
	common pathways
1681:[DB09245	DB01284]
	DB09245|Toloxatone	MAOA;MAOA
	DB01284|Tetracosactide	MC2R
	common genes	
	common pathways
1682:[DB09245	DB05913]
	DB09245|Toloxatone	MAOA;MAOA
	DB05913|OSI-930	KIT;FLT1
	common genes	
	common pathways
1683:[DB09245	DB06124]
	DB09245|Toloxatone	MAOA;MAOA
	DB06124|L-aminocarnityl-succinyl-leucyl-argininal-diethylacetal	CAPN3
	common genes	
	common pathways
1684:[DB09245	DB12200]
	DB09245|Toloxatone	MAOA;MAOA
	DB12200|Tivantinib	MET
	common genes	
	common pathways
1685:[DB09245	DB06366]
	DB09245|Toloxatone	MAOA;MAOA
	DB06366|Pertuzumab	ERBB2
	common genes	
	common pathways
1686:[DB09245	DB04590]
	DB09245|Toloxatone	MAOA;MAOA
	DB04590|(2R)-({4-[AMINO(IMINO)METHYL]PHENYL}AMINO){5-ETHOXY-2-FLUORO-3-[(3R)-TETRAHYDROFURAN-3-YLOXY]PHENYL}ACETICACID	F7
	common genes	
	common pathways
1687:[DB09245	DB05668]
	DB09245|Toloxatone	MAOA;MAOA
	DB05668|Palifosfamide	DNMT1
	common genes	
	common pathways
1688:[DB09245	DB04758]
	DB09245|Toloxatone	MAOA;MAOA
	DB04758|2-[2-ETHANESULFONYLAMINO-3-(1H-INDOL-3-YL)-PROPIONYLAMINO]-PENTANEDIOIC ACID 5-AMIDE 1-(4-CARBAMIM IDOYL-BENZYLAMIDE)	F7
	common genes	
	common pathways
1689:[DB09245	DB06101]
	DB09245|Toloxatone	MAOA;MAOA
	DB06101|IMC-1C11	FLT1;KDR;FLT4
	common genes	
	common pathways
1690:[DB09245	DB04461]
	DB09245|Toloxatone	MAOA;MAOA
	DB04461|Coproporphyrinogen III	UROD
	common genes	
	common pathways
1691:[DB09245	DB07039]
	DB09245|Toloxatone	MAOA;MAOA
	DB07039|(2S)-N-(4-cyano-3-iodophenyl)-3-(4-cyanophenoxy)-2-hydroxy-2-methylpropanamide	AR
	common genes	
	common pathways
1692:[DB09245	DB11059]
	DB09245|Toloxatone	MAOA;MAOA
	DB11059|Carboxymethylcellulose	SLC2A1
	common genes	
	common pathways
1693:[DB09245	DB03403]
	DB09245|Toloxatone	MAOA;MAOA
	DB03403|Cytidine-5'-Monophosphate	ispDF;CMPK1;cmk;UCK2;coaBC
	common genes	
	common pathways
1694:[DB09245	DB00685]
	DB09245|Toloxatone	MAOA;MAOA
	DB00685|Trovafloxacin	gyrA;parC;TOP2A;CYP1A2
	common genes	
	common pathways
1695:[DB09245	DB06237]
	DB09245|Toloxatone	MAOA;MAOA
	DB06237|Avanafil	PDE5A;CYP3A4
	common genes	
	common pathways
1696:[DB09245	DB08497]
	DB09245|Toloxatone	MAOA;MAOA
	DB08497|(1S)-2-oxo-1-phenyl-2-[(1,3,4-trioxo-1,2,3,4-tetrahydroisoquinolin-5-yl)amino]ethyl acetate	CASP3
	common genes	
	common pathways
1697:[DB09245	DB08155]
	DB09245|Toloxatone	MAOA;MAOA
	DB08155|N-{2-[4-(AMINOSULFONYL)PHENYL]ETHYL}ACETAMIDE	CA1;CA2
	common genes	
	common pathways
1698:[DB09245	DB07428]
	DB09245|Toloxatone	MAOA;MAOA
	DB07428|4-[(5-methoxy-2-methylphenoxy)methyl]pyridine	HBA1;HBB
	common genes	
	common pathways
1699:[DB09245	DB04074]
	DB09245|Toloxatone	MAOA;MAOA
	DB04074|alpha-Ketoisovalerate	panB;leuA;BCAT2;SLC16A7;SLC16A1;SLC16A3
	common genes	
	common pathways
1700:[DB09245	DB03239]
	DB09245|Toloxatone	MAOA;MAOA
	DB03239|3',5'-Dinitro-N-Acetyl-L-Thyronine	TTR
	common genes	
	common pathways
1701:[DB09245	DB04843]
	DB09245|Toloxatone	MAOA;MAOA
	DB04843|Mepenzolate	CHRM1;CHRM3
	common genes	
	common pathways
1702:[DB09245	DB07067]
	DB09245|Toloxatone	MAOA;MAOA
	DB07067|(2S,3S)-3-{3-[4-(METHYLSULFONYL)PHENYL]-1,2,4-OXADIAZOL-5-YL}-1-OXO-1-PYRROLIDIN-1-YLBUTAN-2-AMINE	DPP4
	common genes	
	common pathways
1703:[DB09245	DB05191]
	DB09245|Toloxatone	MAOA;MAOA
	DB05191|Atl146e	ADORA2A
	common genes	
	common pathways
1704:[DB09245	DB01834]
	DB09245|Toloxatone	MAOA;MAOA
	DB01834|(9R,10R)-9-(S-glutathionyl)-10-hydroxy-9,10-dihydrophenanthrene	GSTP1;GSTM1
	common genes	
	common pathways
1705:[DB09245	DB00859]
	DB09245|Toloxatone	MAOA;MAOA
	DB00859|Penicillamine	SLCO1B1
	common genes	
	common pathways
1706:[DB09245	DB12458]
	DB09245|Toloxatone	MAOA;MAOA
	DB12458|Muscimol	GABRA1;GABRB3;GABRG2
	common genes	
	common pathways
1707:[DB09245	DB11703]
	DB09245|Toloxatone	MAOA;MAOA
	DB11703|Acalabrutinib	BTK;CYP3A4;CYP3A5;CYP3A4;CYP3A43;CYP3A5;CYP3A7
	common genes	
	common pathways
1708:[DB09245	DB00655]
	DB09245|Toloxatone	MAOA;MAOA
	DB00655|Estrone	ESR1;ESR2;AR;CYP19A1;SHBG;CYP1A1;CYP1A2;CYP3A4;CYP1B1;CYP2B6;CYP2C9;CYP2E1;CYP3A5;CYP4A11;ALB;SLCO2B1;ABCB1;SLCO1A2;ABCG2;SLCO1B1;SLC22A8
	common genes	
	common pathways
1709:[DB09245	DB00902]
	DB09245|Toloxatone	MAOA;MAOA
	DB00902|Methdilazine	HRH1
	common genes	
	common pathways
1710:[DB09245	DB05087]
	DB09245|Toloxatone	MAOA;MAOA
	DB05087|Ganaxolone	GABRA1;GABRA2;GABRA3;GABRA4;GABRA5;GABRA6
	common genes	
	common pathways
1711:[DB09245	DB05351]
	DB09245|Toloxatone	MAOA;MAOA
	DB05351|Dexlansoprazole	ATP4A;ATP4B;CYP2C19;CYP3A4
	common genes	
	common pathways
1712:[DB09245	DB14642]
	DB09245|Toloxatone	MAOA;MAOA
	DB14642|Lypressin	AVPR1A;AVPR2;AVPR1B;ABCC2
	common genes	
	common pathways
1713:[DB09245	DB04865]
	DB09245|Toloxatone	MAOA;MAOA
	DB04865|Omacetaxine mepesuccinate	RPL3
	common genes	
	common pathways
1714:[DB09245	DB06536]
	DB09245|Toloxatone	MAOA;MAOA
	DB06536|Tesaglitazar	PPARA;PPARG
	common genes	
	common pathways
1715:[DB09245	DB00845]
	DB09245|Toloxatone	MAOA;MAOA
	DB00845|Clofazimine	ABCB11;CYP3A4;ABCB11;ABCB1
	common genes	
	common pathways
1716:[DB09245	DB09065]
	DB09245|Toloxatone	MAOA;MAOA
	DB09065|Cobicistat	CYP2D6;CYP3A4;CYP3A5;CYP3A7;CYP3A43;ABCB1;ABCG2;SLCO1B1;SLCO1B3
	common genes	
	common pathways
1717:[DB09245	DB08760]
	DB09245|Toloxatone	MAOA;MAOA
	DB08760|(2S)-2-(4-chlorophenoxy)-3-phenylpropanoic acid	PPARG
	common genes	
	common pathways
1718:[DB09245	DB04889]
	DB09245|Toloxatone	MAOA;MAOA
	DB04889|Bicifadine	SLC6A2;SLC6A4;DRD2;CYP2D6;MAOB
	common genes	
	common pathways
		R-HSA-141333|Biogenic amines are oxidatively deaminated to aldehydes by MAOA and MAOB	MAOB;MAOA
1719:[DB09245	DB04187]
	DB09245|Toloxatone	MAOA;MAOA
	DB04187|(9S,10S)-9-(S-glutathionyl)-10-hydroxy-9,10-dihydrophenanthrene	GSTM1
	common genes	
	common pathways
1720:[DB09245	DB01569]
	DB09245|Toloxatone	MAOA;MAOA
	DB01569|Formebolone	HSD11B2
	common genes	
	common pathways
1721:[DB09245	DB05434]
	DB09245|Toloxatone	MAOA;MAOA
	DB05434|ABT-510	FGF2;HGF;VEGFA;CXCL8
	common genes	
	common pathways
		R-HSA-6785807|Interleukin-4 and Interleukin-13 signaling	HGF;MAOA;CXCL8;FGF2;VEGFA
1722:[DB09245	DB01008]
	DB09245|Toloxatone	MAOA;MAOA
	DB01008|Busulfan	CYP3A4;GSTA2;GSTA1;GSTM1;GSTP1;MGST2
	common genes	
	common pathways
1723:[DB09245	DB00517]
	DB09245|Toloxatone	MAOA;MAOA
	DB00517|Anisotropine methylbromide	CHRM1;CHRM2;CHRM3
	common genes	
	common pathways
1724:[DB09245	DB08838]
	DB09245|Toloxatone	MAOA;MAOA
	DB08838|Agmatine	ADRA2C;NISCH;CHRNA1;GRIN1;KCNJ1;CACNA1B;ASIC3;CYP3A4;SLC22A1;SLC22A2;SLC22A3;SLC7A7
	common genes	
	common pathways
		R-HSA-181430|Norepinephrine Neurotransmitter Release Cycle	MAOA;SLC22A2;SLC22A1
1725:[DB09245	DB00131]
	DB09245|Toloxatone	MAOA;MAOA
	DB00131|Adenosine phosphate	CREB1;PIM1;PDE4B;PYGL;PRKAB1;HINT1;PDE4D;ACSS1;ACSS2;PRKAA1;PRKAB2;ADCY1;ACSL1;FBP1;ADK;AMPD1;APRT
	common genes	
	common pathways
		R-HSA-6785807|Interleukin-4 and Interleukin-13 signaling	MAOA;PIM1
1726:[DB09245	DB04066]
	DB09245|Toloxatone	MAOA;MAOA
	DB04066|para-Coumaric Acid	PTGR1;hutH
	common genes	
	common pathways
1727:[DB09245	DB09282]
	DB09245|Toloxatone	MAOA;MAOA
	DB09282|Molsidomine	GUCY1A2;GUCY1A2;PDE5A
	common genes	
	common pathways
1728:[DB09245	DB00630]
	DB09245|Toloxatone	MAOA;MAOA
	DB00630|Alendronic acid	FDPS;PTPN4;PTPRS;PTPRE;ATP6V1A
	common genes	
	common pathways
1729:[DB09245	DB08326]
	DB09245|Toloxatone	MAOA;MAOA
	DB08326|2-(6-HYDROXY-1,3-BENZOTHIAZOL-2-YL)-1,3-THIAZOL-4(5H)-ONE	ACSBG1
	common genes	
	common pathways
1730:[DB09245	DB08846]
	DB09245|Toloxatone	MAOA;MAOA
	DB08846|Ellagic Acid	CA1;CA2;CA3;CA4;CA5A;CA5B;CA6;CA7;CA9;CA12;CA14;CSNK2A1;PRKACA;PRKCA;PRKCB;SYK;SQLE;CYP1A1;CYP2E1;SLC22A6;SLC22A11
	common genes	
	common pathways
1731:[DB09245	DB03349]
	DB09245|Toloxatone	MAOA;MAOA
	DB03349|8-Bromo-Adenosine-5'-Monophosphate	PDE4B;HINT1
	common genes	
	common pathways
1732:[DB09245	DB11094]
	DB09245|Toloxatone	MAOA;MAOA
	DB11094|Vitamin D	VDR;GC;CYP2R1;CYP27B1;CYP3A4
	common genes	
	common pathways
1733:[DB09245	DB05418]
	DB09245|Toloxatone	MAOA;MAOA
	DB05418|GW 597599	TACR1
	common genes	
	common pathways
1734:[DB09245	DB05218]
	DB09245|Toloxatone	MAOA;MAOA
	DB05218|PN0621	TNF
	common genes	
	common pathways
		R-HSA-6785807|Interleukin-4 and Interleukin-13 signaling	TNF;MAOA
1735:[DB09245	DB07976]
	DB09245|Toloxatone	MAOA;MAOA
	DB07976|3-{[(3-FLUORO-3'-METHOXYBIPHENYL-4-YL)AMINO]CARBONYL}THIOPHENE-2-CARBOXYLIC ACID	DHODH
	common genes	
	common pathways
1736:[DB09245	DB09053]
	DB09245|Toloxatone	MAOA;MAOA
	DB09053|Ibrutinib	BTK;CYP3A4;CYP3A5;CYP2D6;ALB;ORM1;ORM2
	common genes	
	common pathways
1737:[DB09245	DB00276]
	DB09245|Toloxatone	MAOA;MAOA
	DB00276|Amsacrine	TOP2A;KCNH2;ORM1;ALB;ABCB1
	common genes	
	common pathways
1738:[DB09245	DB02109]
	DB09245|Toloxatone	MAOA;MAOA
	DB02109|Hadacidin	purA;ADSSL1
	common genes	
	common pathways
1739:[DB09245	DB03415]
	DB09245|Toloxatone	MAOA;MAOA
	DB03415|3-Thiaoctanoyl-Coenzyme A	ACADM
	common genes	
	common pathways
1740:[DB09245	DB06999]
	DB09245|Toloxatone	MAOA;MAOA
	DB06999|N-{3-[(5-chloro-1H-pyrrolo[2,3-b]pyridin-3-yl)carbonyl]-2,4-difluorophenyl}propane-1-sulfonamide	BRAF
	common genes	
	common pathways
1741:[DB09245	DB04883]
	DB09245|Toloxatone	MAOA;MAOA
	DB04883|Darusentan	EDNRA
	common genes	
	common pathways
1742:[DB09245	DB00878]
	DB09245|Toloxatone	MAOA;MAOA
	DB00878|Chlorhexidine	HNMT;cat
	common genes	
	common pathways
1743:[DB09245	DB11586]
	DB09245|Toloxatone	MAOA;MAOA
	DB11586|Asunaprevir	CYP3A4;CYP3A43;CYP3A5;CYP3A7;CYP3A4;CYP3A5;CYP2A6;CYP2B6;CYP2C9;CYP2C19;CYP2D6;ABCB1;SLCO1B1;SLCO2B1;SLCO1B1;SLCO1B3;SLCO2B1
	common genes	
	common pathways
1744:[DB09245	DB07621]
	DB09245|Toloxatone	MAOA;MAOA
	DB07621|(5-(PYRIDIN-3-YL)FURAN-2-YL)METHANAMINE	CYP2A6
	common genes	
	common pathways
1745:[DB09245	DB11429]
	DB09245|Toloxatone	MAOA;MAOA
	DB11429|Mibolerone	AR
	common genes	
	common pathways
1746:[DB09245	DB00675]
	DB09245|Toloxatone	MAOA;MAOA
	DB00675|Tamoxifen	ESR1;ESR2;EBP;PRKCA;PRKCB;PRKCD;PRKCE;PRKCG;PRKCI;PRKCQ;PRKCZ;AR;KCNH2;NR1I2;ESRRG;SHBG;CYP2D6;CYP3A4;CYP3A5;CYP3A7;CYP2C9;CYP2C19;CYP2B6;CYP1A1;CYP1B1;FMO1;FMO3;CYP2C8;CES1;CYP19A1;CYP2A6;CYP2E1;UGT1A10;SULT1A1;ABCB1;ABCG2;ABCC2;ABCB11
	common genes	
	common pathways
1747:[DB09245	DB14065]
	DB09245|Toloxatone	MAOA;MAOA
	DB14065|Lomerizine	ABCB1;CYP3A4
	common genes	
	common pathways
1748:[DB09245	DB05466]
	DB09245|Toloxatone	MAOA;MAOA
	DB05466|R673	TACR1
	common genes	
	common pathways
1749:[DB09245	DB05752]
	DB09245|Toloxatone	MAOA;MAOA
	DB05752|ALKS 27	CHRM1;CHRM2;CHRM3;CHRM4;CHRM5
	common genes	
	common pathways
1750:[DB09245	DB04805]
	DB09245|Toloxatone	MAOA;MAOA
	DB04805|Virginiamycin S1	RPL37
	common genes	
	common pathways
1751:[DB09245	DB06460]
	DB09245|Toloxatone	MAOA;MAOA
	DB06460|Enrasentan	EDNRA;EDNRB
	common genes	
	common pathways
1752:[DB09245	DB01019]
	DB09245|Toloxatone	MAOA;MAOA
	DB01019|Bethanechol	CHRM2;CHRM1;CHRM3;CHRM4
	common genes	
	common pathways
1753:[DB09245	DB13800]
	DB09245|Toloxatone	MAOA;MAOA
	DB13800|Calcium levulinate	CALM1;CASQ1;CALB2
	common genes	
	common pathways
1754:[DB09245	DB04527]
	DB09245|Toloxatone	MAOA;MAOA
	DB04527|Beta-Hydroxyasparagine	MASP2
	common genes	
	common pathways
1755:[DB09245	DB08613]
	DB09245|Toloxatone	MAOA;MAOA
	DB08613|2,2,2-TRIFLUORO-1-{5-[(3-PHENYL-5,6-DIHYDROIMIDAZO[1,2-A]PYRAZIN-7(8H)-YL)CARBONYL]THIOPHEN-2-YL}ETHANE-1,1-DIOL	HDAC4
	common genes	
	common pathways
1756:[DB09245	DB01496]
	DB09245|Toloxatone	MAOA;MAOA
	DB01496|Barbituric acid derivative	GABRA1;GABRA2;GABRA3;GABRA4;GABRA5;GABRA6;CHRNA4;CHRNA7;GRIA2;GRIK2
	common genes	
	common pathways
1757:[DB09245	DB05194]
	DB09245|Toloxatone	MAOA;MAOA
	DB05194|KB002	CSF2RA;CSF2;CSF2RA
	common genes	
	common pathways
1758:[DB09245	DB11637]
	DB09245|Toloxatone	MAOA;MAOA
	DB11637|Delamanid	CYP3A4;ALB;ORM1
	common genes	
	common pathways
1759:[DB09245	DB13994]
	DB09245|Toloxatone	MAOA;MAOA
	DB13994|AZD-7325	GABRA3;GABRA2
	common genes	
	common pathways
1760:[DB09245	DB02670]
	DB09245|Toloxatone	MAOA;MAOA
	DB02670|4-Deoxy-Alpha-D-Glucose	SMARCA5
	common genes	
	common pathways
1761:[DB09245	DB06925]
	DB09245|Toloxatone	MAOA;MAOA
	DB06925|3-(2-AMINOQUINAZOLIN-6-YL)-4-METHYL-N-[3-(TRIFLUOROMETHYL)PHENYL]BENZAMIDE	LCK
	common genes	
	common pathways
1762:[DB09245	DB08502]
	DB09245|Toloxatone	MAOA;MAOA
	DB08502|Capravirine	CYP3A4
	common genes	
	common pathways
1763:[DB09245	DB00989]
	DB09245|Toloxatone	MAOA;MAOA
	DB00989|Rivastigmine	ACHE;BCHE;CYP3A4
	common genes	
	common pathways
1764:[DB09245	DB01548]
	DB09245|Toloxatone	MAOA;MAOA
	DB01548|Diprenorphine	OPRM1;OPRD1;OPRK1;TRIM13
	common genes	
	common pathways
		R-HSA-6785807|Interleukin-4 and Interleukin-13 signaling	OPRM1;OPRD1;MAOA
1765:[DB09245	DB11256]
	DB09245|Toloxatone	MAOA;MAOA
	DB11256|Levomefolic acid	MTR;SLC46A1;SLC19A1
	common genes	
	common pathways
1766:[DB09245	DB11064]
	DB09245|Toloxatone	MAOA;MAOA
	DB11064|Homosalate	PGR;AR;ESR1
	common genes	
	common pathways
1767:[DB09245	DB05044]
	DB09245|Toloxatone	MAOA;MAOA
	DB05044|PSN357	PYGL
	common genes	
	common pathways
1768:[DB09245	DB07720]
	DB09245|Toloxatone	MAOA;MAOA
	DB07720|Epibatidine	CHRFAM7A;CHRNA7;CHRNB2;CHRNA2;CHRNA3;CHRNA4;CHRNB4
	common genes	
	common pathways
1769:[DB09245	DB07694]
	DB09245|Toloxatone	MAOA;MAOA
	DB07694|2,5-dichloro-N-(3,5-dibromo-4-hydroxyphenyl)benzamide	TTR
	common genes	
	common pathways
1770:[DB09245	DB05201]
	DB09245|Toloxatone	MAOA;MAOA
	DB05201|V24343	CNR1
	common genes	
	common pathways
1771:[DB09245	DB05451]
	DB09245|Toloxatone	MAOA;MAOA
	DB05451|P54	NFKB2;NFKB1
	common genes	
	common pathways
1772:[DB09245	DB03566]
	DB09245|Toloxatone	MAOA;MAOA
	DB03566|Spermidine	TXNRD1;ADRB1;ADRB2;SLC22A4;SLC22A1
	common genes	
	common pathways
		R-HSA-181430|Norepinephrine Neurotransmitter Release Cycle	MAOA;SLC22A1
1773:[DB09245	DB09331]
	DB09245|Toloxatone	MAOA;MAOA
	DB09331|Daratumumab	CD38
	common genes	
	common pathways
1774:[DB09245	DB06111]
	DB09245|Toloxatone	MAOA;MAOA
	DB06111|AB192	MPO
	common genes	
	common pathways
1775:[DB09245	DB00008]
	DB09245|Toloxatone	MAOA;MAOA
	DB00008|Peginterferon alfa-2a	IFNAR2;IFNAR1;CYP1A2
	common genes	
	common pathways
1776:[DB09245	DB01074]
	DB09245|Toloxatone	MAOA;MAOA
	DB01074|Perhexiline	CPT1A;CPT2;KCNH2;CYP2D6;CYP2B6;CYP3A4
	common genes	
	common pathways
1777:[DB09245	DB04915]
	DB09245|Toloxatone	MAOA;MAOA
	DB04915|Idronoxil	ENOX2
	common genes	
	common pathways
1778:[DB09245	DB05091]
	DB09245|Toloxatone	MAOA;MAOA
	DB05091|M0002	AVPR2
	common genes	
	common pathways
1779:[DB09245	DB06595]
	DB09245|Toloxatone	MAOA;MAOA
	DB06595|Midostaurin	PRKCA;KDR;KIT;PDGFRA;PDGFRB;FLT3;CYP3A4;CYP3A43;CYP3A5;CYP3A7;CYP1A2;CYP2B6;CYP2C8;CYP2C9;CYP2C19;CYP2D6;CYP2E1;CYP3A4;CYP3A5;CYP3A7;CYP3A43
	common genes	
	common pathways
1780:[DB09245	DB08172]
	DB09245|Toloxatone	MAOA;MAOA
	DB08172|(2Z)-N-(3-chloro-2'-methoxybiphenyl-4-yl)-2-cyano-3-hydroxybut-2-enamide	DHODH
	common genes	
	common pathways
1781:[DB09245	DB01962]
	DB09245|Toloxatone	MAOA;MAOA
	DB01962|Phosphonotyrosine	HCK;SRC;KIT
	common genes	
	common pathways
1782:[DB09245	DB01835]
	DB09245|Toloxatone	MAOA;MAOA
	DB01835|4r-Fluoro-N6-Ethanimidoyl-L-Lysine	NOS2
	common genes	
	common pathways
		R-HSA-6785807|Interleukin-4 and Interleukin-13 signaling	NOS2;MAOA
1783:[DB09245	DB03419]
	DB09245|Toloxatone	MAOA;MAOA
	DB03419|Uracil	DPYD;UCKL1;udg
	common genes	
	common pathways
1784:[DB09245	DB01296]
	DB09245|Toloxatone	MAOA;MAOA
	DB01296|Glucosamine	MMP9;NFKB2;TNF;IFNG;CYP2C19;CYP2E1
	common genes	
	common pathways
		R-HSA-6785807|Interleukin-4 and Interleukin-13 signaling	MMP9;MAOA;TNF
1785:[DB09245	DB12866]
	DB09245|Toloxatone	MAOA;MAOA
	DB12866|Pradigastat	SLC22A8
	common genes	
	common pathways
1786:[DB09245	DB02974]
	DB09245|Toloxatone	MAOA;MAOA
	DB02974|4-(4-Chlorophenyl)Imidazole	CYP2B6
	common genes	
	common pathways
1787:[DB09245	DB04674]
	DB09245|Toloxatone	MAOA;MAOA
	DB04674|2-HYDROXY-3,5-DIIODOBENZOIC ACID	EDNRA;AKR1C1;TTR
	common genes	
	common pathways
1788:[DB09245	DB13150]
	DB09245|Toloxatone	MAOA;MAOA
	DB13150|Coagulation factor VII human	F3;F10;F9
	common genes	
	common pathways
1789:[DB09245	DB00521]
	DB09245|Toloxatone	MAOA;MAOA
	DB00521|Carteolol	ADRB2;ADRB1;CYP2D6
	common genes	
	common pathways
1790:[DB09245	DB06842]
	DB09245|Toloxatone	MAOA;MAOA
	DB06842|(4R)-4-(3-butoxy-4-methoxybenzyl)imidazolidin-2-one	PDE4A;PDE4D
	common genes	
	common pathways
1791:[DB09245	DB00549]
	DB09245|Toloxatone	MAOA;MAOA
	DB00549|Zafirlukast	CYSLTR1;CYP2C9;CYP2C8;PTGS1;CYP3A4;CYP1A2;CYP2C19;CYP2E1;ABCG2
	common genes	
	common pathways
1792:[DB09245	DB00531]
	DB09245|Toloxatone	MAOA;MAOA
	DB00531|Cyclophosphamide	NR1I2;CYP2C9;CYP3A4;CYP2B6;CYP2C19;CYP2A6;CYP2C18;CYP2C8;CYP3A5
	common genes	
	common pathways
1793:[DB09245	DB05419]
	DB09245|Toloxatone	MAOA;MAOA
	DB05419|ADX-10061	CALY
	common genes	
	common pathways
1794:[DB09245	DB07695]
	DB09245|Toloxatone	MAOA;MAOA
	DB07695|N-(3,5-dibromo-4-hydroxyphenyl)-4-hydroxy-3,5-dimethylbenzamide	TTR
	common genes	
	common pathways
1795:[DB09245	DB07851]
	DB09245|Toloxatone	MAOA;MAOA
	DB07851|(3R,4S)-1-(3,4-DIMETHOXYPHENYL)-3-(3-METHYLPHENYL)PIPERIDIN-4-AMINE	DPP4
	common genes	
	common pathways
1796:[DB09245	DB09296]
	DB09245|Toloxatone	MAOA;MAOA
	DB09296|Ombitasvir	CYP2C8;ABCB1;ABCG2
	common genes	
	common pathways
1797:[DB09245	DB02773]
	DB09245|Toloxatone	MAOA;MAOA
	DB02773|(3-Chloro-4-Propoxy-Phenyl)-Acetic Acid	PTGS1
	common genes	
	common pathways
1798:[DB09245	DB06769]
	DB09245|Toloxatone	MAOA;MAOA
	DB06769|Bendamustine	CYP1A2
	common genes	
	common pathways
1799:[DB09245	DB05022]
	DB09245|Toloxatone	MAOA;MAOA
	DB05022|Amonafide	TOP2A;TOP2B
	common genes	
	common pathways
1800:[DB09245	DB00192]
	DB09245|Toloxatone	MAOA;MAOA
	DB00192|Indecainide	SCN5A
	common genes	
	common pathways
1801:[DB09245	DB00534]
	DB09245|Toloxatone	MAOA;MAOA
	DB00534|Chlormerodrin	SLC12A1;ALDH5A1
	common genes	
	common pathways
1802:[DB09245	DB08299]
	DB09245|Toloxatone	MAOA;MAOA
	DB08299|4-[8-(3-nitrophenyl)-1,7-naphthyridin-6-yl]benzoic acid	PDE4A;PDE4B;PDE4D
	common genes	
	common pathways
1803:[DB09245	DB05210]
	DB09245|Toloxatone	MAOA;MAOA
	DB05210|SF1126	PIK3R1;PIK3R2;PIK3R3;PRKDC;MTOR
	common genes	
	common pathways
		R-HSA-6785807|Interleukin-4 and Interleukin-13 signaling	MAOA;PIK3R1
1804:[DB09245	DB00963]
	DB09245|Toloxatone	MAOA;MAOA
	DB00963|Bromfenac	PTGS2;PTGS1;PTGS2
	common genes	
	common pathways
		R-HSA-6785807|Interleukin-4 and Interleukin-13 signaling	PTGS2;MAOA
1805:[DB09245	DB00396]
	DB09245|Toloxatone	MAOA;MAOA
	DB00396|Progesterone	PGR;ESR1;NR3C2;CYP17A1;OPRK1;NR1I2;ORM1;NR3C1;AR;SHBG;CYP3A5;CYP2C9;CYP3A7;CYP2C19;CYP3A4;CYP17A1;CYP1A1;CYP1B1;CYP2A6;CYP2C8;CYP2D6;ABCB1;SLC22A2;SLC22A1;SLC22A3;ABCB11;ABCC1;SLC10A1;SLCO1B1;ABCG2
	common genes	
	common pathways
		R-HSA-181430|Norepinephrine Neurotransmitter Release Cycle	SLC22A1;SLC22A2;MAOA
1806:[DB09245	DB05305]
	DB09245|Toloxatone	MAOA;MAOA
	DB05305|Cintredekin Besudotox	IL13
	common genes	
	common pathways
		R-HSA-6785807|Interleukin-4 and Interleukin-13 signaling	IL13;MAOA
1807:[DB09245	DB06138]
	DB09245|Toloxatone	MAOA;MAOA
	DB06138|IRL-1620	EDNRB
	common genes	
	common pathways
1808:[DB09245	DB07963]
	DB09245|Toloxatone	MAOA;MAOA
	DB07963|N-[(2',4'-DIFLUORO-4-HYDROXY-5-IODOBIPHENYL-3-YL)CARBONYL]-BETA-ALANINE	TTR
	common genes	
	common pathways
1809:[DB09245	DB11491]
	DB09245|Toloxatone	MAOA;MAOA
	DB11491|Sarafloxacin	CYP1A2
	common genes	
	common pathways
1810:[DB09245	DB02635]
	DB09245|Toloxatone	MAOA;MAOA
	DB02635|N-[O-Phosphono-Pyridoxyl]-Isoleucine	BCAT2
	common genes	
	common pathways
1811:[DB09245	DB06751]
	DB09245|Toloxatone	MAOA;MAOA
	DB06751|Drotaverine	PDE4A;CACNA1C
	common genes	
	common pathways
1812:[DB09245	DB04926]
	DB09245|Toloxatone	MAOA;MAOA
	DB04926|Neramexane	GRIN3A
	common genes	
	common pathways
1813:[DB09245	DB07132]
	DB09245|Toloxatone	MAOA;MAOA
	DB07132|1-{2-OXO-3-[(1R)-1-(1H-PYRROL-2-YL)ETHYL]-2H-INDOL-5-YL}UREA	PDPK1
	common genes	
	common pathways
1814:[DB09245	DB01650]
	DB09245|Toloxatone	MAOA;MAOA
	DB01650|trans-2-hydroxycinnamic acid	SLC22A8
	common genes	
	common pathways
1815:[DB09245	DB05521]
	DB09245|Toloxatone	MAOA;MAOA
	DB05521|Telaprevir	SLCO1B1;SLCO2B1;CYP3A4;CYP3A5;ALB;ORM1;ABCB1
	common genes	
	common pathways
1816:[DB09245	DB01257]
	DB09245|Toloxatone	MAOA;MAOA
	DB01257|Eculizumab	C5
	common genes	
	common pathways
1817:[DB09245	DB02825]
	DB09245|Toloxatone	MAOA;MAOA
	DB02825|Methylphosphonic Acid Ester Group	ACHE
	common genes	
	common pathways
1818:[DB09245	DB02854]
	DB09245|Toloxatone	MAOA;MAOA
	DB02854|Aetiocholanolone	SULT2A1;HSD17B11;IGHG2
	common genes	
	common pathways
1819:[DB09245	DB06534]
	DB09245|Toloxatone	MAOA;MAOA
	DB06534|Thrombopoietin	MPL
	common genes	
	common pathways
1820:[DB09245	DB05166]
	DB09245|Toloxatone	MAOA;MAOA
	DB05166|APD668	GPR119
	common genes	
	common pathways
1821:[DB09245	DB12035]
	DB09245|Toloxatone	MAOA;MAOA
	DB12035|Sarecycline	ABCB1
	common genes	
	common pathways
1822:[DB09245	DB08827]
	DB09245|Toloxatone	MAOA;MAOA
	DB08827|Lomitapide	MTTP;CYP3A4;ABCB1
	common genes	
	common pathways
1823:[DB09245	DB12077]
	DB09245|Toloxatone	MAOA;MAOA
	DB12077|Urelumab	TNFRSF9
	common genes	
	common pathways
1824:[DB09245	DB06274]
	DB09245|Toloxatone	MAOA;MAOA
	DB06274|Alvimopan	OPRM1;OPRK1;OPRD1
	common genes	
	common pathways
		R-HSA-6785807|Interleukin-4 and Interleukin-13 signaling	OPRD1;OPRM1;MAOA
1825:[DB09245	DB11431]
	DB09245|Toloxatone	MAOA;MAOA
	DB11431|Moxidectin	CYP3A4;CYP3A43;CYP3A5;CYP3A7;CYP2B;ABCB1;ABCG2
	common genes	
	common pathways
1826:[DB09245	DB05688]
	DB09245|Toloxatone	MAOA;MAOA
	DB05688|CRx-119	SLC6A4;SLC6A2;SERPINA6
	common genes	
	common pathways
1827:[DB09245	DB04958]
	DB09245|Toloxatone	MAOA;MAOA
	DB04958|Epratuzumab	CD22
	common genes	
	common pathways
1828:[DB09245	DB04166]
	DB09245|Toloxatone	MAOA;MAOA
	DB04166|Anthranilic acid	IL4I1;DAO
	common genes	
	common pathways
1829:[DB09245	DB12890]
	DB09245|Toloxatone	MAOA;MAOA
	DB12890|Dihydrexidine	DRD1
	common genes	
	common pathways
1830:[DB09245	DB00130]
	DB09245|Toloxatone	MAOA;MAOA
	DB00130|L-Glutamine	CTPS1;PPAT;GLUL;F13A1;GLS;GLS2;TGM2;TGM5;TGM6;TGM1;TGM4;TGM3;TGM7;GMPS;ASNS;CCBL1;PFAS;GATB;GFPT2;CAD;QARS;NADSYN1;SLC16A10;SLC38A3;SLC1A5;SLC7A8
	common genes	
	common pathways
		R-HSA-6785807|Interleukin-4 and Interleukin-13 signaling	F13A1;MAOA
1831:[DB09245	DB14069]
	DB09245|Toloxatone	MAOA;MAOA
	DB14069|ONT-093	ABCB1
	common genes	
	common pathways
1832:[DB09245	DB07427]
	DB09245|Toloxatone	MAOA;MAOA
	DB07427|2-[(2-methoxy-5-methylphenoxy)methyl]pyridine	HBA1;HBB
	common genes	
	common pathways
1833:[DB09245	DB00117]
	DB09245|Toloxatone	MAOA;MAOA
	DB00117|Histidine	HDC;HARS;SLC38A3;HAL;SLC16A10
	common genes	
	common pathways
1834:[DB09245	DB04472]
	DB09245|Toloxatone	MAOA;MAOA
	DB04472|(R)-1-Para-Nitro-Phenyl-2-Azido-Ethanol	LGALS9
	common genes	
	common pathways
1835:[DB09245	DB06749]
	DB09245|Toloxatone	MAOA;MAOA
	DB06749|ginsenoside Rb1	SLCO1B3
	common genes	
	common pathways
1836:[DB09245	DB00978]
	DB09245|Toloxatone	MAOA;MAOA
	DB00978|Lomefloxacin	parC;gyrA;TOP2A;CYP1A2;SLC22A5;ABCC2
	common genes	
	common pathways
1837:[DB09245	DB06714]
	DB09245|Toloxatone	MAOA;MAOA
	DB06714|Propylhexedrine	SLC18A2;TAAR1
	common genes	
	common pathways
		R-HSA-181430|Norepinephrine Neurotransmitter Release Cycle	MAOA;SLC18A2
1838:[DB09245	DB06603]
	DB09245|Toloxatone	MAOA;MAOA
	DB06603|Panobinostat	HDAC1;HDAC10;HDAC11;HDAC2;HDAC3;HDAC4;HDAC5;HDAC6;HDAC7;HDAC8;HDAC9;CYP2D6;CYP3A4;ABCB1
	common genes	
	common pathways
1839:[DB09245	DB04602]
	DB09245|Toloxatone	MAOA;MAOA
	DB04602|PUROMYCIN AMINONUCLEOSIDE-5'-MONOPHOSPHATE	RPL37
	common genes	
	common pathways
1840:[DB09245	DB01561]
	DB09245|Toloxatone	MAOA;MAOA
	DB01561|Androstanedione	HSD17B1
	common genes	
	common pathways
1841:[DB09245	DB05290]
	DB09245|Toloxatone	MAOA;MAOA
	DB05290|SPP 301	EDNRA
	common genes	
	common pathways
1842:[DB09245	DB09142]
	DB09245|Toloxatone	MAOA;MAOA
	DB09142|Sincalide	SLCO1B3
	common genes	
	common pathways
1843:[DB09245	DB06342]
	DB09245|Toloxatone	MAOA;MAOA
	DB06342|Coltuximab ravtansine	CD19;CYP3A4
	common genes	
	common pathways
1844:[DB09245	DB04299]
	DB09245|Toloxatone	MAOA;MAOA
	DB04299|Maleic Acid	GOT1;TPR;tyrB
	common genes	
	common pathways
1845:[DB09245	DB03807]
	DB09245|Toloxatone	MAOA;MAOA
	DB03807|1-(2-Chlorophenyl)-3,5-Dimethyl-1h-Pyrazole-4-Carboxylic Acid Ethyl Ester	PDE4B
	common genes	
	common pathways
1846:[DB09245	DB07194]
	DB09245|Toloxatone	MAOA;MAOA
	DB07194|2-{2-[(3,5-dimethylphenyl)amino]pyrimidin-4-yl}-N-[(1S)-2-hydroxy-1-methylethyl]-4-methyl-1,3-thiazole-5-carboxamide	SYK
	common genes	
	common pathways
1847:[DB09245	DB09108]
	DB09245|Toloxatone	MAOA;MAOA
	DB09108|Simoctocog Alfa	VWF
	common genes	
	common pathways
1848:[DB09245	DB07423]
	DB09245|Toloxatone	MAOA;MAOA
	DB07423|(2S)-3-[4-(acetylamino)phenoxy]-2-hydroxy-2-methyl-N-[4-nitro-3-(trifluoromethyl)phenyl]propanamide	AR
	common genes	
	common pathways
1849:[DB09245	DB02323]
	DB09245|Toloxatone	MAOA;MAOA
	DB02323|EM-1745	HSD17B1
	common genes	
	common pathways
1850:[DB09245	DB00305]
	DB09245|Toloxatone	MAOA;MAOA
	DB00305|Mitomycin	POR
	common genes	
	common pathways
1851:[DB09245	DB02542]
	DB09245|Toloxatone	MAOA;MAOA
	DB02542|(4s)-5-Fluoro-L-Leucine	UBB
	common genes	
	common pathways
1852:[DB09245	DB01047]
	DB09245|Toloxatone	MAOA;MAOA
	DB01047|Fluocinonide	NR3C1;SMO;CYP3A4;SERPINA6
	common genes	
	common pathways
1853:[DB09245	DB04464]
	DB09245|Toloxatone	MAOA;MAOA
	DB04464|N-Formylmethionine	RNASE1;CLPP;RABGGTA;RABGGTB;SERPINC1;B2M;MT-ND1;HLA-B;S100G;COX4I1;MT-CO1;MT-CO2;MT-CO3;COX5A;COX5B;COX6C;COX7B;COX7C;COX8A;COX6A2;COX6B1;COX7A1;fmt;S100B;UBC;atpH
	common genes	
	common pathways
1854:[DB09245	DB00619]
	DB09245|Toloxatone	MAOA;MAOA
	DB00619|Imatinib	BCR/ABL fusion;KIT;RET;NTRK1;CSF1R;PDGFRA;DDR1;ABL1;PDGFRB;CYP3A4;CYP3A5;CYP3A7;CYP1A2;CYP2C9;CYP2D6;CYP2C19;PTGS1;ALB;ORM1;SLC22A1;ABCB1;SLC22A2;ABCG2;ABCA3;ABCB11
	common genes	
	common pathways
		R-HSA-181430|Norepinephrine Neurotransmitter Release Cycle	MAOA;SLC22A2;SLC22A1
1855:[DB09245	DB02796]
	DB09245|Toloxatone	MAOA;MAOA
	DB02796|9-Deazainosine	PNP
	common genes	
	common pathways
1856:[DB09245	DB02162]
	DB09245|Toloxatone	MAOA;MAOA
	DB02162|5'-O-(N-Ethyl-Sulfamoyl)Adenosine	HINT1
	common genes	
	common pathways
1857:[DB09245	DB01263]
	DB09245|Toloxatone	MAOA;MAOA
	DB01263|Posaconazole	CYP3A4;ABCB1
	common genes	
	common pathways
1858:[DB09245	DB08374]
	DB09245|Toloxatone	MAOA;MAOA
	DB08374|Phenylalanylmethylchloride	CTRB1
	common genes	
	common pathways
1859:[DB09245	DB04260]
	DB09245|Toloxatone	MAOA;MAOA
	DB04260|9-(5,5-Difluoro-5-Phosphonopentyl)Guanine	PNP
	common genes	
	common pathways
1860:[DB09245	DB08357]
	DB09245|Toloxatone	MAOA;MAOA
	DB08357|1-ETHOXY-2-(2-ETHOXYETHOXY)ETHANE	ACHE;nagZ
	common genes	
	common pathways
1861:[DB09245	DB08904]
	DB09245|Toloxatone	MAOA;MAOA
	DB08904|Certolizumab pegol	TNF
	common genes	
	common pathways
		R-HSA-6785807|Interleukin-4 and Interleukin-13 signaling	MAOA;TNF
1862:[DB09245	DB03523]
	DB09245|Toloxatone	MAOA;MAOA
	DB03523|Brequinar	DHODH
	common genes	
	common pathways
1863:[DB09245	DB05941]
	DB09245|Toloxatone	MAOA;MAOA
	DB05941|Leronlimab	CCR5
	common genes	
	common pathways
1864:[DB09245	DB01590]
	DB09245|Toloxatone	MAOA;MAOA
	DB01590|Everolimus	MTOR;CYP3A4;SLCO1B1;SLCO1B3;SLCO1A2
	common genes	
	common pathways
1865:[DB09245	DB00036]
	DB09245|Toloxatone	MAOA;MAOA
	DB00036|Coagulation factor VIIa Recombinant Human	F10;HPN;TFPI;GGCX;F7;F3
	common genes	
	common pathways
1866:[DB09245	DB07567]
	DB09245|Toloxatone	MAOA;MAOA
	DB07567|(2R,3R,4S)-3-(4-HYDROXYPHENYL)-4-METHYL-2-[4-(2-PYRROLIDIN-1-YLETHOXY)PHENYL]CHROMAN-6-OL	ESR1
	common genes	
	common pathways
1867:[DB09245	DB03660]
	DB09245|Toloxatone	MAOA;MAOA
	DB03660|4-Iodo-L-phenylalanine	DPP4
	common genes	
	common pathways
1868:[DB09245	DB06916]
	DB09245|Toloxatone	MAOA;MAOA
	DB06916|N-[2-(1,3-BENZODIOXOL-5-YL)ETHYL]-1-[2-(1H-IMIDAZOL-1-YL)-6-METHYLPYRIMIDIN-4-YL]-D-PROLINAMIDE	NOS2
	common genes	
	common pathways
		R-HSA-6785807|Interleukin-4 and Interleukin-13 signaling	MAOA;NOS2
1869:[DB09245	DB03060]
	DB09245|Toloxatone	MAOA;MAOA
	DB03060|Sri-9662	DHFR
	common genes	
	common pathways
1870:[DB09245	DB01571]
	DB09245|Toloxatone	MAOA;MAOA
	DB01571|3-Methylfentanyl	OPRM1;OPRD1;OPRK1
	common genes	
	common pathways
		R-HSA-6785807|Interleukin-4 and Interleukin-13 signaling	OPRD1;OPRM1;MAOA
1871:[DB09245	DB00340]
	DB09245|Toloxatone	MAOA;MAOA
	DB00340|Metixene	CHRM1;CHRM4;CHRM5;CHRM2;CHRM3
	common genes	
	common pathways
1872:[DB09245	DB08737]
	DB09245|Toloxatone	MAOA;MAOA
	DB08737|(3AS,4R,9BR)-4-(4-HYDROXYPHENYL)-1,2,3,3A,4,9B-HEXAHYDROCYCLOPENTA[C]CHROMEN-9-OL	ESR1
	common genes	
	common pathways
1873:[DB09245	DB04343]
	DB09245|Toloxatone	MAOA;MAOA
	DB04343|Glyoxylic acid	glcB;glcB;SLC16A3
	common genes	
	common pathways
1874:[DB09245	DB08820]
	DB09245|Toloxatone	MAOA;MAOA
	DB08820|Ivacaftor	CFTR;CYP3A4;CYP3A5;ALB;ORM1;ABCB1
	common genes	
	common pathways
1875:[DB09245	DB04478]
	DB09245|Toloxatone	MAOA;MAOA
	DB04478|Cp-166572, 2-Hydroxymethyl-4-(4-N,N-Dimethylaminosulfonyl-1-Piperazino)-Pyrimidine	SORD
	common genes	
	common pathways
1876:[DB09245	DB00324]
	DB09245|Toloxatone	MAOA;MAOA
	DB00324|Fluorometholone	NR3C1;CYP3A4;SERPINA6
	common genes	
	common pathways
1877:[DB09245	DB07380]
	DB09245|Toloxatone	MAOA;MAOA
	DB07380|1,1,1-TRIFLUORO-3-ACETAMIDO-4-PHENYL BUTAN-2-ONE(N-ACETYL-L-PHENYLALANYL TRIFLUOROMETHYL KETONE)	CTRB1
	common genes	
	common pathways
1878:[DB09245	DB03341]
	DB09245|Toloxatone	MAOA;MAOA
	DB03341|Coa-S-Acetyl 5-Bromotryptamine	AANAT
	common genes	
	common pathways
1879:[DB09245	DB04938]
	DB09245|Toloxatone	MAOA;MAOA
	DB04938|Ospemifene	ESR1;CYP3A4;CYP2C9;CYP2C19;CYP2B6;CYP2D6
	common genes	
	common pathways
1880:[DB09245	DB05072]
	DB09245|Toloxatone	MAOA;MAOA
	DB05072|AV608	TACR1
	common genes	
	common pathways
1881:[DB09245	DB13878]
	DB09245|Toloxatone	MAOA;MAOA
	DB13878|Pibrentasvir	CYP3A4;CYP3A43;CYP3A5;CYP3A7;UGT1A1;ABCB1;ABCG2;SLCO1B1;SLCO1B3
	common genes	
	common pathways
1882:[DB09245	DB02648]
	DB09245|Toloxatone	MAOA;MAOA
	DB02648|(3-Carboxy-2-(R)-Hydroxy-Propyl)-Trimethyl-Ammonium	CRAT;CROT
	common genes	
	common pathways
1883:[DB09245	DB02583]
	DB09245|Toloxatone	MAOA;MAOA
	DB02583|N6-(2,5-Dimethoxy-Benzyl)-N6-Methyl-Pyrido[2,3-D]Pyrimidine-2,4,6-Triamine	DHFR
	common genes	
	common pathways
1884:[DB09245	DB04230]
	DB09245|Toloxatone	MAOA;MAOA
	DB04230|Nitromethyldethia Coenzyme A	CS
	common genes	
	common pathways
1885:[DB09245	DB02078]
	DB09245|Toloxatone	MAOA;MAOA
	DB02078|Triglyme	PFN2;cysE;FYN;PPIF
	common genes	
	common pathways
1886:[DB09245	DB13961]
	DB09245|Toloxatone	MAOA;MAOA
	DB13961|Fish oil	DGAT2;PTGS2;FFAR4;CACNA1C;CACNA1D;CACNA1F;CACNA1S;CACNB1;CACNB2;CACNB3;CACNB4;NFKB2;NFKB1;SREBF1;PPARA;PPARG;PPARD;CYP3A4
	common genes	
	common pathways
		R-HSA-6785807|Interleukin-4 and Interleukin-13 signaling	PTGS2;MAOA
1887:[DB09245	DB00444]
	DB09245|Toloxatone	MAOA;MAOA
	DB00444|Teniposide	TOP2A;CYP3A4;CYP2C9;CYP2C19;CYP3A5;ABCC6;ABCG2
	common genes	
	common pathways
1888:[DB09245	DB01942]
	DB09245|Toloxatone	MAOA;MAOA
	DB01942|Formic Acid	HMOX1;RNASE1;pyrD;bla;ffh;CTBP1;pgl;CASK;gmk;GGACT;PVALB;ACYP2;NOS1;GPHN;CYTH2;moaE;fbpA;gyrB;hemB;aroA;FGF1;def;CA2;SLC16A3
	common genes	
	common pathways
		R-HSA-6785807|Interleukin-4 and Interleukin-13 signaling	MAOA;HMOX1
1889:[DB09245	DB01098]
	DB09245|Toloxatone	MAOA;MAOA
	DB01098|Rosuvastatin	HMGCR;CYP2C9;CYP2C19;CYP3A4;CYP3A5;ALB;ABCC1;ABCC4;SLCO1A2;SLCO1B1;SLCO1B3;SLCO2B1;SLC7A11;ABCB11;ABCG2;ABCC2;SLC22A8
	common genes	
	common pathways
1890:[DB09245	DB08447]
	DB09245|Toloxatone	MAOA;MAOA
	DB08447|3-{3-[(DIMETHYLAMINO)METHYL]-1H-INDOL-7-YL}PROPAN-1-OL	PLA2G2E
	common genes	
	common pathways
1891:[DB09245	DB08258]
	DB09245|Toloxatone	MAOA;MAOA
	DB08258|6-{[(CYCLOHEXYLAMINO)CARBONYL]AMINO}HEXANOIC ACID	EPHX2
	common genes	
	common pathways
1892:[DB09245	DB01007]
	DB09245|Toloxatone	MAOA;MAOA
	DB01007|Tioconazole	CYP51A1;CYP19A1;CYP2C19;CYP2C8;CYP2E1;CYP3A4
	common genes	
	common pathways
1893:[DB09245	DB00513]
	DB09245|Toloxatone	MAOA;MAOA
	DB00513|Aminocaproic Acid	PLG;PLAT;LPA;AOX1
	common genes	
	common pathways
1894:[DB09245	DB07666]
	DB09245|Toloxatone	MAOA;MAOA
	DB07666|(3R,4S)-1-{6-[3-(METHYLSULFONYL)PHENYL]PYRIMIDIN-4-YL}-4-(2,4,5-TRIFLUOROPHENYL)PYRROLIDIN-3-AMINE	DPP4
	common genes	
	common pathways
1895:[DB09245	DB04237]
	DB09245|Toloxatone	MAOA;MAOA
	DB04237|Tris(Hydroxyethyl)Aminomethane	AMY1A
	common genes	
	common pathways
1896:[DB09245	DB03115]
	DB09245|Toloxatone	MAOA;MAOA
	DB03115|5-Bromo-N-(2,3-Dihydroxypropoxy)-3,4-Difluoro-2-[(2-Fluoro-4-Iodophenyl)Amino]Benzamide	MAP2K1
	common genes	
	common pathways
1897:[DB09245	DB02489]
	DB09245|Toloxatone	MAOA;MAOA
	DB02489|9-Methylguanine	folB;CYP1A2
	common genes	
	common pathways
1898:[DB09245	DB13746]
	DB09245|Toloxatone	MAOA;MAOA
	DB13746|Bioallethrin	CACNA1G;CACNA1H;CACNA1I;CACNA1A;CACNA1C;CACNA1D;CACNA1F;CACNA1S;CACNB1;CACNB2;CACNB3;CACNB4;CYP2C8;CYP2C9;CYP2C19;CYP3A4
	common genes	
	common pathways
1899:[DB09245	DB01410]
	DB09245|Toloxatone	MAOA;MAOA
	DB01410|Ciclesonide	NR3C1;CYP3A4;CYP2D6;CES1;SERPINA6
	common genes	
	common pathways
1900:[DB09245	DB03802]
	DB09245|Toloxatone	MAOA;MAOA
	DB03802|1-[4-(Octahydro-Pyrido[1,2-a]Pyrazin-2-Yl)-Phenyl]-2-Phenyl-1,2,3,4-Tetrahydro-Isoquinolin-6-Ol	ESR1
	common genes	
	common pathways
1901:[DB09245	DB04365]
	DB09245|Toloxatone	MAOA;MAOA
	DB04365|Arecoline	CHRM1;CHRM3
	common genes	
	common pathways
1902:[DB09245	DB01593]
	DB09245|Toloxatone	MAOA;MAOA
	DB01593|Zinc	BDKRB1;MGMT;ALDOA;EEF1A1;ENO1;GAPDHS;NME1;P4HB;PDIA3;PRDX1;PSPH;TPI1;TUFM;ESR1;IL3;MT2A;CCS;HDAC1;HDAC4;MPG;SEMG1;SOD1;HDAC8;SIVA1;GLRA1;MDM2;INS;UTRN;ASPA;S100A8;S100A9;MMP9;TP73;S100A2;TP53;MT3;PDCD6;DAND5;MT1A;A1BG;A2M;AGT;AHSG;APCS;APOA1;APOA2;APOA4;APOBR;APOE;APOL1;C1QB;C1QC;C1R;C1S;C3;C4B;C4BPA;C4BPB;C5;BRCC3;C8A;C8B;C8G;CFB;CFH;CFI;CLU;CP;CPN1;CPN2;DCD;DSP;F12;F13B;F2;FCN3;FGA;FN1;GSN;HBA1;HBB;HPR;HRNR;IGFALS;IGHA1;IGHM;IGKV1-17;IGLV3-21;ITIH1;ITIH2;ITIH3;ITIH4;JCHAIN;JUP;KLKB1;KNG1;KRT1;KRT10;KRT14;KRT16;KRT2;KRT5;KRT6A;KRT9;ORM2;PGLYRP2;PON1;PZP;S100A7;SEPP1;SERPINA1;SERPINA3;SERPINA4;SERPINA6;SERPIND1;SHBG;TF;TTR;VTN;APLP1;APLP2;APP;PARP1;CA1;CPE;ADH1C;IDE;SOD1
	common genes	
	common pathways
		R-HSA-6785807|Interleukin-4 and Interleukin-13 signaling	TP53;MMP9;MAOA;FN1
1903:[DB09245	DB00075]
	DB09245|Toloxatone	MAOA;MAOA
	DB00075|Muromonab	CD3D;CD3E;CD3G;CD247;FCGR3B;C1R;C1QA;C1QB;C1QC;FCGR3A;C1S;FCGR1A;FCGR2A;FCGR2B;FCGR2C
	common genes	
	common pathways
1904:[DB09245	DB09063]
	DB09245|Toloxatone	MAOA;MAOA
	DB09063|Ceritinib	ALK;CYP2C9;CYP3A4;ABCB1
	common genes	
	common pathways
1905:[DB09245	DB13893]
	DB09245|Toloxatone	MAOA;MAOA
	DB13893|Crotalus adamanteus antivenin	PLA2G10;ENPP1;PLA2G10
	common genes	
	common pathways
1906:[DB09245	DB08387]
	DB09245|Toloxatone	MAOA;MAOA
	DB08387|2-{[4-(1-methyl-4-pyridin-4-yl-1H-pyrazol-3-yl)phenoxy]methyl}quinoline	PDE10A
	common genes	
	common pathways
1907:[DB09245	DB00607]
	DB09245|Toloxatone	MAOA;MAOA
	DB00607|Nafcillin	CYP3A4;CYP1A2;ALB;SLC22A6
	common genes	
	common pathways
1908:[DB09245	DB05932]
	DB09245|Toloxatone	MAOA;MAOA
	DB05932|Denibulin	VEGFA;FLT1;FLT4
	common genes	
	common pathways
		R-HSA-6785807|Interleukin-4 and Interleukin-13 signaling	MAOA;VEGFA
1909:[DB09245	DB06786]
	DB09245|Toloxatone	MAOA;MAOA
	DB06786|Halcinonide	SMO;CYP3A4
	common genes	
	common pathways
1910:[DB09245	DB13141]
	DB09245|Toloxatone	MAOA;MAOA
	DB13141|Ambroxol acefyllinate	CYP3A4;CYP3A43;CYP3A5;CYP3A7
	common genes	
	common pathways
1911:[DB09245	DB13867]
	DB09245|Toloxatone	MAOA;MAOA
	DB13867|Fluticasone	CYP3A4;CYP2C8;ABCB1;SLCO1B1
	common genes	
	common pathways
1912:[DB09245	DB00134]
	DB09245|Toloxatone	MAOA;MAOA
	DB00134|Methionine	MTRR;MTR;METAP2;BHMT;BHMT2;GLUL;MTHFR;MAT2A;MSRB2;MAT1A;MSRB1;MSRA;MARS;MARS2;MAT2B;SLC16A10
	common genes	
	common pathways
1913:[DB09245	DB05895]
	DB09245|Toloxatone	MAOA;MAOA
	DB05895|HGS-TR2J	TNFRSF10B
	common genes	
	common pathways
1914:[DB09245	DB02943]
	DB09245|Toloxatone	MAOA;MAOA
	DB02943|N-(4-Aminobutanoyl)-S-(4-Methoxybenzyl)-L-Cysteinylglycine	GSTA1;GSTA1
	common genes	
	common pathways
1915:[DB09245	DB07280]
	DB09245|Toloxatone	MAOA;MAOA
	DB07280|5-[4-(DIMETHYLAMINO)PHENYL]-6-[(6-MORPHOLIN-4-YLPYRIDIN-3-YL)ETHYNYL]PYRIMIDIN-4-AMINE	ADK
	common genes	
	common pathways
1916:[DB09245	DB03182]
	DB09245|Toloxatone	MAOA;MAOA
	DB03182|Alpha-Fluoro-Carboxymethyldethia Coenzyme a Complex	CS
	common genes	
	common pathways
1917:[DB09245	DB00342]
	DB09245|Toloxatone	MAOA;MAOA
	DB00342|Terfenadine	HRH1;KCNH2;CHRM3;CHRM1;CHRM5;CHRM4;CHRM2;CYP3A4;CYP3A7;CYP2D6;CYP3A5;CYP2C8;CYP2J2;ABCB1;ABCB11
	common genes	
	common pathways
1918:[DB09245	DB02021]
	DB09245|Toloxatone	MAOA;MAOA
	DB02021|Fidarestat	AKR1B1;AKR1B10
	common genes	
	common pathways
[truncated: 10,257,696 more chars]
